# Supplementary material for: Exercise promotes skeletal muscle growth in adolescents via modulating Mettl3-mediated m6A methylation of MyoD in muscle satellite cells
Source: Cell Mol Biol Lett. 2024 Dec 4;29:150. doi: 10.1186/s11658-024-00670-x (PMC11616192; doi:10.1186/s11658-024-00670-x)
Supplement: Supplementary file 2 — Supplementary Material 2. [file 11658_2024_670_MOESM2_ESM.xlsx]

## Sheet: DEGs （Up- and Downregulated)
Supplementary Table S1. Transcriptomic changes upon TA from control and exercise mice.
Differentially expressed genes (DEGs)
Gene id	Gene name	Gene description	FC(exe8/con8)	Log2FC(exe8/con8)	Pvalue	Padjust	Significant	Regulate	Exercise_1	Exercise_2	Control_1	Control_2	Exercise	Control
ENSMUSG00000000001	Gnai3	guanine nucleotide binding protein (G protein), alpha inhibiting 3 [Source:MGI Symbol;Acc:MGI:95773]	1.97528	0.982059	1.91502e-110	8.40376e-109	yes	up	27.56	28.84	12.34	13.86	28.2	13.1
ENSMUSG00000000028	Cdc45	cell division cycle 45 [Source:MGI Symbol;Acc:MGI:1338073]	1.6954	0.761623	1.01487e-05	6.25396e-05	yes	up	3.11	3.36	1.9	1.62	3.235	1.76
ENSMUSG00000000031	H19	H19, imprinted maternally expressed transcript [Source:MGI Symbol;Acc:MGI:95891]	1.81841	0.862674	0	0	yes	up	6063.83	6455.91	2732.8	3707.98	6259.87	3220.39
ENSMUSG00000000093	Tbx2	T-box 2 [Source:MGI Symbol;Acc:MGI:98494]	2.1884	1.12988	2.95723e-11	2.40772e-10	yes	up	1.4	2.19	0.96	0.51	1.795	0.735
ENSMUSG00000000126	Wnt9a	wingless-type MMTV integration site family, member 9A [Source:MGI Symbol;Acc:MGI:2446084]	1.92326	0.943557	1.85248e-56	4.38248e-55	yes	up	14.82	14.9	6.02	8.24	14.86	7.13
ENSMUSG00000000127	Fer	fer (fms/fps related) protein kinase [Source:MGI Symbol;Acc:MGI:105917]	1.54985	0.632129	8.85138e-14	7.96666e-13	yes	up	7.54	7.45	3.82	5.13	7.495	4.475
ENSMUSG00000000131	Xpo6	exportin 6 [Source:MGI Symbol;Acc:MGI:2429950]	1.56145	0.642888	7.13339e-58	1.72687e-56	yes	up	29.16	32.6	21.3	15	30.88	18.15
ENSMUSG00000000134	Tfe3	transcription factor E3 [Source:MGI Symbol;Acc:MGI:98511]	1.54533	0.62791	2.81061e-12	2.38585e-11	yes	up	7.47	7.95	3.58	3.31	7.71	3.445
ENSMUSG00000000142	Axin2	axin 2 [Source:MGI Symbol;Acc:MGI:1270862]	1.66978	0.739657	4.72653e-20	5.2245e-19	yes	up	7.37	10.87	4.54	4.5	9.12	4.52
ENSMUSG00000000148	Brat1	BRCA1-associated ATM activator 1 [Source:MGI Symbol;Acc:MGI:1891679]	1.61027	0.687298	1.74049e-11	1.43073e-10	yes	up	4.49	4.91	2.75	2.5	4.7	2.625
ENSMUSG00000000184	Ccnd2	cyclin D2 [Source:MGI Symbol;Acc:MGI:88314]	2.16504	1.1144	1.21484e-128	6.19665e-127	yes	up	13.49	13.41	5.37	6.6	13.45	5.985
ENSMUSG00000000194	Gpr107	G protein-coupled receptor 107 [Source:MGI Symbol;Acc:MGI:2139054]	1.66194	0.732872	1.68189e-63	4.44616e-62	yes	up	16.39	17.44	7.26	10.01	16.915	8.635
ENSMUSG00000000223	Drp2	dystrophin related protein 2 [Source:MGI Symbol;Acc:MGI:107432]	2.1415	1.09862	3.09505e-125	1.54294e-123	yes	up	14.38	16.21	6.58	6.11	15.295	6.345
ENSMUSG00000000244	Tspan32	tetraspanin 32 [Source:MGI Symbol;Acc:MGI:1350360]	2.06598	1.04683	2.3626e-07	1.60558e-06	yes	up	3.22	3.33	1.48	1.2	3.275	1.34
ENSMUSG00000000253	Gmpr	guanosine monophosphate reductase [Source:MGI Symbol;Acc:MGI:1913605]	0.412017	-1.27922	1.12001e-209	9.5301e-208	yes	down	38.37	29.94	77.54	85.84	34.155	81.69
ENSMUSG00000000266	Mid2	midline 2 [Source:MGI Symbol;Acc:MGI:1344333]	2.05031	1.03584	1.44052e-67	3.99654e-66	yes	up	8.65	8.79	3.67	3.89	8.72	3.78
ENSMUSG00000000275	Trim25	tripartite motif-containing 25 [Source:MGI Symbol;Acc:MGI:102749]	1.85463	0.891134	2.20602e-69	6.28188e-68	yes	up	10.91	12.42	5.47	5.99	11.665	5.73
ENSMUSG00000000276	Dgke	diacylglycerol kinase, epsilon [Source:MGI Symbol;Acc:MGI:1889276]	1.67939	0.747933	9.73216e-25	1.21983e-23	yes	up	4.14	4.14	2.21	2	4.14	2.105
ENSMUSG00000000278	Scpep1	serine carboxypeptidase 1 [Source:MGI Symbol;Acc:MGI:1921867]	1.77746	0.82982	4.12412e-44	7.81886e-43	yes	up	21.73	26.02	12.35	12.3	23.875	12.325
ENSMUSG00000000282	Mnt	max binding protein [Source:MGI Symbol;Acc:MGI:109150]	1.59106	0.669986	6.26756e-11	5.03554e-10	yes	up	3.21	3.25	1.95	1.75	3.23	1.85
ENSMUSG00000000296	Tpd52l1	tumor protein D52-like 1 [Source:MGI Symbol;Acc:MGI:1298386]	0.298298	-1.74518	4.22775e-49	8.76515e-48	yes	down	5.11	5.37	15.06	19.92	5.24	17.49
ENSMUSG00000000317	Bcl6b	B cell CLL/lymphoma 6, member B [Source:MGI Symbol;Acc:MGI:1278332]	2.89504	1.53358	2.16201e-27	2.90265e-26	yes	up	3.77	3.72	1.09	1.45	3.745	1.27
ENSMUSG00000000318	Clec10a	C-type lectin domain family 10, member A [Source:MGI Symbol;Acc:MGI:96975]	0.543414	-0.879877	2.64631e-05	0.000158198	yes	down	2.6	2.27	1.82	3.7	2.435	2.76
ENSMUSG00000000326	Comt	catechol-O-methyltransferase [Source:MGI Symbol;Acc:MGI:88470]	1.54976	0.632046	3.14064e-34	4.89458e-33	yes	up	35.96	40.07	21.64	25.11	38.015	23.375
ENSMUSG00000000378	Ccm2	cerebral cavernous malformation 2 [Source:MGI Symbol;Acc:MGI:2384924]	1.55062	0.632846	2.51782e-18	2.63969e-17	yes	up	18.95	21.04	9.23	14.07	19.995	11.65
ENSMUSG00000000435	Myf5	myogenic factor 5 [Source:MGI Symbol;Acc:MGI:97252]	2.60635	1.38203	1.45161e-38	2.48439e-37	yes	up	8.03	10.25	2.97	3.48	9.14	3.225
ENSMUSG00000000440	Pparg	peroxisome proliferator activated receptor gamma [Source:MGI Symbol;Acc:MGI:97747]	0.517757	-0.949652	9.1355e-06	5.64539e-05	yes	down	0.88	1.5	0.89	3.31	1.19	2.1
ENSMUSG00000000486	Septin1	septin 1 [Source:MGI Symbol;Acc:MGI:1858916]	2.30143	1.20253	4.69201e-06	2.95212e-05	yes	up	4.6	5.11	2.43	2.37	4.855	2.4
ENSMUSG00000000489	Pdgfb	platelet derived growth factor, B polypeptide [Source:MGI Symbol;Acc:MGI:97528]	1.6678	0.737948	3.15383e-30	4.52084e-29	yes	up	12.12	16.03	7.28	8.08	14.075	7.68
ENSMUSG00000000531	Tamalin	trafficking regulator and scaffold protein tamalin [Source:MGI Symbol;Acc:MGI:1860303]	2.40259	1.26459	2.39049e-21	2.73103e-20	yes	up	5.39	6.08	2.44	1.92	5.735	2.18
ENSMUSG00000000552	Zfp385a	zinc finger protein 385A [Source:MGI Symbol;Acc:MGI:1352495]	0.197142	-2.3427	2.51213e-229	2.35481e-227	yes	down	3.98	6.03	10.99	33.93	5.005	22.46
ENSMUSG00000000555	Itga5	integrin alpha 5 (fibronectin receptor alpha) [Source:MGI Symbol;Acc:MGI:96604]	1.99651	0.997481	5.45409e-96	2.0791e-94	yes	up	17.48	20.68	8.26	8.31	19.08	8.285
ENSMUSG00000000561	Wdr77	WD repeat domain 77 [Source:MGI Symbol;Acc:MGI:1917715]	1.62851	0.703557	5.67119e-65	1.52602e-63	yes	up	32.08	33.88	15.81	17.26	32.98	16.535
ENSMUSG00000000567	Sox9	SRY (sex determining region Y)-box 9 [Source:MGI Symbol;Acc:MGI:98371]	2.3628	1.2405	2.50886e-19	2.71749e-18	yes	up	2.33	2.53	0.86	1.03	2.43	0.945
ENSMUSG00000000600	Krit1	KRIT1, ankyrin repeat containing [Source:MGI Symbol;Acc:MGI:1930618]	1.80948	0.855572	5.16036e-93	1.91977e-91	yes	up	29.2	31.08	14.69	15.59	30.14	15.14
ENSMUSG00000000628	Hk2	hexokinase 2 [Source:MGI Symbol;Acc:MGI:1315197]	0.588061	-0.765962	1.41092e-237	1.38145e-235	yes	down	78.53	88.3	120.52	101.21	83.415	110.865
ENSMUSG00000000690	Hoxb6	homeobox B6 [Source:MGI Symbol;Acc:MGI:96187]	1.94441	0.959331	1.18485e-06	7.73838e-06	yes	up	2.43	2.62	1.23	1.66	2.525	1.445
ENSMUSG00000000693	Loxl3	lysyl oxidase-like 3 [Source:MGI Symbol;Acc:MGI:1337004]	2.28433	1.19177	1.93028e-20	2.157e-19	yes	up	3.27	5.81	2.14	1.04	4.54	1.59
ENSMUSG00000000740	Rpl13	ribosomal protein L13 [Source:MGI Symbol;Acc:MGI:105922]	1.87452	0.906524	0	0	yes	up	684.17	816.84	411.55	353.86	750.505	382.705
ENSMUSG00000000753	Serpinf1	serine (or cysteine) peptidase inhibitor, clade F, member 1 [Source:MGI Symbol;Acc:MGI:108080]	1.6412	0.714751	1.83284e-48	3.76307e-47	yes	up	59	72.87	49.24	23.36	65.935	36.3
ENSMUSG00000000759	Tubgcp3	tubulin, gamma complex associated protein 3 [Source:MGI Symbol;Acc:MGI:2183752]	1.65382	0.725799	1.2124e-24	1.51497e-23	yes	up	10.76	11.82	6.7	6.38	11.29	6.54
ENSMUSG00000000782	Tcf7	transcription factor 7, T cell specific [Source:MGI Symbol;Acc:MGI:98507]	2.41086	1.26955	1.17111e-29	1.65958e-28	yes	up	6.85	7.43	2.65	2.45	7.14	2.55
ENSMUSG00000000794	Kcnn3	potassium intermediate/small conductance calcium-activated channel, subfamily N, member 3 [Source:MGI Symbol;Acc:MGI:2153183]	2.4349	1.28386	1.98104e-171	1.36807e-169	yes	up	12.52	15.39	4.74	5.28	13.955	5.01
ENSMUSG00000000804	Usp32	ubiquitin specific peptidase 32 [Source:MGI Symbol;Acc:MGI:2144475]	1.73377	0.793912	3.76478e-45	7.29729e-44	yes	up	7	7.27	3.59	4.04	7.135	3.815
ENSMUSG00000000811	Txnrd3	thioredoxin reductase 3 [Source:MGI Symbol;Acc:MGI:2386711]	1.91237	0.935364	1.78669e-15	1.71013e-14	yes	up	4.59	4.43	2.13	2.21	4.51	2.17
ENSMUSG00000000826	Dnajc5	DnaJ heat shock protein family (Hsp40) member C5 [Source:MGI Symbol;Acc:MGI:892995]	1.7477	0.805456	7.08915e-151	4.30316e-149	yes	up	30.72	38.12	16.23	18.08	34.42	17.155
ENSMUSG00000000838	Fmr1	fragile X messenger ribonucleoprotein 1 [Source:MGI Symbol;Acc:MGI:95564]	1.82238	0.865821	1.62874e-61	4.16508e-60	yes	up	18.98	22.24	10.69	10.17	20.61	10.43
ENSMUSG00000000881	Dlg3	discs large MAGUK scaffold protein 3 [Source:MGI Symbol;Acc:MGI:1888986]	1.7342	0.794272	1.1777e-06	7.69258e-06	yes	up	5.09	1.96	0.92	0.97	3.525	0.945
ENSMUSG00000000889	Dbh	dopamine beta hydroxylase [Source:MGI Symbol;Acc:MGI:94864]	2.80724	1.48915	3.58087e-17	3.62012e-16	yes	up	2.34	17.83	0.79	1	10.085	0.895
ENSMUSG00000000901	Mmp11	matrix metallopeptidase 11 [Source:MGI Symbol;Acc:MGI:97008]	2.07365	1.05217	9.56845e-27	1.26415e-25	yes	up	10.44	10.96	4.05	4.83	10.7	4.44
ENSMUSG00000000902	Smarcb1	SWI/SNF related, matrix associated, actin dependent regulator of chromatin, subfamily b, member 1 [Source:MGI Symbol;Acc:MGI:1328366]	1.96491	0.974461	7.49169e-52	1.6344e-50	yes	up	24.34	25.07	11.5	12.08	24.705	11.79
ENSMUSG00000000915	Hip1r	huntingtin interacting protein 1 related [Source:MGI Symbol;Acc:MGI:1352504]	1.95232	0.965186	2.86569e-35	4.57837e-34	yes	up	4.16	5.3	1.97	2.17	4.73	2.07
ENSMUSG00000000916	Nsun5	NOL1/NOP2/Sun domain family, member 5 [Source:MGI Symbol;Acc:MGI:2140844]	1.61964	0.695673	1.70087e-11	1.39957e-10	yes	up	8.15	8.74	5.08	4.61	8.445	4.845
ENSMUSG00000000938	Hoxa10	homeobox A10 [Source:MGI Symbol;Acc:MGI:96171]	0.488886	-1.03243	4.51969e-12	3.80893e-11	yes	down	2.49	2.48	5.14	4.33	2.485	4.735
ENSMUSG00000000948	Gm38393	predicted gene, 38393 [Source:MGI Symbol;Acc:MGI:5613898]	1.9846	0.988846	8.11559e-13	7.02679e-12	yes	up	2.62	2.74	1.59	1.77	2.68	1.68
ENSMUSG00000000957	Mmp14	matrix metallopeptidase 14 (membrane-inserted) [Source:MGI Symbol;Acc:MGI:101900]	2.49532	1.31922	5.38014e-154	3.35481e-152	yes	up	28.82	37.98	11.97	11.73	33.4	11.85
ENSMUSG00000000958	Slc7a7	solute carrier family 7 (cationic amino acid transporter, y+ system), member 7 [Source:MGI Symbol;Acc:MGI:1337120]	2.48749	1.31469	2.41338e-15	2.30071e-14	yes	up	3.29	4.37	1.61	1.63	3.83	1.62
ENSMUSG00000001020	S100a4	S100 calcium binding protein A4 [Source:MGI Symbol;Acc:MGI:1330282]	2.61449	1.38653	0	0	yes	up	693.75	757.63	264.09	305.72	725.69	284.905
ENSMUSG00000001025	S100a6	S100 calcium binding protein A6 (calcyclin) [Source:MGI Symbol;Acc:MGI:1339467]	2.55022	1.35062	0	0	yes	up	487.24	634.87	202.06	215.85	561.055	208.955
ENSMUSG00000001027	Scn4a	sodium channel, voltage-gated, type IV, alpha [Source:MGI Symbol;Acc:MGI:98250]	0.433598	-1.20557	2.64106e-306	3.44784e-304	yes	down	16.2	11.1	20.51	35.23	13.65	27.87
ENSMUSG00000001029	Icam2	intercellular adhesion molecule 2 [Source:MGI Symbol;Acc:MGI:96394]	1.71285	0.776401	4.65916e-05	0.000273972	yes	up	4.51	4.7	3.18	2.17	4.605	2.675
ENSMUSG00000001034	Mapk7	mitogen-activated protein kinase 7 [Source:MGI Symbol;Acc:MGI:1346347]	2.08646	1.06106	1.08125e-20	1.21728e-19	yes	up	5.51	5.33	2.44	2.2	5.42	2.32
ENSMUSG00000001039	B9d1	B9 protein domain 1 [Source:MGI Symbol;Acc:MGI:1351471]	2.20176	1.13865	1.29225e-06	8.42444e-06	yes	up	5.48	6.06	2.07	4.15	5.77	3.11
ENSMUSG00000001053	N4bp3	NEDD4 binding protein 3 [Source:MGI Symbol;Acc:MGI:2442218]	2.34766	1.23122	2.35089e-78	7.60315e-77	yes	up	20.36	20.55	7.71	8.14	20.455	7.925
ENSMUSG00000001054	Rmnd5b	required for meiotic nuclear division 5 homolog B [Source:MGI Symbol;Acc:MGI:1913339]	1.69573	0.761909	4.06051e-18	4.22837e-17	yes	up	11.06	14.72	6.65	7.33	12.89	6.99
ENSMUSG00000001056	Nhp2	NHP2 ribonucleoprotein [Source:MGI Symbol;Acc:MGI:1098547]	1.65643	0.72808	1.89676e-26	2.48526e-25	yes	up	37.44	45.81	22.46	24.66	41.625	23.56
ENSMUSG00000001065	Zfp276	zinc finger protein (C2H2 type) 276 [Source:MGI Symbol;Acc:MGI:1888495]	1.59108	0.670006	2.14395e-12	1.82944e-11	yes	up	5.92	5.97	3.37	2.83	5.945	3.1
ENSMUSG00000001089	Luzp1	leucine zipper protein 1 [Source:MGI Symbol;Acc:MGI:107629]	2.27564	1.18627	3.36865e-168	2.27682e-166	yes	up	12.93	14.56	5.16	6.01	13.745	5.585
ENSMUSG00000001098	Kctd10	potassium channel tetramerisation domain containing 10 [Source:MGI Symbol;Acc:MGI:2141207]	2.23397	1.15961	9.51062e-193	7.47002e-191	yes	up	39.48	46.78	17.47	18	43.13	17.735
ENSMUSG00000001123	Lgals9	lectin, galactose binding, soluble 9 [Source:MGI Symbol;Acc:MGI:109496]	1.77408	0.827074	1.09232e-17	1.12094e-16	yes	up	13.87	12.52	7.29	6.4	13.195	6.845
ENSMUSG00000001131	Timp1	tissue inhibitor of metalloproteinase 1 [Source:MGI Symbol;Acc:MGI:98752]	2.55425	1.3529	4.83634e-191	3.77789e-189	yes	up	142.33	149.43	52.52	56.41	145.88	54.465
ENSMUSG00000001143	Lman2l	lectin, mannose-binding 2-like [Source:MGI Symbol;Acc:MGI:2443010]	1.62171	0.697515	2.36695e-40	4.20187e-39	yes	up	22.9	24.97	11.61	15.02	23.935	13.315
ENSMUSG00000001150	Mcm3ap	minichromosome maintenance complex component 3 associated protein [Source:MGI Symbol;Acc:MGI:1930089]	1.51385	0.598223	5.78829e-31	8.43677e-30	yes	up	17.13	21.06	14	14.98	19.095	14.49
ENSMUSG00000001157	Gmcl1	germ cell-less, spermatogenesis associated 1 [Source:MGI Symbol;Acc:MGI:1345156]	1.54044	0.623347	1.00597e-08	7.34631e-08	yes	up	4.12	5.36	2.62	3.06	4.74	2.84
ENSMUSG00000001227	Sema6b	sema domain, transmembrane domain (TM), and cytoplasmic domain, (semaphorin) 6B [Source:MGI Symbol;Acc:MGI:1202889]	1.86558	0.899625	1.81109e-10	1.42937e-09	yes	up	2.32	2.31	1.56	0.72	2.315	1.14
ENSMUSG00000001228	Uhrf1	ubiquitin-like, containing PHD and RING finger domains, 1 [Source:MGI Symbol;Acc:MGI:1338889]	2.87572	1.52392	5.71013e-20	6.29226e-19	yes	up	1.76	2.76	0.61	1.24	2.26	0.925
ENSMUSG00000001248	Gramd1a	GRAM domain containing 1A [Source:MGI Symbol;Acc:MGI:105490]	1.58848	0.667647	2.04786e-47	4.11588e-46	yes	up	28.84	31.1	20.37	16.28	29.97	18.325
ENSMUSG00000001270	Ckb	creatine kinase, brain [Source:MGI Symbol;Acc:MGI:88407]	2.46001	1.29866	5.25786e-150	3.16135e-148	yes	up	54.7	66.72	22.08	23.53	60.71	22.805
ENSMUSG00000001280	Sp1	trans-acting transcription factor 1 [Source:MGI Symbol;Acc:MGI:98372]	1.65046	0.722867	7.46977e-51	1.59791e-49	yes	up	8.17	9.13	4.33	5.26	8.65	4.795
ENSMUSG00000001305	Rrp15	ribosomal RNA processing 15 homolog [Source:MGI Symbol;Acc:MGI:1914473]	1.5879	0.667116	4.77965e-11	3.85909e-10	yes	up	11.35	12.62	7.22	7.37	11.985	7.295
ENSMUSG00000001333	Sync	syncoilin [Source:MGI Symbol;Acc:MGI:1916078]	1.74298	0.801557	2.64772e-57	6.3399e-56	yes	up	32.02	35.43	15.9	20	33.725	17.95
ENSMUSG00000001334	Fndc5	fibronectin type III domain containing 5 [Source:MGI Symbol;Acc:MGI:1917614]	2.00923	1.00664	6.87585e-153	4.2596e-151	yes	up	41.24	49.39	18.41	22.99	45.315	20.7
ENSMUSG00000001348	Acp5	acid phosphatase 5, tartrate resistant [Source:MGI Symbol;Acc:MGI:87883]	0.0970045	-3.36581	4.38253e-15	4.14203e-14	yes	down	0.1	0.27	1.05	2.41	0.185	1.73
ENSMUSG00000001349	Cnn1	calponin 1 [Source:MGI Symbol;Acc:MGI:104979]	0.26722	-1.9039	1.11404e-06	7.29095e-06	yes	down	0.14	0.46	1.87	0.27	0.3	1.07
ENSMUSG00000001380	Hars1	histidyl-tRNA synthetase 1 [Source:MGI Symbol;Acc:MGI:108087]	1.56526	0.646406	1.00429e-38	1.725e-37	yes	up	32.31	36.56	18.83	21.8	34.435	20.315
ENSMUSG00000001403	Ube2c	ubiquitin-conjugating enzyme E2C [Source:MGI Symbol;Acc:MGI:1915862]	2.09264	1.06533	4.1742e-22	4.88799e-21	yes	up	9.32	9.77	3.32	4.61	9.545	3.965
ENSMUSG00000001415	Smg5	SMG5 nonsense mediated mRNA decay factor [Source:MGI Symbol;Acc:MGI:2447364]	1.51178	0.596245	4.81696e-51	1.03624e-49	yes	up	29.13	29.89	17.6	20.54	29.51	19.07
ENSMUSG00000001416	Cct3	chaperonin containing Tcp1, subunit 3 (gamma) [Source:MGI Symbol;Acc:MGI:104708]	1.85002	0.88754	1.75059e-270	1.97824e-268	yes	up	135.95	152.39	65.57	78.65	144.17	72.11
ENSMUSG00000001418	Glmp	glycosylated lysosomal membrane protein [Source:MGI Symbol;Acc:MGI:1913318]	1.60614	0.6836	1.56704e-28	2.15496e-27	yes	up	58.57	57.49	30.23	29.48	58.03	29.855
ENSMUSG00000001435	Col18a1	collagen, type XVIII, alpha 1 [Source:MGI Symbol;Acc:MGI:88451]	2.36577	1.24231	7.49668e-205	6.23052e-203	yes	up	21.66	24.83	8.63	10.48	23.245	9.555
ENSMUSG00000001440	Kpnb1	karyopherin subunit beta 1 [Source:MGI Symbol;Acc:MGI:107532]	1.64668	0.719556	5.91601e-195	4.70483e-193	yes	up	45.5	50.77	24.26	30	48.135	27.13
ENSMUSG00000001441	Npepps	aminopeptidase puromycin sensitive [Source:MGI Symbol;Acc:MGI:1101358]	1.5813	0.661113	1.36377e-126	6.87659e-125	yes	up	54.42	54.38	27.32	34.57	54.4	30.945
ENSMUSG00000001467	Cyp51	cytochrome P450, family 51 [Source:MGI Symbol;Acc:MGI:106040]	1.83318	0.874347	6.19492e-31	9.01796e-30	yes	up	7.16	7.92	3.89	3.85	7.54	3.87
ENSMUSG00000001473	Tubb6	tubulin, beta 6 class V [Source:MGI Symbol;Acc:MGI:1915201]	2.45168	1.29377	0	0	yes	up	206.71	229.25	76.13	88.87	217.98	82.5
ENSMUSG00000001493	Meox1	mesenchyme homeobox 1 [Source:MGI Symbol;Acc:MGI:103220]	2.82188	1.49666	1.40104e-16	1.38721e-15	yes	up	2.16	4	1.17	0.78	3.08	0.975
ENSMUSG00000001494	Sost	sclerostin [Source:MGI Symbol;Acc:MGI:1921749]	5.15925	2.36716	3.51582e-08	2.49763e-07	yes	up	0.68	0.92	0.14	0.15	0.8	0.145
ENSMUSG00000001504	Irx2	Iroquois homeobox 2 [Source:MGI Symbol;Acc:MGI:1197526]	1.87723	0.908605	3.06859e-07	2.07279e-06	yes	up	4.77	4.62	1.44	2.73	4.695	2.085
ENSMUSG00000001506	Col1a1	collagen, type I, alpha 1 [Source:MGI Symbol;Acc:MGI:88467]	1.65613	0.727815	1.82898e-226	1.69225e-224	yes	up	31.75	75.47	42.47	14.54	53.61	28.505
ENSMUSG00000001510	Dlx3	distal-less homeobox 3 [Source:MGI Symbol;Acc:MGI:94903]	3.22453	1.68909	9.65505e-06	5.9568e-05	yes	up	0.47	0.76	0.1	0.25	0.615	0.175
ENSMUSG00000001517	Foxm1	forkhead box M1 [Source:MGI Symbol;Acc:MGI:1347487]	2.25669	1.17421	1.42297e-08	1.03138e-07	yes	up	1.19	1.48	0.44	0.41	1.335	0.425
ENSMUSG00000001521	Tulp3	tubby-like protein 3 [Source:MGI Symbol;Acc:MGI:1329045]	1.64192	0.715386	7.46138e-19	7.95529e-18	yes	up	7.63	9.97	4.43	5.79	8.8	5.11
ENSMUSG00000001525	Tubb5	tubulin, beta 5 class I [Source:MGI Symbol;Acc:MGI:107812]	2.18578	1.12815	0	0	yes	up	104.6	115.86	44.15	47.23	110.23	45.69
ENSMUSG00000001555	Fkbp10	FK506 binding protein 10 [Source:MGI Symbol;Acc:MGI:104769]	2.38782	1.2557	8.84655e-96	3.36781e-94	yes	up	21.38	28.04	10.4	9.06	24.71	9.73
ENSMUSG00000001569	Nom1	nucleolar protein with MIF4G domain 1 [Source:MGI Symbol;Acc:MGI:1861749]	1.55228	0.634391	4.9208e-31	7.18884e-30	yes	up	10.96	10.41	8.76	5.62	10.685	7.19
ENSMUSG00000001576	Ergic1	endoplasmic reticulum-golgi intermediate compartment (ERGIC) 1 [Source:MGI Symbol;Acc:MGI:1914708]	1.62274	0.698432	1.74196e-77	5.57699e-76	yes	up	50.82	52.97	28.38	32.55	51.895	30.465
ENSMUSG00000001604	Tcea3	transcription elongation factor A (SII), 3 [Source:MGI Symbol;Acc:MGI:1196908]	0.656414	-0.607321	7.39296e-76	2.31887e-74	yes	down	94.16	81.19	122.26	129.49	87.675	125.875
ENSMUSG00000001656	Hoxc11	homeobox C11 [Source:MGI Symbol;Acc:MGI:96193]	0.570185	-0.810499	9.80673e-06	6.04777e-05	yes	down	1.21	1.79	2.83	1.94	1.5	2.385
ENSMUSG00000001700	Gramd2b	GRAM domain containing 2B [Source:MGI Symbol;Acc:MGI:1914815]	1.61517	0.691688	1.39069e-18	1.47041e-17	yes	up	10.03	10.36	5.4	6.22	10.195	5.81
ENSMUSG00000001729	Akt1	thymoma viral proto-oncogene 1 [Source:MGI Symbol;Acc:MGI:87986]	2.12655	1.08852	0	0	yes	up	131.5	152.62	54.77	63.88	142.06	59.325
ENSMUSG00000001750	Tcirg1	T cell, immune regulator 1, ATPase, H+ transporting, lysosomal V0 protein A3 [Source:MGI Symbol;Acc:MGI:1350931]	2.0054	1.00389	4.261e-46	8.38995e-45	yes	up	17.35	19.9	9.96	8.17	18.625	9.065
ENSMUSG00000001751	Naglu	alpha-N-acetylglucosaminidase (Sanfilippo disease IIIB) [Source:MGI Symbol;Acc:MGI:1351641]	1.83138	0.872929	9.03223e-08	6.28683e-07	yes	up	2.38	2.78	1.64	0.9	2.58	1.27
ENSMUSG00000001761	Smo	smoothened, frizzled class receptor [Source:MGI Symbol;Acc:MGI:108075]	2.03084	1.02208	1.03579e-32	1.56767e-31	yes	up	6.01	7.05	2.8	3.1	6.53	2.95
ENSMUSG00000001763	Tspan33	tetraspanin 33 [Source:MGI Symbol;Acc:MGI:1919012]	1.66469	0.735251	2.88991e-07	1.9551e-06	yes	up	3.01	5.08	2.49	1.87	4.045	2.18
ENSMUSG00000001768	Rin2	Ras and Rab interactor 2 [Source:MGI Symbol;Acc:MGI:1921280]	1.9107	0.934101	2.58406e-54	5.90555e-53	yes	up	9.73	11.12	4.97	4.89	10.425	4.93
ENSMUSG00000001774	Chordc1	cysteine and histidine-rich domain (CHORD)-containing, zinc-binding protein 1 [Source:MGI Symbol;Acc:MGI:1914167]	1.50355	0.588369	1.03174e-76	3.26842e-75	yes	up	36.25	36.1	16.83	22.02	36.175	19.425
ENSMUSG00000001783	Rtcb	RNA 2',3'-cyclic phosphate and 5'-OH ligase [Source:MGI Symbol;Acc:MGI:106379]	1.53632	0.619479	3.38426e-54	7.70351e-53	yes	up	50.35	53.61	27.83	34.45	51.98	31.14
ENSMUSG00000001827	Folr1	folate receptor 1 (adult) [Source:MGI Symbol;Acc:MGI:95568]	2.74582	1.45724	7.76167e-25	9.74554e-24	yes	up	18.23	17.69	8.33	6.3	17.96	7.315
ENSMUSG00000001855	Nup214	nucleoporin 214 [Source:MGI Symbol;Acc:MGI:1095411]	1.51991	0.603987	6.31571e-15	5.93284e-14	yes	up	6.65	10.08	4.24	5.48	8.365	4.86
ENSMUSG00000001864	Aif1l	allograft inflammatory factor 1-like [Source:MGI Symbol;Acc:MGI:1919598]	2.48821	1.31511	1.12637e-219	1.01427e-217	yes	up	50.36	56.85	16.85	24.53	53.605	20.69
ENSMUSG00000001870	Ltbp1	latent transforming growth factor beta binding protein 1 [Source:MGI Symbol;Acc:MGI:109151]	2.08842	1.06241	1.25846e-161	8.18644e-160	yes	up	24.61	26.68	10.59	12.82	25.645	11.705
ENSMUSG00000001891	Ugp2	UDP-glucose pyrophosphorylase 2 [Source:MGI Symbol;Acc:MGI:2183447]	0.463839	-1.10831	0	0	yes	down	148.49	160.69	282.37	333.92	154.59	308.145
ENSMUSG00000001910	Nacc1	nucleus accumbens associated 1, BEN and BTB (POZ) domain containing [Source:MGI Symbol;Acc:MGI:1914080]	1.90021	0.926158	4.0334e-92	1.48602e-90	yes	up	20.64	23.11	9.53	10.55	21.875	10.04
ENSMUSG00000001918	Slc1a5	solute carrier family 1 (neutral amino acid transporter), member 5 [Source:MGI Symbol;Acc:MGI:105305]	0.625964	-0.675849	1.15902e-34	1.8252e-33	yes	down	12.98	15.43	17.75	21.48	14.205	19.615
ENSMUSG00000001924	Uba1	ubiquitin-like modifier activating enzyme 1 [Source:MGI Symbol;Acc:MGI:98890]	1.64589	0.718871	4.3047e-249	4.42703e-247	yes	up	88.01	91.67	46.28	54.71	89.84	50.495
ENSMUSG00000001995	Sipa1l2	signal-induced proliferation-associated 1 like 2 [Source:MGI Symbol;Acc:MGI:2676970]	2.26628	1.18032	6.61897e-125	3.28821e-123	yes	up	10.88	11.9	4.22	4.97	11.39	4.595
ENSMUSG00000002006	Pdzd4	PDZ domain containing 4 [Source:MGI Symbol;Acc:MGI:2443483]	1.90762	0.931776	2.4158e-10	1.89669e-09	yes	up	1.99	2.37	1.13	0.92	2.18	1.025
ENSMUSG00000002015	Bcap31	B cell receptor associated protein 31 [Source:MGI Symbol;Acc:MGI:1350933]	1.51743	0.601627	5.44858e-45	1.05111e-43	yes	up	79.6	83.08	46.81	53.7	81.34	50.255
ENSMUSG00000002017	Fam98a	family with sequence similarity 98, member A [Source:MGI Symbol;Acc:MGI:1919972]	1.60043	0.678461	2.19388e-96	8.40791e-95	yes	up	55.91	57.83	29.49	35.43	56.87	32.46
ENSMUSG00000002020	Ltbp2	latent transforming growth factor beta binding protein 2 [Source:MGI Symbol;Acc:MGI:99502]	1.90186	0.927408	2.5705e-15	2.44805e-14	yes	up	2.55	3.11	0.98	1.74	2.83	1.36
ENSMUSG00000002031	Ift46	intraflagellar transport 46 [Source:MGI Symbol;Acc:MGI:1923818]	1.54051	0.623405	2.04479e-15	1.95389e-14	yes	up	19.93	25.06	13.35	14.7	22.495	14.025
ENSMUSG00000002033	Cd3g	CD3 antigen, gamma polypeptide [Source:MGI Symbol;Acc:MGI:88333]	2.69221	1.42879	1.88268e-12	1.60962e-11	yes	up	5.08	6.65	1.78	2.37	5.865	2.075
ENSMUSG00000002043	Trappc6a	trafficking protein particle complex 6A [Source:MGI Symbol;Acc:MGI:1914341]	1.92207	0.942664	5.66655e-06	3.54967e-05	yes	up	6.43	7.97	4.05	3.36	7.2	3.705
ENSMUSG00000002052	Supt6	SPT6, histone chaperone and transcription elongation factor [Source:MGI Symbol;Acc:MGI:107726]	1.92611	0.945687	9.32061e-235	8.98739e-233	yes	up	29.69	32.85	13.01	16.93	31.27	14.97
ENSMUSG00000002059	Rab34	RAB34, member RAS oncogene family [Source:MGI Symbol;Acc:MGI:104606]	2.36742	1.24331	7.01634e-34	1.08431e-32	yes	up	12.72	18.31	5.78	6.25	15.515	6.015
ENSMUSG00000002068	Ccne1	cyclin E1 [Source:MGI Symbol;Acc:MGI:88316]	2.54054	1.34514	6.93096e-15	6.50652e-14	yes	up	3.08	4.42	0.95	1.83	3.75	1.39
ENSMUSG00000002076	Hsf2bp	heat shock transcription factor 2 binding protein [Source:MGI Symbol;Acc:MGI:1921627]	2.22091	1.15115	1.49418e-10	1.18351e-09	yes	up	9.31	10.36	3.48	5.4	9.835	4.44
ENSMUSG00000002083	Bbc3	BCL2 binding component 3 [Source:MGI Symbol;Acc:MGI:2181667]	1.89518	0.922337	2.59079e-06	1.65484e-05	yes	up	3.69	3.71	2.67	2.08	3.7	2.375
ENSMUSG00000002104	Rapsn	receptor-associated protein of the synapse [Source:MGI Symbol;Acc:MGI:99422]	2.15519	1.10781	6.05359e-114	2.76473e-112	yes	up	51.29	58.07	21.11	26.12	54.68	23.615
ENSMUSG00000002107	Celf2	CUGBP, Elav-like family member 2 [Source:MGI Symbol;Acc:MGI:1338822]	1.70437	0.769242	1.35343e-177	9.6255e-176	yes	up	44.87	47.11	20.98	26.49	45.99	23.735
ENSMUSG00000002108	Nr1h3	nuclear receptor subfamily 1, group H, member 3 [Source:MGI Symbol;Acc:MGI:1352462]	0.364013	-1.45794	1.16709e-17	1.19681e-16	yes	down	1.58	1.51	5.62	3.32	1.545	4.47
ENSMUSG00000002129	Sf3a1	splicing factor 3a, subunit 1 [Source:MGI Symbol;Acc:MGI:1914715]	1.7937	0.84294	7.21123e-62	1.86073e-60	yes	up	13.31	15.26	7.13	7.45	14.285	7.29
ENSMUSG00000002221	Paxip1	PAX interacting (with transcription-activation domain) protein 1 [Source:MGI Symbol;Acc:MGI:1890430]	2.08048	1.05692	1.64442e-37	2.75258e-36	yes	up	5.6	7.97	3.45	4.19	6.785	3.82
ENSMUSG00000002228	Ppm1j	protein phosphatase 1J [Source:MGI Symbol;Acc:MGI:1919137]	0.620841	-0.687705	1.50797e-19	1.64333e-18	yes	down	22.33	20.01	29.19	30.16	21.17	29.675
ENSMUSG00000002233	Rhoc	ras homolog family member C [Source:MGI Symbol;Acc:MGI:106028]	1.90494	0.929745	1.92043e-89	6.92371e-88	yes	up	98.58	109.99	46.46	48.88	104.285	47.67
ENSMUSG00000002249	Tead3	TEA domain family member 3 [Source:MGI Symbol;Acc:MGI:109241]	1.99457	0.99608	1.38742e-45	2.70946e-44	yes	up	13.15	15.25	6.47	6.88	14.2	6.675
ENSMUSG00000002265	Peg3	paternally expressed 3 [Source:MGI Symbol;Acc:MGI:104748]	2.45113	1.29345	0	0	yes	up	166.8	167.65	58.44	66.13	167.225	62.285
ENSMUSG00000002266	Zim1	zinc finger, imprinted 1 [Source:MGI Symbol;Acc:MGI:1341879]	2.41297	1.27081	0	0	yes	up	73.65	79.25	26.78	26.03	76.45	26.405
ENSMUSG00000002274	Metrn	meteorin, glial cell differentiation regulator [Source:MGI Symbol;Acc:MGI:1917333]	0.441146	-1.18067	9.91834e-36	1.60206e-34	yes	down	10.47	10.37	20	19.39	10.42	19.695
ENSMUSG00000002279	Lmf1	lipase maturation factor 1 [Source:MGI Symbol;Acc:MGI:1923733]	1.51929	0.6034	7.05862e-08	4.93775e-07	yes	up	7.05	8.1	4.5	4.99	7.575	4.745
ENSMUSG00000002289	Angptl4	angiopoietin-like 4 [Source:MGI Symbol;Acc:MGI:1888999]	2.12394	1.08674	1.54734e-21	1.77843e-20	yes	up	6.36	7.25	1.41	4.78	6.805	3.095
ENSMUSG00000002297	Dbf4	DBF4 zinc finger [Source:MGI Symbol;Acc:MGI:1351328]	2.0676	1.04796	5.47905e-11	4.41194e-10	yes	up	3.73	3.03	1.22	2.03	3.38	1.625
ENSMUSG00000002307	Daxx	Fas death domain-associated protein [Source:MGI Symbol;Acc:MGI:1197015]	1.53475	0.618008	8.55108e-17	8.53764e-16	yes	up	17.42	13.66	9.15	10.6	15.54	9.875
ENSMUSG00000002320	Tm9sf1	transmembrane 9 superfamily member 1 [Source:MGI Symbol;Acc:MGI:1921390]	1.72564	0.787131	4.55114e-37	7.55835e-36	yes	up	20.25	23.38	11.61	11.52	21.815	11.565
ENSMUSG00000002346	Slc25a42	solute carrier family 25, member 42 [Source:MGI Symbol;Acc:MGI:1920345]	0.605521	-0.723751	3.25929e-15	3.09475e-14	yes	down	3.76	3.64	5.43	6.28	3.7	5.855
ENSMUSG00000002393	Nr2f6	nuclear receptor subfamily 2, group F, member 6 [Source:MGI Symbol;Acc:MGI:1352453]	2.09736	1.06857	1.06116e-27	1.43175e-26	yes	up	8.05	10.79	4.36	3.47	9.42	3.915
ENSMUSG00000002413	Braf	Braf transforming gene [Source:MGI Symbol;Acc:MGI:88190]	1.62126	0.697114	1.01909e-23	1.24379e-22	yes	up	3.7	4.11	2.07	2.29	3.905	2.18
ENSMUSG00000002428	Hltf	helicase-like transcription factor [Source:MGI Symbol;Acc:MGI:1196437]	1.5774	0.657545	2.59382e-15	2.46944e-14	yes	up	5.77	5.82	3.86	3.69	5.795	3.775
ENSMUSG00000002455	Prpf6	pre-mRNA splicing factor 6 [Source:MGI Symbol;Acc:MGI:1922946]	1.51692	0.601144	5.06056e-48	1.02903e-46	yes	up	28.79	31.66	16.82	19.75	30.225	18.285
ENSMUSG00000002458	Rgs19	regulator of G-protein signaling 19 [Source:MGI Symbol;Acc:MGI:1915153]	1.66743	0.737622	8.10733e-07	5.34876e-06	yes	up	6.39	8.29	4.95	5.25	7.34	5.1
ENSMUSG00000002459	Rgs20	regulator of G-protein signaling 20 [Source:MGI Symbol;Acc:MGI:1929866]	5.66506	2.50209	2.46026e-05	0.000147353	yes	up	0.52	0.91	0.03	0.14	0.715	0.085
ENSMUSG00000002477	Snrpd1	small nuclear ribonucleoprotein D1 [Source:MGI Symbol;Acc:MGI:98344]	2.11824	1.08287	5.46515e-69	1.54702e-67	yes	up	75.53	84.25	32.44	37.2	79.89	34.82
ENSMUSG00000002486	Tchp	trichoplein, keratin filament binding [Source:MGI Symbol;Acc:MGI:1925082]	1.56394	0.645182	1.30014e-08	9.44629e-08	yes	up	4.87	6.08	2.74	4.28	5.475	3.51
ENSMUSG00000002500	Rpl3l	ribosomal protein L3-like [Source:MGI Symbol;Acc:MGI:1913461]	0.50377	-0.989163	0	0	yes	down	126.2	153.73	228.83	236.53	139.965	232.68
ENSMUSG00000002504	Nherf2	NHERF family PDZ scaffold protein 2 [Source:MGI Symbol;Acc:MGI:1890662]	2.02788	1.01997	1.63636e-102	6.63595e-101	yes	up	46.78	50.06	24.41	20.35	48.42	22.38
ENSMUSG00000002524	Puf60	poly-U binding splicing factor 60 [Source:MGI Symbol;Acc:MGI:1915209]	1.64528	0.718333	2.97026e-70	8.57342e-69	yes	up	56.57	61.6	31.94	33.95	59.085	32.945
ENSMUSG00000002588	Pon1	paraoxonase 1 [Source:MGI Symbol;Acc:MGI:103295]	0.0297535	-5.0708	2.19859e-05	0.00013229	yes	down	0	0	0.2	1	0	0.6
ENSMUSG00000002602	Axl	AXL receptor tyrosine kinase [Source:MGI Symbol;Acc:MGI:1347244]	1.63845	0.71233	5.8196e-68	1.62245e-66	yes	up	22.37	25.88	14.85	11.58	24.125	13.215
ENSMUSG00000002603	Tgfb1	transforming growth factor, beta 1 [Source:MGI Symbol;Acc:MGI:98725]	2.3695	1.24458	5.80211e-86	2.03038e-84	yes	up	21.04	26.12	9.25	9.22	23.58	9.235
ENSMUSG00000002617	Zfp40	zinc finger protein 40 [Source:MGI Symbol;Acc:MGI:99185]	2.0989	1.06964	2.53759e-21	2.89793e-20	yes	up	3.55	4.44	1.92	2.19	3.995	2.055
ENSMUSG00000002625	Akap8l	A kinase (PRKA) anchor protein 8-like [Source:MGI Symbol;Acc:MGI:1860606]	1.86408	0.898461	1.78303e-71	5.24183e-70	yes	up	33.73	40.21	18.7	17.82	36.97	18.26
ENSMUSG00000002658	Gtf2f1	general transcription factor IIF, polypeptide 1 [Source:MGI Symbol;Acc:MGI:1923848]	1.65537	0.727158	2.97231e-37	4.94635e-36	yes	up	29.76	33.45	15.4	20.04	31.605	17.72
ENSMUSG00000002661	Alkbh7	alkB homolog 7 [Source:MGI Symbol;Acc:MGI:1913650]	1.6917	0.758471	6.94517e-11	5.56899e-10	yes	up	16.52	18.44	11.92	7.93	17.48	9.925
ENSMUSG00000002679	Med6	mediator complex subunit 6 [Source:MGI Symbol;Acc:MGI:1917042]	1.90748	0.931667	7.45507e-27	9.87904e-26	yes	up	28.33	32.04	15.26	13.03	30.185	14.145
ENSMUSG00000002688	Prkd1	protein kinase D1 [Source:MGI Symbol;Acc:MGI:99879]	1.66715	0.737381	4.68847e-06	2.95022e-05	yes	up	1.63	1.8	0.86	1.02	1.715	0.94
ENSMUSG00000002731	Prkra	protein kinase, interferon inducible double stranded RNA dependent activator [Source:MGI Symbol;Acc:MGI:1344375]	1.56295	0.644271	6.39546e-07	4.24533e-06	yes	up	6.57	6.81	3.73	4.27	6.69	4
ENSMUSG00000002732	Fkbp7	FK506 binding protein 7 [Source:MGI Symbol;Acc:MGI:1336879]	2.09911	1.06978	1.85932e-22	2.20207e-21	yes	up	23.3	25.6	9.93	12.26	24.45	11.095
ENSMUSG00000002741	Ykt6	YKT6 v-SNARE homolog (S. cerevisiae) [Source:MGI Symbol;Acc:MGI:1927550]	1.54339	0.6261	4.44709e-63	1.16912e-61	yes	up	45.71	48	26.81	28.27	46.855	27.54
ENSMUSG00000002781	Tmem143	transmembrane protein 143 [Source:MGI Symbol;Acc:MGI:1917459]	0.608574	-0.716495	3.75676e-22	4.40549e-21	yes	down	9.41	8.12	15	14.01	8.765	14.505
ENSMUSG00000002799	Jag2	jagged 2 [Source:MGI Symbol;Acc:MGI:1098270]	1.90302	0.928288	4.02315e-72	1.19503e-70	yes	up	19.27	17.75	7.73	13.26	18.51	10.495
ENSMUSG00000002804	Nudt14	nudix hydrolase 14 [Source:MGI Symbol;Acc:MGI:1913424]	1.79947	0.84757	1.57985e-12	1.35558e-11	yes	up	18.12	19.54	9.03	11.05	18.83	10.04
ENSMUSG00000002808	Epdr1	ependymin related protein 1 (zebrafish) [Source:MGI Symbol;Acc:MGI:2145369]	0.664926	-0.588734	1.82096e-50	3.87073e-49	yes	down	31.44	26.34	38.13	42.59	28.89	40.36
ENSMUSG00000002814	Top3a	topoisomerase (DNA) III alpha [Source:MGI Symbol;Acc:MGI:1197527]	1.81742	0.861895	8.17054e-17	8.16055e-16	yes	up	4.27	5.06	1.9	2.64	4.665	2.27
ENSMUSG00000002825	Qtrt1	queuine tRNA-ribosyltransferase catalytic subunit 1 [Source:MGI Symbol;Acc:MGI:1931441]	1.85938	0.894823	1.16247e-09	8.84848e-09	yes	up	8.44	11.48	6.41	3.22	9.96	4.815
ENSMUSG00000002831	Plin4	perilipin 4 [Source:MGI Symbol;Acc:MGI:1929709]	0.606753	-0.720819	0	0	yes	down	46.06	43.82	64.97	70.4	44.94	67.685
ENSMUSG00000002835	Chaf1a	chromatin assembly factor 1, subunit A (p150) [Source:MGI Symbol;Acc:MGI:1351331]	1.5771	0.657275	8.55295e-05	0.000493201	yes	up	1.73	2.66	0.92	0.75	2.195	0.835
ENSMUSG00000002844	Adprh	ADP-ribosylarginine hydrolase [Source:MGI Symbol;Acc:MGI:1098234]	1.9378	0.954416	5.781e-133	3.05506e-131	yes	up	37.34	42.4	18.09	19.43	39.87	18.76
ENSMUSG00000002881	Nab1	Ngfi-A binding protein 1 [Source:MGI Symbol;Acc:MGI:107564]	1.69711	0.763077	2.96448e-34	4.62381e-33	yes	up	10.58	11.3	5.86	5.99	10.94	5.925
ENSMUSG00000002885	Adgre5	adhesion G protein-coupled receptor E5 [Source:MGI Symbol;Acc:MGI:1347095]	2.23045	1.15734	8.18054e-245	8.26437e-243	yes	up	58.84	65.1	22.24	25.97	61.97	24.105
ENSMUSG00000002900	Lamb1	laminin B1 [Source:MGI Symbol;Acc:MGI:96743]	1.92393	0.944058	2.09912e-103	8.57952e-102	yes	up	15.17	16.27	9.51	6.73	15.72	8.12
ENSMUSG00000002908	Kcnn1	potassium intermediate/small conductance calcium-activated channel, subfamily N, member 1 [Source:MGI Symbol;Acc:MGI:1933993]	0.444329	-1.1703	6.41441e-19	6.85562e-18	yes	down	2.25	1.85	3.97	6.7	2.05	5.335
ENSMUSG00000002910	Arrdc2	arrestin domain containing 2 [Source:MGI Symbol;Acc:MGI:1918057]	0.59253	-0.755039	1.01573e-60	2.56761e-59	yes	down	39.12	21.55	64.36	32.03	30.335	48.195
ENSMUSG00000002980	Bcam	basal cell adhesion molecule [Source:MGI Symbol;Acc:MGI:1929940]	1.82256	0.865968	3.91654e-118	1.86935e-116	yes	up	49.42	56.18	25.03	27.54	52.8	26.285
ENSMUSG00000002983	Relb	avian reticuloendotheliosis viral (v-rel) oncogene related B [Source:MGI Symbol;Acc:MGI:103289]	1.80312	0.850492	1.45329e-12	1.24848e-11	yes	up	5.14	5.78	2.58	3.07	5.46	2.825
ENSMUSG00000002984	Tomm40	translocase of outer mitochondrial membrane 40 [Source:MGI Symbol;Acc:MGI:1858259]	1.62877	0.703781	5.55889e-26	7.18484e-25	yes	up	23.05	28.91	15.46	13.77	25.98	14.615
ENSMUSG00000002985	Apoe	apolipoprotein E [Source:MGI Symbol;Acc:MGI:88057]	0.469617	-1.09044	9.71337e-75	2.9909e-73	yes	down	22.14	36.67	64.22	79.72	29.405	71.97
ENSMUSG00000003032	Klf4	Kruppel-like transcription factor 4 (gut) [Source:MGI Symbol;Acc:MGI:1342287]	1.91967	0.94086	7.52756e-45	1.44778e-43	yes	up	12.52	14.92	6.47	6.01	13.72	6.24
ENSMUSG00000003033	Ap1m1	adaptor-related protein complex AP-1, mu subunit 1 [Source:MGI Symbol;Acc:MGI:102776]	1.64224	0.715662	1.00751e-30	1.45995e-29	yes	up	24.9	24.01	13.16	15.5	24.455	14.33
ENSMUSG00000003037	Rab8a	RAB8A, member RAS oncogene family [Source:MGI Symbol;Acc:MGI:96960]	1.7396	0.798759	1.31699e-34	2.0711e-33	yes	up	23.12	24.2	7.16	13.06	23.66	10.11
ENSMUSG00000003038	Hmgn2	high mobility group nucleosomal binding domain 2 [Source:MGI Symbol;Acc:MGI:96136]	1.99557	0.996799	2.02847e-226	1.8738e-224	yes	up	164.73	187	77.72	87.29	175.865	82.505
ENSMUSG00000003039	Fam32a	family with sequence similarity 32, member A [Source:MGI Symbol;Acc:MGI:1915172]	1.82515	0.868017	5.83716e-40	1.02414e-38	yes	up	15.37	15.62	7.43	8.21	15.495	7.82
ENSMUSG00000003062	Stard3nl	STARD3 N-terminal like [Source:MGI Symbol;Acc:MGI:1923455]	1.62419	0.69972	5.27799e-11	4.25244e-10	yes	up	12.08	13.3	7.23	6.6	12.69	6.915
ENSMUSG00000003070	Efna2	ephrin A2 [Source:MGI Symbol;Acc:MGI:102707]	2.30424	1.20429	9.89211e-08	6.87112e-07	yes	up	2.1	1.56	0.79	0.68	1.83	0.735
ENSMUSG00000003119	Cdk12	cyclin dependent kinase 12 [Source:MGI Symbol;Acc:MGI:1098802]	1.95903	0.970138	1.92356e-50	4.08578e-49	yes	up	7.69	9.6	3.75	4.3	8.645	4.025
ENSMUSG00000003131	Pafah1b2	platelet-activating factor acetylhydrolase, isoform 1b, subunit 2 [Source:MGI Symbol;Acc:MGI:108415]	1.95602	0.96792	1.96738e-145	1.13631e-143	yes	up	37.16	44.97	14.6	22	41.065	18.3
ENSMUSG00000003134	Tbc1d8	TBC1 domain family, member 8 [Source:MGI Symbol;Acc:MGI:1927225]	1.9614	0.971886	1.91985e-84	6.62104e-83	yes	up	15.9	16.65	6.82	9.08	16.275	7.95
ENSMUSG00000003161	Sri	sorcin [Source:MGI Symbol;Acc:MGI:98419]	1.63386	0.708286	8.33434e-19	8.86784e-18	yes	up	19.33	23.96	12.14	10.29	21.645	11.215
ENSMUSG00000003184	Irf3	interferon regulatory factor 3 [Source:MGI Symbol;Acc:MGI:1859179]	1.66077	0.731853	1.45275e-30	2.09821e-29	yes	up	33.43	40.19	20.19	20	36.81	20.095
ENSMUSG00000003198	Zfp959	zinc finger protein 959 [Source:MGI Symbol;Acc:MGI:2385058]	1.56636	0.647415	1.14127e-05	7.01471e-05	yes	up	4.05	4.36	2.2	3.05	4.205	2.625
ENSMUSG00000003200	Sh3gl1	SH3-domain GRB2-like 1 [Source:MGI Symbol;Acc:MGI:700010]	1.92036	0.941376	2.1982e-24	2.73008e-23	yes	up	9.04	12.47	5.72	4.53	10.755	5.125
ENSMUSG00000003208	Yju2	YJU2 splicing factor [Source:MGI Symbol;Acc:MGI:1920136]	1.50022	0.585176	0.000124307	0.000708873	yes	up	4.5	4.35	2.17	3.24	4.425	2.705
ENSMUSG00000003226	Ranbp2	RAN binding protein 2 [Source:MGI Symbol;Acc:MGI:894323]	1.86449	0.898781	0	0	yes	up	30.55	32.97	13.86	17.23	31.76	15.545
ENSMUSG00000003228	Grk5	G protein-coupled receptor kinase 5 [Source:MGI Symbol;Acc:MGI:109161]	1.50018	0.585139	2.68479e-05	0.000160398	yes	up	1.18	1.14	0.7	0.71	1.16	0.705
ENSMUSG00000003233	Dvl3	dishevelled segment polarity protein 3 [Source:MGI Symbol;Acc:MGI:108100]	1.76602	0.820499	1.04733e-78	3.40846e-77	yes	up	20.84	24.17	11.25	12.02	22.505	11.635
ENSMUSG00000003269	Cyth2	cytohesin 2 [Source:MGI Symbol;Acc:MGI:1334255]	1.96062	0.971309	8.09347e-52	1.76433e-50	yes	up	48.67	54.67	23.75	28.19	51.67	25.97
ENSMUSG00000003282	Plag1	pleiomorphic adenoma gene 1 [Source:MGI Symbol;Acc:MGI:1891916]	2.85991	1.51597	1.10502e-28	1.52695e-27	yes	up	2.41	2.31	0.82	0.71	2.36	0.765
ENSMUSG00000003316	Glg1	golgi apparatus protein 1 [Source:MGI Symbol;Acc:MGI:104967]	1.77476	0.827625	2.1829e-118	1.04276e-116	yes	up	16.96	19.32	8.27	10.49	18.14	9.38
ENSMUSG00000003348	Mob3a	MOB kinase activator 3A [Source:MGI Symbol;Acc:MGI:3050117]	2.00777	1.00559	3.73691e-26	4.84968e-25	yes	up	7.38	8.24	3.91	4.06	7.81	3.985
ENSMUSG00000003352	Cacnb3	calcium channel, voltage-dependent, beta 3 subunit [Source:MGI Symbol;Acc:MGI:103307]	2.56506	1.35899	5.89794e-97	2.27407e-95	yes	up	18.48	20.77	7.21	7.33	19.625	7.27
ENSMUSG00000003363	Pld3	phospholipase D family, member 3 [Source:MGI Symbol;Acc:MGI:1333782]	1.88258	0.912713	1.84775e-57	4.43927e-56	yes	up	29.64	31.91	12.36	16.23	30.775	14.295
ENSMUSG00000003378	Grik5	glutamate receptor, ionotropic, kainate 5 (gamma 2) [Source:MGI Symbol;Acc:MGI:95818]	1.864	0.898402	4.70032e-14	4.28651e-13	yes	up	3.99	4.23	1.92	2.13	4.11	2.025
ENSMUSG00000003402	Prkcsh	protein kinase C substrate 80K-H [Source:MGI Symbol;Acc:MGI:107877]	1.72076	0.783042	3.58601e-48	7.32577e-47	yes	up	30.21	30.11	15.39	16.98	30.16	16.185
ENSMUSG00000003429	Rps11	ribosomal protein S11 [Source:MGI Symbol;Acc:MGI:1351329]	1.58864	0.667789	2.69977e-264	2.95733e-262	yes	up	1070.35	1150.17	683.61	718.18	1110.26	700.895
ENSMUSG00000003435	Supt5	suppressor of Ty 5, DSIF elongation factor subunit [Source:MGI Symbol;Acc:MGI:1202400]	1.64294	0.716282	5.66454e-113	2.56249e-111	yes	up	44.19	48.15	24.41	26.83	46.17	25.62
ENSMUSG00000003452	Bicd1	BICD cargo adaptor 1 [Source:MGI Symbol;Acc:MGI:1101760]	1.80984	0.855858	4.9221e-09	3.64237e-08	yes	up	0.85	0.82	0.63	0.52	0.835	0.575
ENSMUSG00000003458	Ncstn	nicastrin [Source:MGI Symbol;Acc:MGI:1891700]	1.53138	0.614829	1.15696e-40	2.0667e-39	yes	up	28.75	31.13	16.78	18.79	29.94	17.785
ENSMUSG00000003476	Crhr2	corticotropin releasing hormone receptor 2 [Source:MGI Symbol;Acc:MGI:894312]	0.309566	-1.69168	1.687e-62	4.38865e-61	yes	down	3.52	3.29	7.65	10.33	3.405	8.99
ENSMUSG00000003477	Inmt	indolethylamine N-methyltransferase [Source:MGI Symbol;Acc:MGI:102963]	0.113424	-3.1402	7.09434e-59	1.74026e-57	yes	down	1.69	0.88	11.17	10.15	1.285	10.66
ENSMUSG00000003500	Impdh1	inosine monophosphate dehydrogenase 1 [Source:MGI Symbol;Acc:MGI:96567]	1.99032	0.993	1.35911e-68	3.82264e-67	yes	up	21.62	25.73	10.77	11.26	23.675	11.015
ENSMUSG00000003526	Prodh	proline dehydrogenase [Source:MGI Symbol;Acc:MGI:97770]	0.488061	-1.03487	5.38128e-15	5.07005e-14	yes	down	3.59	3.48	5.01	7.17	3.535	6.09
ENSMUSG00000003527	Ess2	ess-2 splicing factor [Source:MGI Symbol;Acc:MGI:107854]	1.61129	0.688212	8.68102e-13	7.50954e-12	yes	up	9.52	8.72	5.14	5.08	9.12	5.11
ENSMUSG00000003534	Ddr1	discoidin domain receptor family, member 1 [Source:MGI Symbol;Acc:MGI:99216]	2.13136	1.09177	2.43473e-137	1.33351e-135	yes	up	30.84	31.56	13.59	13.17	31.2	13.38
ENSMUSG00000003541	Ier3	immediate early response 3 [Source:MGI Symbol;Acc:MGI:104814]	1.78298	0.834288	5.57328e-25	7.02558e-24	yes	up	25.41	28.96	14.84	13.67	27.185	14.255
ENSMUSG00000003545	Fosb	FBJ osteosarcoma oncogene B [Source:MGI Symbol;Acc:MGI:95575]	2.61063	1.3844	1.27206e-11	1.05186e-10	yes	up	1.62	1.43	0.42	0.48	1.525	0.45
ENSMUSG00000003559	As3mt	arsenite methyltransferase [Source:MGI Symbol;Acc:MGI:1929882]	0.551258	-0.859199	2.01403e-21	2.30601e-20	yes	down	7.95	6.89	11.08	13.11	7.42	12.095
ENSMUSG00000003573	Homer3	homer scaffolding protein 3 [Source:MGI Symbol;Acc:MGI:1347359]	1.89901	0.925251	3.73763e-25	4.73246e-24	yes	up	12.1	14.5	5.95	6.98	13.3	6.465
ENSMUSG00000003575	Crtc1	CREB regulated transcription coactivator 1 [Source:MGI Symbol;Acc:MGI:2142523]	1.77884	0.830941	5.68901e-26	7.35136e-25	yes	up	4.9	6.03	2.94	3.09	5.465	3.015
ENSMUSG00000003581	Rnf215	ring finger protein 215 [Source:MGI Symbol;Acc:MGI:1918923]	1.63219	0.706809	1.70743e-09	1.28954e-08	yes	up	7.45	8.67	4.69	4.28	8.06	4.485
ENSMUSG00000003585	Sec14l2	SEC14-like lipid binding 2 [Source:MGI Symbol;Acc:MGI:1915065]	2.30115	1.20236	5.05565e-12	4.25308e-11	yes	up	2.26	3.07	1.15	1.33	2.665	1.24
ENSMUSG00000003680	Taf6l	TATA-box binding protein associated factor 6 like [Source:MGI Symbol;Acc:MGI:2444957]	2.22527	1.15398	7.82476e-19	8.33494e-18	yes	up	6.08	7.65	2.45	2.26	6.865	2.355
ENSMUSG00000003752	Itpkc	inositol 1,4,5-trisphosphate 3-kinase C [Source:MGI Symbol;Acc:MGI:2442554]	1.99152	0.993871	1.9074e-14	1.76452e-13	yes	up	3.2	3.81	1.45	1.56	3.505	1.505
ENSMUSG00000003762	Coq8b	coenzyme Q8B [Source:MGI Symbol;Acc:MGI:1924139]	2.1394	1.09721	3.75437e-15	3.55775e-14	yes	up	4.25	5.67	2.05	2.28	4.96	2.165
ENSMUSG00000003778	Brd8	bromodomain containing 8 [Source:MGI Symbol;Acc:MGI:1925906]	1.64964	0.722151	6.07871e-34	9.41188e-33	yes	up	12.22	13.23	6.05	7.29	12.725	6.67
ENSMUSG00000003779	Kif20a	kinesin family member 20A [Source:MGI Symbol;Acc:MGI:1201682]	2.66174	1.41237	2.49192e-13	2.20263e-12	yes	up	1.73	1.76	0.59	0.78	1.745	0.685
ENSMUSG00000003810	Mast2	microtubule associated serine/threonine kinase 2 [Source:MGI Symbol;Acc:MGI:894676]	1.70479	0.769591	1.30907e-195	1.04982e-193	yes	up	48.74	62.71	28.65	26.75	55.725	27.7
ENSMUSG00000003812	Dnase2a	deoxyribonuclease II alpha [Source:MGI Symbol;Acc:MGI:1329019]	1.53749	0.62058	3.31474e-09	2.47469e-08	yes	up	12.4	11.4	6.22	7.91	11.9	7.065
ENSMUSG00000003814	Calr	calreticulin [Source:MGI Symbol;Acc:MGI:88252]	1.6545	0.726398	4.43718e-307	5.81922e-305	yes	up	216.99	242.08	131.23	140.16	229.535	135.695
ENSMUSG00000003824	Syce2	synaptonemal complex central element protein 2 [Source:MGI Symbol;Acc:MGI:1919096]	2.63021	1.39518	0.000103046	0.000590633	yes	up	1.27	2.44	0.35	1.05	1.855	0.7
ENSMUSG00000003847	Nfat5	nuclear factor of activated T cells 5 [Source:MGI Symbol;Acc:MGI:1859333]	1.90864	0.932544	2.49595e-178	1.78845e-176	yes	up	12.18	13.94	5.71	6.05	13.06	5.88
ENSMUSG00000003848	Nob1	NIN1/RPN12 binding protein 1 homolog [Source:MGI Symbol;Acc:MGI:1914869]	1.58783	0.667053	1.01077e-26	1.33477e-25	yes	up	26.33	30.23	13.01	18.25	28.28	15.63
ENSMUSG00000003849	Nqo1	NAD(P)H dehydrogenase, quinone 1 [Source:MGI Symbol;Acc:MGI:103187]	0.510626	-0.969661	2.21585e-16	2.18039e-15	yes	down	4.35	4.86	7.01	9.79	4.605	8.4
ENSMUSG00000003873	Bax	BCL2-associated X protein [Source:MGI Symbol;Acc:MGI:99702]	2.39139	1.25785	2.60254e-82	8.74857e-81	yes	up	62.23	70.08	23.36	30.2	66.155	26.78
ENSMUSG00000003923	Tfam	transcription factor A, mitochondrial [Source:MGI Symbol;Acc:MGI:107810]	0.644348	-0.634088	5.22203e-41	9.38094e-40	yes	down	35.34	30.22	32.99	49.95	32.78	41.47
ENSMUSG00000003929	Zfp81	zinc finger protein 81 [Source:MGI Symbol;Acc:MGI:1890752]	1.71725	0.780102	3.96976e-15	3.75812e-14	yes	up	3.62	4.07	1.43	1.48	3.845	1.455
ENSMUSG00000003949	Hlf	hepatic leukemia factor [Source:MGI Symbol;Acc:MGI:96108]	0.393517	-1.3455	7.04457e-32	1.04953e-30	yes	down	1.3	0.82	2.33	2.48	1.06	2.405
ENSMUSG00000003992	Ssbp2	single-stranded DNA binding protein 2 [Source:MGI Symbol;Acc:MGI:1914220]	1.5091	0.593685	4.18498e-14	3.82753e-13	yes	up	19.93	20.79	10.26	13.96	20.36	12.11
ENSMUSG00000004040	Stat3	signal transducer and activator of transcription 3 [Source:MGI Symbol;Acc:MGI:103038]	1.52984	0.613378	4.27063e-59	1.05075e-57	yes	up	25.21	28.03	13.65	15.92	26.62	14.785
ENSMUSG00000004043	Stat5a	signal transducer and activator of transcription 5A [Source:MGI Symbol;Acc:MGI:103036]	1.81788	0.862257	2.18899e-26	2.86422e-25	yes	up	7.51	10.09	3.61	4.95	8.8	4.28
ENSMUSG00000004044	Cavin1	caveolae associated 1 [Source:MGI Symbol;Acc:MGI:1277968]	1.87691	0.90836	0	0	yes	up	128.44	136.85	67.9	67.54	132.645	67.72
ENSMUSG00000004054	Map3k11	mitogen-activated protein kinase kinase kinase 11 [Source:MGI Symbol;Acc:MGI:1346880]	1.54768	0.630108	4.25692e-11	3.4453e-10	yes	up	5.98	5.6	3.38	3.28	5.79	3.33
ENSMUSG00000004098	Col5a3	collagen, type V, alpha 3 [Source:MGI Symbol;Acc:MGI:1858212]	2.07828	1.05539	6.50545e-91	2.36629e-89	yes	up	9.85	11.51	5.56	3.7	10.68	4.63
ENSMUSG00000004099	Dnmt1	DNA methyltransferase (cytosine-5) 1 [Source:MGI Symbol;Acc:MGI:94912]	1.77375	0.826802	7.7477e-30	1.10065e-28	yes	up	5.77	5.81	3.18	3.18	5.79	3.18
ENSMUSG00000004100	Ppan	peter pan homolog [Source:MGI Symbol;Acc:MGI:2178445]	1.80398	0.851181	6.92951e-20	7.62273e-19	yes	up	11.31	13.26	6.27	5.88	12.285	6.075
ENSMUSG00000004105	Angptl2	angiopoietin-like 2 [Source:MGI Symbol;Acc:MGI:1347002]	1.64008	0.713764	2.52417e-137	1.38117e-135	yes	up	57.22	62.51	34.49	31.79	59.865	33.14
ENSMUSG00000004113	Cacna1b	calcium channel, voltage-dependent, N type, alpha 1B subunit [Source:MGI Symbol;Acc:MGI:88296]	2.6783	1.42132	9.6896e-23	1.15475e-21	yes	up	0.89	2.1	0.36	0.64	1.495	0.5
ENSMUSG00000004127	Trmt10a	tRNA methyltransferase 10A [Source:MGI Symbol;Acc:MGI:1920421]	2.06227	1.04423	8.39617e-27	1.11081e-25	yes	up	9.69	7.4	3.07	2.36	8.545	2.715
ENSMUSG00000004151	Etv1	ets variant 1 [Source:MGI Symbol;Acc:MGI:99254]	1.88273	0.912829	1.75755e-27	2.36241e-26	yes	up	4.87	5.24	1.75	2.36	5.055	2.055
ENSMUSG00000004221	Ikbkg	inhibitor of kappaB kinase gamma [Source:MGI Symbol;Acc:MGI:1338074]	1.53497	0.618209	1.75059e-29	2.46852e-28	yes	up	11.49	12.22	6.25	6.47	11.855	6.36
ENSMUSG00000004263	Atn1	atrophin 1 [Source:MGI Symbol;Acc:MGI:104725]	1.52614	0.609888	1.53558e-24	1.91504e-23	yes	up	11.7	12.18	6.2	7.03	11.94	6.615
ENSMUSG00000004267	Eno2	enolase 2, gamma neuronal [Source:MGI Symbol;Acc:MGI:95394]	2.05389	1.03836	1.49744e-09	1.13484e-08	yes	up	3.56	3.01	1.27	1.03	3.285	1.15
ENSMUSG00000004317	Clcn5	chloride channel, voltage-sensitive 5 [Source:MGI Symbol;Acc:MGI:99486]	2.31985	1.21403	5.94463e-251	6.14672e-249	yes	up	22.05	23.06	9.09	8.67	22.555	8.88
ENSMUSG00000004347	Pde1c	phosphodiesterase 1C [Source:MGI Symbol;Acc:MGI:108413]	1.9278	0.946955	7.18648e-05	0.000416842	yes	up	0.64	0.5	0.17	0.35	0.57	0.26
ENSMUSG00000004356	Utp20	UTP20 small subunit processome component [Source:MGI Symbol;Acc:MGI:1917933]	1.65142	0.723708	4.97401e-27	6.61735e-26	yes	up	7.06	8.67	4.47	3.92	7.865	4.195
ENSMUSG00000004383	Large1	LARGE xylosyl- and glucuronyltransferase 1 [Source:MGI Symbol;Acc:MGI:1342270]	1.99486	0.996284	1.85583e-82	6.2458e-81	yes	up	16.11	18.57	7.32	8.76	17.34	8.04
ENSMUSG00000004415	Col26a1	collagen, type XXVI, alpha 1 [Source:MGI Symbol;Acc:MGI:2155345]	2.45544	1.29598	4.9584e-47	9.92722e-46	yes	up	9.5	11.75	3.91	3.73	10.625	3.82
ENSMUSG00000004446	Bid	BH3 interacting domain death agonist [Source:MGI Symbol;Acc:MGI:108093]	2.29774	1.20021	2.43773e-46	4.81982e-45	yes	up	11.9	15.3	5.11	5.87	13.6	5.49
ENSMUSG00000004451	Ralb	v-ral simian leukemia viral oncogene B [Source:MGI Symbol;Acc:MGI:1927244]	2.1296	1.09058	1.76149e-40	3.13677e-39	yes	up	12.01	13.26	5.69	5.06	12.635	5.375
ENSMUSG00000004460	Dnajb11	DnaJ heat shock protein family (Hsp40) member B11 [Source:MGI Symbol;Acc:MGI:1915088]	1.6907	0.757618	2.03928e-80	6.74024e-79	yes	up	54.93	59.33	32.09	30.08	57.13	31.085
ENSMUSG00000004462	Tbccd1	TBCC domain containing 1 [Source:MGI Symbol;Acc:MGI:1917823]	2.06483	1.04603	1.31944e-45	2.57845e-44	yes	up	15.57	15.38	6.46	6.55	15.475	6.505
ENSMUSG00000004473	Clec11a	C-type lectin domain family 11, member a [Source:MGI Symbol;Acc:MGI:1298219]	3.12682	1.6447	5.34754e-07	3.56586e-06	yes	up	0.51	0.92	0.25	0.16	0.715	0.205
ENSMUSG00000004500	Zfp324	zinc finger protein 324 [Source:MGI Symbol;Acc:MGI:2444641]	1.58227	0.662	8.67553e-05	0.000500168	yes	up	1.24	1.23	0.68	0.75	1.235	0.715
ENSMUSG00000004508	Gab2	growth factor receptor bound protein 2-associated protein 2 [Source:MGI Symbol;Acc:MGI:1333854]	2.13608	1.09497	2.47583e-71	7.26362e-70	yes	up	7.59	8.76	3.1	3.9	8.175	3.5
ENSMUSG00000004530	Coro1c	coronin, actin binding protein 1C [Source:MGI Symbol;Acc:MGI:1345964]	1.86611	0.900036	3.01578e-42	5.53764e-41	yes	up	11.35	12.28	6.1	5.14	11.815	5.62
ENSMUSG00000004558	Ndrg2	N-myc downstream regulated gene 2 [Source:MGI Symbol;Acc:MGI:1352498]	0.364865	-1.45456	0	0	yes	down	292.48	227.19	603.79	744.16	259.835	673.975
ENSMUSG00000004562	Arhgef40	Rho guanine nucleotide exchange factor (GEF) 40 [Source:MGI Symbol;Acc:MGI:2685515]	2.02042	1.01466	1.74211e-61	4.45301e-60	yes	up	20.39	19.22	8.8	10.23	19.805	9.515
ENSMUSG00000004568	Arhgef18	rho/rac guanine nucleotide exchange factor (GEF) 18 [Source:MGI Symbol;Acc:MGI:2142567]	1.57675	0.65695	1.83626e-15	1.7561e-14	yes	up	4.06	4.9	2.53	2.57	4.48	2.55
ENSMUSG00000004633	Chn2	chimerin 2 [Source:MGI Symbol;Acc:MGI:1917243]	2.43464	1.28371	4.34374e-42	7.95564e-41	yes	up	7.61	10.1	3.4	3.07	8.855	3.235
ENSMUSG00000004642	Slbp	stem-loop binding protein [Source:MGI Symbol;Acc:MGI:108402]	1.63405	0.708453	1.45969e-14	1.35473e-13	yes	up	11.96	11.4	6.27	7.18	11.68	6.725
ENSMUSG00000004665	Cnn2	calponin 2 [Source:MGI Symbol;Acc:MGI:105093]	2.31522	1.21115	1.60161e-81	5.34618e-80	yes	up	19.2	20.99	7.95	7.98	20.095	7.965
ENSMUSG00000004667	Polr2e	polymerase (RNA) II (DNA directed) polypeptide E [Source:MGI Symbol;Acc:MGI:1913670]	1.73296	0.79324	4.71276e-47	9.43872e-46	yes	up	51.11	64.16	28.42	33.08	57.635	30.75
ENSMUSG00000004677	Myo9b	myosin IXb [Source:MGI Symbol;Acc:MGI:106624]	1.87772	0.908978	3.08612e-61	7.84983e-60	yes	up	6.94	8.04	3.65	3.6	7.49	3.625
ENSMUSG00000004698	Hdac9	histone deacetylase 9 [Source:MGI Symbol;Acc:MGI:1931221]	1.79287	0.842269	1.12043e-16	1.11342e-15	yes	up	3.01	3.77	1.83	1.58	3.39	1.705
ENSMUSG00000004709	Cd244a	CD244 molecule A [Source:MGI Symbol;Acc:MGI:109294]	4.72088	2.23906	1.30519e-06	8.50588e-06	yes	up	0.46	0.49	0.1	0.1	0.475	0.1
ENSMUSG00000004730	Adgre1	adhesion G protein-coupled receptor E1 [Source:MGI Symbol;Acc:MGI:106912]	0.350175	-1.51385	4.05921e-05	0.000239828	yes	down	0.09	0.26	0.39	0.5	0.175	0.445
ENSMUSG00000004748	Mtfp1	mitochondrial fission process 1 [Source:MGI Symbol;Acc:MGI:1916686]	0.504412	-0.987326	7.27345e-28	9.85302e-27	yes	down	8.95	9.17	17.42	15.24	9.06	16.33
ENSMUSG00000004768	Rab23	RAB23, member RAS oncogene family [Source:MGI Symbol;Acc:MGI:99833]	1.74255	0.801198	5.17564e-11	4.17115e-10	yes	up	3.02	3.83	1.68	1.78	3.425	1.73
ENSMUSG00000004791	Pgf	placental growth factor [Source:MGI Symbol;Acc:MGI:105095]	2.32802	1.2191	3.85585e-20	4.27117e-19	yes	up	8.21	7.4	3.39	2.79	7.805	3.09
ENSMUSG00000004798	Ulk2	unc-51 like kinase 2 [Source:MGI Symbol;Acc:MGI:1352758]	0.604598	-0.725951	9.49928e-113	4.27356e-111	yes	down	16.59	15.39	20.84	27.65	15.99	24.245
ENSMUSG00000004815	Dgkq	diacylglycerol kinase, theta [Source:MGI Symbol;Acc:MGI:102918]	1.81334	0.858646	1.29029e-14	1.19965e-13	yes	up	3.96	4.64	2.7	2.35	4.3	2.525
ENSMUSG00000004846	Plod3	procollagen-lysine, 2-oxoglutarate 5-dioxygenase 3 [Source:MGI Symbol;Acc:MGI:1347008]	1.51938	0.603486	4.2467e-22	4.97188e-21	yes	up	17.11	17.73	10.64	14.15	17.42	12.395
ENSMUSG00000004849	Ap1s1	adaptor protein complex AP-1, sigma 1 [Source:MGI Symbol;Acc:MGI:1098244]	1.5168	0.601031	2.03617e-20	2.2731e-19	yes	up	47.1	50.47	26.5	33.63	48.785	30.065
ENSMUSG00000004865	Srpk1	serine/arginine-rich protein specific kinase 1 [Source:MGI Symbol;Acc:MGI:106908]	1.62565	0.701015	2.18153e-45	4.24719e-44	yes	up	20.6	23.28	9.37	12.31	21.94	10.84
ENSMUSG00000004872	Pax3	paired box 3 [Source:MGI Symbol;Acc:MGI:97487]	16.1859	4.01666	8.23689e-05	0.000475407	yes	up	0.29	0	0.02	0	0.145	0.01
ENSMUSG00000004891	Nes	nestin [Source:MGI Symbol;Acc:MGI:101784]	2.45792	1.29744	0	0	yes	up	324.27	368.7	118.05	138.76	346.485	128.405
ENSMUSG00000004929	Thop1	thimet oligopeptidase 1 [Source:MGI Symbol;Acc:MGI:1354165]	2.30605	1.20543	6.89392e-194	5.43716e-192	yes	up	48.47	56.17	18.04	24.07	52.32	21.055
ENSMUSG00000004934	Pias4	protein inhibitor of activated STAT 4 [Source:MGI Symbol;Acc:MGI:2136940]	1.76558	0.820144	3.16803e-24	3.92095e-23	yes	up	9.86	11.87	6.15	10.71	10.865	8.43
ENSMUSG00000004939	Nmrk2	nicotinamide riboside kinase 2 [Source:MGI Symbol;Acc:MGI:1916814]	1.69372	0.760192	3.16971e-27	4.23963e-26	yes	up	19.03	19.28	7.98	13.13	19.155	10.555
ENSMUSG00000004947	Dtx2	deltex 2, E3 ubiquitin ligase [Source:MGI Symbol;Acc:MGI:1921448]	1.65513	0.726942	8.37974e-15	7.84212e-14	yes	up	8.11	9.09	3.36	4.93	8.6	4.145
ENSMUSG00000004951	Hspb1	heat shock protein 1 [Source:MGI Symbol;Acc:MGI:96240]	2.21974	1.15039	3.03731e-258	3.24623e-256	yes	up	182.97	296.64	88.02	115.99	239.805	102.005
ENSMUSG00000004994	Yju2b	YJU2 splicing factor homolog B [Source:MGI Symbol;Acc:MGI:1914986]	1.67918	0.747759	5.25474e-09	3.88349e-08	yes	up	8.55	7.31	4.83	4.25	7.93	4.54
ENSMUSG00000005043	Sgsh	N-sulfoglucosamine sulfohydrolase (sulfamidase) [Source:MGI Symbol;Acc:MGI:1350341]	1.5956	0.674099	1.81628e-06	1.17112e-05	yes	up	1.82	1.84	1.05	1.95	1.83	1.5
ENSMUSG00000005045	Chd5	chromodomain helicase DNA binding protein 5 [Source:MGI Symbol;Acc:MGI:3036258]	5.15925	2.36716	3.51582e-08	2.49763e-07	yes	up	0.09	0.3	0.02	0.05	0.195	0.035
ENSMUSG00000005054	Cstb	cystatin B [Source:MGI Symbol;Acc:MGI:109514]	2.04801	1.03422	7.42875e-41	1.332e-39	yes	up	73.35	85.65	35.32	41.47	79.5	38.395
ENSMUSG00000005057	Sh2b2	SH2B adaptor protein 2 [Source:MGI Symbol;Acc:MGI:1345171]	1.54851	0.630881	4.1916e-06	2.64747e-05	yes	up	2.99	3.35	1.74	2.03	3.17	1.885
ENSMUSG00000005078	Jkamp	JNK1/MAPK8-associated membrane protein [Source:MGI Symbol;Acc:MGI:1915057]	1.7868	0.837381	3.07347e-27	4.11282e-26	yes	up	16.96	20.12	9.83	10.02	18.54	9.925
ENSMUSG00000005087	Cd44	CD44 antigen [Source:MGI Symbol;Acc:MGI:88338]	2.30942	1.20753	5.86843e-212	5.0765e-210	yes	up	29.78	30.81	11.77	12.24	30.295	12.005
ENSMUSG00000005102	Eif2ak4	eukaryotic translation initiation factor 2 alpha kinase 4 [Source:MGI Symbol;Acc:MGI:1353427]	1.67618	0.745181	6.92027e-12	5.79103e-11	yes	up	3.08	2.7	1.49	1.6	2.89	1.545
ENSMUSG00000005103	Wdr1	WD repeat domain 1 [Source:MGI Symbol;Acc:MGI:1337100]	1.96229	0.972541	9.73688e-249	9.9956e-247	yes	up	70.14	84.49	31.21	36.96	77.315	34.085
ENSMUSG00000005124	Ccn4	cellular communication network factor 4 [Source:MGI Symbol;Acc:MGI:1197008]	2.40276	1.26469	7.60296e-192	5.96348e-190	yes	up	19.04	22.53	7.37	8.46	20.785	7.915
ENSMUSG00000005148	Klf5	Kruppel-like transcription factor 5 [Source:MGI Symbol;Acc:MGI:1338056]	2.41123	1.26977	0	0	yes	up	52.54	55.85	17.59	23.77	54.195	20.68
ENSMUSG00000005198	Polr2a	polymerase (RNA) II (DNA directed) polypeptide A [Source:MGI Symbol;Acc:MGI:98086]	1.84023	0.879883	1.28951e-154	8.08489e-153	yes	up	21.18	23.85	9.99	12.15	22.515	11.07
ENSMUSG00000005204	Senp3	SUMO/sentrin specific peptidase 3 [Source:MGI Symbol;Acc:MGI:2158736]	1.57601	0.656272	6.37788e-42	1.16291e-40	yes	up	36.58	39.24	22.6	27.08	37.91	24.84
ENSMUSG00000005233	Spc25	SPC25, NDC80 kinetochore complex component, homolog (S. cerevisiae) [Source:MGI Symbol;Acc:MGI:1913692]	2.11383	1.07986	1.90135e-07	1.29938e-06	yes	up	3.53	3.98	1.37	1.89	3.755	1.63
ENSMUSG00000005267	Zfp287	zinc finger protein 287 [Source:MGI Symbol;Acc:MGI:2176561]	1.87769	0.908961	3.86087e-06	2.44479e-05	yes	up	1.65	2.11	0.79	1.06	1.88	0.925
ENSMUSG00000005320	Fgfr4	fibroblast growth factor receptor 4 [Source:MGI Symbol;Acc:MGI:95525]	3.01646	1.59286	2.77525e-14	2.5529e-13	yes	up	1.6	1.96	0.73	0.49	1.78	0.61
ENSMUSG00000005360	Slc1a3	solute carrier family 1 (glial high affinity glutamate transporter), member 3 [Source:MGI Symbol;Acc:MGI:99917]	0.279809	-1.83748	3.38907e-19	3.65153e-18	yes	down	0.31	0.45	0.59	2.25	0.38	1.42
ENSMUSG00000005362	Crbn	cereblon [Source:MGI Symbol;Acc:MGI:1913277]	1.59285	0.671614	4.88346e-38	8.2541e-37	yes	up	29.3	29.2	14.25	20.14	29.25	17.195
ENSMUSG00000005370	Msh6	mutS homolog 6 [Source:MGI Symbol;Acc:MGI:1343961]	1.53301	0.616369	2.40119e-10	1.88547e-09	yes	up	3.4	4.28	2.06	2.51	3.84	2.285
ENSMUSG00000005371	Fbxo11	F-box protein 11 [Source:MGI Symbol;Acc:MGI:2147134]	1.52681	0.61052	1.06477e-58	2.60742e-57	yes	up	30.19	30.14	15.37	20.09	30.165	17.73
ENSMUSG00000005374	Tbl2	transducin (beta)-like 2 [Source:MGI Symbol;Acc:MGI:1351652]	1.59478	0.673357	2.51366e-16	2.46791e-15	yes	up	4.86	3.71	1.75	2.33	4.285	2.04
ENSMUSG00000005410	Mcm5	minichromosome maintenance complex component 5 [Source:MGI Symbol;Acc:MGI:103197]	2.31776	1.21273	8.03859e-11	6.43042e-10	yes	up	1.94	2.19	0.65	0.81	2.065	0.73
ENSMUSG00000005413	Hmox1	heme oxygenase 1 [Source:MGI Symbol;Acc:MGI:96163]	2.17038	1.11795	5.46334e-44	1.03271e-42	yes	up	18.33	22.38	7.91	9.53	20.355	8.72
ENSMUSG00000005417	Mprip	myosin phosphatase Rho interacting protein [Source:MGI Symbol;Acc:MGI:1349438]	1.77341	0.826524	5.65711e-263	6.14969e-261	yes	up	65.87	75.49	34.19	35.03	70.68	34.61
ENSMUSG00000005442	Cic	capicua transcriptional repressor [Source:MGI Symbol;Acc:MGI:1918972]	1.91943	0.940675	1.81886e-94	6.83777e-93	yes	up	30.25	38.68	16.56	16.22	34.465	16.39
ENSMUSG00000005447	Pafah1b3	platelet-activating factor acetylhydrolase, isoform 1b, subunit 3 [Source:MGI Symbol;Acc:MGI:108414]	2.35582	1.23623	1.6029e-10	1.26716e-09	yes	up	6.08	8.89	2.66	3.32	7.485	2.99
ENSMUSG00000005469	Prkaca	protein kinase, cAMP dependent, catalytic, alpha [Source:MGI Symbol;Acc:MGI:97592]	1.85611	0.89228	0	0	yes	up	278.29	303.09	130.55	158.06	290.69	144.305
ENSMUSG00000005470	Asf1b	anti-silencing function 1B histone chaperone [Source:MGI Symbol;Acc:MGI:1914179]	2.0926	1.0653	1.19419e-16	1.18507e-15	yes	up	10.82	10.5	3.34	7.18	10.66	5.26
ENSMUSG00000005481	Ddx39a	DEAD box helicase 39a [Source:MGI Symbol;Acc:MGI:1915528]	1.95244	0.965278	4.29565e-58	1.04388e-56	yes	up	29.25	33.46	13.56	15.89	31.355	14.725
ENSMUSG00000005483	Dnajb1	DnaJ heat shock protein family (Hsp40) member B1 [Source:MGI Symbol;Acc:MGI:1931874]	1.68686	0.754341	2.54611e-17	2.58544e-16	yes	up	6.44	7.55	3.92	3.65	6.995	3.785
ENSMUSG00000005501	Usp40	ubiquitin specific peptidase 40 [Source:MGI Symbol;Acc:MGI:2443184]	1.81693	0.8615	8.56511e-65	2.30255e-63	yes	up	14.11	14.68	6.74	7.43	14.395	7.085
ENSMUSG00000005506	Celf1	CUGBP, Elav-like family member 1 [Source:MGI Symbol;Acc:MGI:1342295]	1.67311	0.742536	1.15053e-160	7.43362e-159	yes	up	33.68	36.75	18.07	22.78	35.215	20.425
ENSMUSG00000005533	Igf1r	insulin-like growth factor I receptor [Source:MGI Symbol;Acc:MGI:96433]	1.70253	0.767678	1.22698e-83	4.18358e-82	yes	up	10.73	10.09	5.15	5.31	10.41	5.23
ENSMUSG00000005566	Trim28	tripartite motif-containing 28 [Source:MGI Symbol;Acc:MGI:109274]	1.72367	0.785485	4.33833e-92	1.5963e-90	yes	up	62.07	72.95	33.03	39.55	67.51	36.29
ENSMUSG00000005583	Mef2c	myocyte enhancer factor 2C [Source:MGI Symbol;Acc:MGI:99458]	1.77502	0.827836	0	0	yes	up	483.91	494.93	195.56	237.21	489.42	216.385
ENSMUSG00000005609	Ctr9	CTR9 homolog, Paf1/RNA polymerase II complex component [Source:MGI Symbol;Acc:MGI:109345]	1.64244	0.715838	2.56442e-43	4.79195e-42	yes	up	13.82	15.42	7.26	8.52	14.62	7.89
ENSMUSG00000005611	Irag1	inositol 1,4,5-triphosphate receptor associated 1 [Source:MGI Symbol;Acc:MGI:1338023]	1.63768	0.71165	1.50531e-10	1.19183e-09	yes	up	2.7	3.29	1.7	2.04	2.995	1.87
ENSMUSG00000005628	Tmod4	tropomodulin 4 [Source:MGI Symbol;Acc:MGI:1355285]	0.56804	-0.815936	2.44607e-265	2.70012e-263	yes	down	176.12	175.03	268.33	275.04	175.575	271.685
ENSMUSG00000005656	Snx6	sorting nexin 6 [Source:MGI Symbol;Acc:MGI:1919433]	1.74582	0.803906	9.50232e-64	2.52248e-62	yes	up	38.73	45.8	21.19	23.25	42.265	22.22
ENSMUSG00000005667	Mthfd2	methylenetetrahydrofolate dehydrogenase (NAD+ dependent), methenyltetrahydrofolate cyclohydrolase [Source:MGI Symbol;Acc:MGI:1338850]	1.86377	0.898223	2.71382e-13	2.39432e-12	yes	up	5.06	6.94	2.88	3.37	6	3.125
ENSMUSG00000005686	Ampd3	adenosine monophosphate deaminase 3 [Source:MGI Symbol;Acc:MGI:1096344]	1.50455	0.589334	2.77748e-19	3.00163e-18	yes	up	8.96	10.95	5.62	6.3	9.955	5.96
ENSMUSG00000005732	Ranbp1	RAN binding protein 1 [Source:MGI Symbol;Acc:MGI:96269]	2.18628	1.12848	4.66328e-79	1.52282e-77	yes	up	54.09	61.5	22.69	27.77	57.795	25.23
ENSMUSG00000005774	Rfx5	regulatory factor X, 5 (influences HLA class II expression) [Source:MGI Symbol;Acc:MGI:1858421]	1.83818	0.878281	1.04435e-15	1.00736e-14	yes	up	3.21	3.94	1.86	2.19	3.575	2.025
ENSMUSG00000005802	Slc30a4	solute carrier family 30 (zinc transporter), member 4 [Source:MGI Symbol;Acc:MGI:1345282]	1.93043	0.948923	1.69353e-151	1.03901e-149	yes	up	23.13	24.69	10	12.64	23.91	11.32
ENSMUSG00000005803	Sqor	sulfide quinone oxidoreductase [Source:MGI Symbol;Acc:MGI:1929899]	0.576453	-0.794726	4.29154e-24	5.29429e-23	yes	down	10.12	8.44	13.27	17.94	9.28	15.605
ENSMUSG00000005804	Bloc1s6	biogenesis of lysosomal organelles complex-1, subunit 6, pallidin [Source:MGI Symbol;Acc:MGI:1927580]	1.56176	0.643169	1.03306e-25	1.32683e-24	yes	up	29.8	35.61	15.19	23.45	32.705	19.32
ENSMUSG00000005846	Rsl1d1	ribosomal L1 domain containing 1 [Source:MGI Symbol;Acc:MGI:1913659]	1.54423	0.626884	5.66264e-93	2.10526e-91	yes	up	103.77	105.05	50.56	64.86	104.41	57.71
ENSMUSG00000005871	Apc	APC, WNT signaling pathway regulator [Source:MGI Symbol;Acc:MGI:88039]	1.74582	0.803904	2.37369e-113	1.07806e-111	yes	up	11.29	11.97	4.92	7.07	11.63	5.995
ENSMUSG00000005886	Ncoa2	nuclear receptor coactivator 2 [Source:MGI Symbol;Acc:MGI:1276533]	1.696	0.762137	4.46089e-67	1.22809e-65	yes	up	10.49	11.39	5.29	6.04	10.94	5.665
ENSMUSG00000005893	Nr2c2	nuclear receptor subfamily 2, group C, member 2 [Source:MGI Symbol;Acc:MGI:1352466]	1.62932	0.704269	4.37954e-22	5.1253e-21	yes	up	5.21	4.42	2.14	2.53	4.815	2.335
ENSMUSG00000005899	Smpd4	sphingomyelin phosphodiesterase 4 [Source:MGI Symbol;Acc:MGI:1924876]	1.53034	0.613853	6.10559e-18	6.3223e-17	yes	up	6.73	9.78	4.69	4.59	8.255	4.64
ENSMUSG00000005907	Pex1	peroxisomal biogenesis factor 1 [Source:MGI Symbol;Acc:MGI:1918632]	1.81772	0.862129	6.74443e-17	6.75624e-16	yes	up	7.93	8.84	3.27	4.98	8.385	4.125
ENSMUSG00000005949	Ctns	cystinosis, nephropathic [Source:MGI Symbol;Acc:MGI:1932872]	2.08152	1.05764	1.21156e-42	2.23836e-41	yes	up	13.06	14.19	5.65	5.91	13.625	5.78
ENSMUSG00000005950	P2rx5	purinergic receptor P2X, ligand-gated ion channel, 5 [Source:MGI Symbol;Acc:MGI:2137026]	1.64848	0.721138	6.13466e-18	6.35125e-17	yes	up	9.25	10.86	5.34	5.86	10.055	5.6
ENSMUSG00000005958	Ephb3	Eph receptor B3 [Source:MGI Symbol;Acc:MGI:104770]	2.63862	1.39978	2.73333e-133	1.44714e-131	yes	up	13.7	16.71	5.29	5.59	15.205	5.44
ENSMUSG00000005968	Tuft1	tuftelin 1 [Source:MGI Symbol;Acc:MGI:109572]	2.1353	1.09444	1.37129e-20	1.53867e-19	yes	up	5.33	5.16	1.97	2.82	5.245	2.395
ENSMUSG00000005973	Rcn1	reticulocalbin 1 [Source:MGI Symbol;Acc:MGI:104559]	2.21621	1.14809	3.22265e-176	2.27776e-174	yes	up	45.82	48.83	18.21	21.51	47.325	19.86
ENSMUSG00000005983	1700037C18Rik	RIKEN cDNA 1700037C18 gene [Source:MGI Symbol;Acc:MGI:1920511]	2.81108	1.49112	6.7236e-08	4.71089e-07	yes	up	3.62	3.62	1.36	0.92	3.62	1.14
ENSMUSG00000006005	Tpr	translocated promoter region, nuclear basket protein [Source:MGI Symbol;Acc:MGI:1922066]	1.52985	0.613395	1.51529e-111	6.72183e-110	yes	up	75.1	73.59	58.02	61.67	74.345	59.845
ENSMUSG00000006014	Prg4	proteoglycan 4 (megakaryocyte stimulating factor, articular superficial zone protein) [Source:MGI Symbol;Acc:MGI:1891344]	0.323085	-1.63002	7.6087e-23	9.08279e-22	yes	down	1.63	1.39	1.51	5.22	1.51	3.365
ENSMUSG00000006050	Sra1	steroid receptor RNA activator 1 [Source:MGI Symbol;Acc:MGI:1344414]	1.52691	0.610616	1.72584e-32	2.60379e-31	yes	up	79.4	80.89	50.74	48.71	80.145	49.725
ENSMUSG00000006154	Eps8l1	EPS8-like 1 [Source:MGI Symbol;Acc:MGI:1914675]	0.0238965	-5.38706	1.91656e-31	2.82956e-30	yes	down	0.13	0.03	1.91	3.85	0.08	2.88
ENSMUSG00000006169	Clint1	clathrin interactor 1 [Source:MGI Symbol;Acc:MGI:2144243]	1.6644	0.735	9.75032e-79	3.17858e-77	yes	up	28.83	32.82	14.45	19.62	30.825	17.035
ENSMUSG00000006219	Fblim1	filamin binding LIM protein 1 [Source:MGI Symbol;Acc:MGI:1921452]	2.21536	1.14754	4.26334e-28	5.80147e-27	yes	up	5.84	7.23	3.3	3.44	6.535	3.37
ENSMUSG00000006262	Mob1b	MOB kinase activator 1B [Source:MGI Symbol;Acc:MGI:1915723]	1.79625	0.844991	3.02536e-187	2.3189e-185	yes	up	27.32	28.92	11.52	14.74	28.12	13.13
ENSMUSG00000006276	Eps15l1	epidermal growth factor receptor pathway substrate 15-like 1 [Source:MGI Symbol;Acc:MGI:104582]	1.60226	0.680108	6.22732e-26	8.03607e-25	yes	up	14.83	16.59	7.44	8.55	15.71	7.995
ENSMUSG00000006288	Ttc5	tetratricopeptide repeat domain 5 [Source:MGI Symbol;Acc:MGI:2683584]	2.02047	1.01469	2.85522e-31	4.18941e-30	yes	up	12.12	14.39	5.7	6.04	13.255	5.87
ENSMUSG00000006301	Tmbim1	transmembrane BAX inhibitor motif containing 1 [Source:MGI Symbol;Acc:MGI:1916910]	1.8532	0.89002	3.14475e-212	2.7245e-210	yes	up	84.41	94.97	39.91	48.6	89.69	44.255
ENSMUSG00000006304	Arpc2	actin related protein 2/3 complex, subunit 2 [Source:MGI Symbol;Acc:MGI:1923959]	1.82621	0.868853	4.55524e-178	3.25993e-176	yes	up	137.42	149.85	70.77	75.04	143.635	72.905
ENSMUSG00000006307	Kmt2b	lysine (K)-specific methyltransferase 2B [Source:MGI Symbol;Acc:MGI:109565]	1.64429	0.717466	1.93631e-33	2.9715e-32	yes	up	8.45	7.08	4.66	5.71	7.765	5.185
ENSMUSG00000006333	Rps9	ribosomal protein S9 [Source:MGI Symbol;Acc:MGI:1924096]	1.61921	0.69529	3.94452e-303	5.09137e-301	yes	up	839.41	866.43	482.75	523.8	852.92	503.275
ENSMUSG00000006356	Crip2	cysteine rich protein 2 [Source:MGI Symbol;Acc:MGI:1915587]	2.32756	1.21882	0	0	yes	up	158.65	176.96	66.4	67.9	167.805	67.15
ENSMUSG00000006360	Crip1	cysteine-rich protein 1 (intestinal) [Source:MGI Symbol;Acc:MGI:88501]	1.62547	0.70086	5.81888e-19	6.22495e-18	yes	up	103.56	129.13	81.17	65.32	116.345	73.245
ENSMUSG00000006362	Cbfa2t3	CBFA2/RUNX1 translocation partner 3 [Source:MGI Symbol;Acc:MGI:1338013]	1.68411	0.75199	1.14041e-28	1.57471e-27	yes	up	8.23	8.73	4.89	4.27	8.48	4.58
ENSMUSG00000006373	Pgrmc1	progesterone receptor membrane component 1 [Source:MGI Symbol;Acc:MGI:1858305]	1.72148	0.783647	1.66431e-48	3.41951e-47	yes	up	30.51	36.32	16.47	19.37	33.415	17.92
ENSMUSG00000006378	Gcat	glycine C-acetyltransferase (2-amino-3-ketobutyrate-coenzyme A ligase) [Source:MGI Symbol;Acc:MGI:1349389]	0.580997	-0.783398	4.77311e-05	0.000280327	yes	down	1.38	1.13	3.82	2.72	1.255	3.27
ENSMUSG00000006390	Elovl1	elongation of very long chain fatty acids (FEN1/Elo2, SUR4/Elo3, yeast)-like 1 [Source:MGI Symbol;Acc:MGI:1858959]	1.95168	0.964716	1.27072e-50	2.70716e-49	yes	up	32.96	36.64	14.52	16.76	34.8	15.64
ENSMUSG00000006398	Cdc20	cell division cycle 20 [Source:MGI Symbol;Acc:MGI:1859866]	1.90422	0.929202	0.000139165	0.000791158	yes	up	1.49	2.05	1.16	0.84	1.77	1
ENSMUSG00000006403	Adamts4	a disintegrin-like and metallopeptidase (reprolysin type) with thrombospondin type 1 motif, 4 [Source:MGI Symbol;Acc:MGI:1339949]	2.90592	1.539	3.8559e-66	1.04941e-64	yes	up	5.55	6.63	1.95	1.91	6.09	1.93
ENSMUSG00000006442	Srm	spermidine synthase [Source:MGI Symbol;Acc:MGI:102690]	2.09471	1.06675	1.7737e-17	1.80914e-16	yes	up	11.45	9.7	4.23	4.87	10.575	4.55
ENSMUSG00000006445	Epha2	Eph receptor A2 [Source:MGI Symbol;Acc:MGI:95278]	2.04397	1.03138	3.91229e-19	4.20577e-18	yes	up	3.27	3.94	1.46	1.7	3.605	1.58
ENSMUSG00000006456	Rbm14	RNA binding motif protein 14 [Source:MGI Symbol;Acc:MGI:1929092]	1.51255	0.596983	9.31544e-10	7.12299e-09	yes	up	6.13	5.33	2.87	3.3	5.73	3.085
ENSMUSG00000006457	Actn3	actinin alpha 3 [Source:MGI Symbol;Acc:MGI:99678]	0.411813	-1.27994	0	0	yes	down	2730.98	2370.67	3671.93	4086.68	2550.82	3879.3
ENSMUSG00000006462	A530013C23Rik	RIKEN cDNA A530013C23 gene [Source:MGI Symbol;Acc:MGI:3041178]	0.418788	-1.25571	1.66277e-11	1.36861e-10	yes	down	4.51	4.13	9.07	10.02	4.32	9.545
ENSMUSG00000006463	Zdhhc24	zinc finger, DHHC domain containing 24 [Source:MGI Symbol;Acc:MGI:1917855]	1.83931	0.879161	1.2981e-10	1.03048e-09	yes	up	3.82	4.57	2.44	2.09	4.195	2.265
ENSMUSG00000006464	Bbs1	Bardet-Biedl syndrome 1 (human) [Source:MGI Symbol;Acc:MGI:1277215]	1.58168	0.661453	1.61936e-06	1.04746e-05	yes	up	1.52	2.03	1.45	0.9	1.775	1.175
ENSMUSG00000006471	Ndor1	NADPH dependent diflavin oxidoreductase 1 [Source:MGI Symbol;Acc:MGI:1926047]	1.65253	0.724674	1.47637e-09	1.11917e-08	yes	up	5.02	5.21	3.89	2.23	5.115	3.06
ENSMUSG00000006476	Nsmf	NMDA receptor synaptonuclear signaling and neuronal migration factor [Source:MGI Symbol;Acc:MGI:1861755]	2.00229	1.00165	3.11226e-48	6.36478e-47	yes	up	18.08	22.84	12.56	7.94	20.46	10.25
ENSMUSG00000006498	Ptbp1	polypyrimidine tract binding protein 1 [Source:MGI Symbol;Acc:MGI:97791]	1.92935	0.948116	1.31473e-77	4.2139e-76	yes	up	27.13	30.09	13.62	13.4	28.61	13.51
ENSMUSG00000006517	Mvd	mevalonate (diphospho) decarboxylase [Source:MGI Symbol;Acc:MGI:2179327]	1.63474	0.709064	2.08978e-10	1.64501e-09	yes	up	6.71	9.36	3.8	5.28	8.035	4.54
ENSMUSG00000006575	Rundc3a	RUN domain containing 3A [Source:MGI Symbol;Acc:MGI:1858752]	2.35617	1.23645	2.84693e-11	2.32023e-10	yes	up	2.79	3.87	1.46	1.27	3.33	1.365
ENSMUSG00000006576	Slc4a3	solute carrier family 4 (anion exchanger), member 3 [Source:MGI Symbol;Acc:MGI:109350]	2.55067	1.35088	1.72734e-129	8.87415e-128	yes	up	14.75	20.43	5.92	6.34	17.59	6.13
ENSMUSG00000006585	Cdt1	chromatin licensing and DNA replication factor 1 [Source:MGI Symbol;Acc:MGI:1914427]	2.40071	1.26346	3.14727e-10	2.45848e-09	yes	up	1.8	2.92	0.8	1.02	2.36	0.91
ENSMUSG00000006589	Aprt	adenine phosphoribosyl transferase [Source:MGI Symbol;Acc:MGI:88061]	1.76517	0.819807	1.56747e-24	1.95396e-23	yes	up	38.08	45.55	21.39	22.85	41.815	22.12
ENSMUSG00000006599	Gtf2h1	general transcription factor II H, polypeptide 1 [Source:MGI Symbol;Acc:MGI:1277216]	1.88873	0.917416	1.89503e-77	6.06367e-76	yes	up	27.04	30.83	13.45	14.68	28.935	14.065
ENSMUSG00000006611	Hfe	homeostatic iron regulator [Source:MGI Symbol;Acc:MGI:109191]	0.434553	-1.2024	4.5185e-38	7.64402e-37	yes	down	3.8	4.16	9.22	9.36	3.98	9.29
ENSMUSG00000006641	Slc5a6	solute carrier family 5 (sodium-dependent vitamin transporter), member 6 [Source:MGI Symbol;Acc:MGI:2660847]	1.86813	0.901595	1.24991e-22	1.48493e-21	yes	up	11.7	14.07	5	5.14	12.885	5.07
ENSMUSG00000006651	Aplp1	amyloid beta (A4) precursor-like protein 1 [Source:MGI Symbol;Acc:MGI:88046]	2.18582	1.12817	1.29405e-12	1.11335e-11	yes	up	3.13	3.41	1.34	1.41	3.27	1.375
ENSMUSG00000006673	Qrich1	glutamine-rich 1 [Source:MGI Symbol;Acc:MGI:1916482]	1.70963	0.773683	2.42464e-76	7.64282e-75	yes	up	51.86	58.17	22.37	26.6	55.015	24.485
ENSMUSG00000006678	Pola1	polymerase (DNA directed), alpha 1 [Source:MGI Symbol;Acc:MGI:99660]	2.16416	1.11381	7.35747e-10	5.65154e-09	yes	up	1.24	1.31	0.36	0.51	1.275	0.435
ENSMUSG00000006699	Cdc42	cell division cycle 42 [Source:MGI Symbol;Acc:MGI:106211]	1.51832	0.602478	8.31639e-278	9.7645e-276	yes	up	296.15	297.31	164.05	190.75	296.73	177.4
ENSMUSG00000006705	Pknox1	Pbx/knotted 1 homeobox [Source:MGI Symbol;Acc:MGI:1201409]	1.90533	0.930042	1.94328e-28	2.66594e-27	yes	up	6.63	6.01	3.14	2.88	6.32	3.01
ENSMUSG00000006728	Cdk4	cyclin dependent kinase 4 [Source:MGI Symbol;Acc:MGI:88357]	2.0427	1.03048	9.64843e-133	5.08009e-131	yes	up	69.57	74.44	29.93	30.96	72.005	30.445
ENSMUSG00000006731	B4galnt1	beta-1,4-N-acetyl-galactosaminyl transferase 1 [Source:MGI Symbol;Acc:MGI:1342057]	2.36573	1.24229	2.59549e-11	2.12014e-10	yes	up	2.56	2.68	1.1	0.95	2.62	1.025
ENSMUSG00000006740	Kif5b	kinesin family member 5B [Source:MGI Symbol;Acc:MGI:1098268]	1.87035	0.903311	0	0	yes	up	115.76	125.51	53.13	63.67	120.635	58.4
ENSMUSG00000006763	Saal1	serum amyloid A-like 1 [Source:MGI Symbol;Acc:MGI:1926185]	1.84114	0.880603	2.25329e-15	2.15061e-14	yes	up	4.26	4.35	2.22	1.94	4.305	2.08
ENSMUSG00000006800	Sulf2	sulfatase 2 [Source:MGI Symbol;Acc:MGI:1919293]	1.72591	0.787355	1.04782e-28	1.4486e-27	yes	up	8.01	8.59	4.36	4.32	8.3	4.34
ENSMUSG00000006906	Stambp	STAM binding protein [Source:MGI Symbol;Acc:MGI:1917777]	1.68006	0.748514	1.74426e-14	1.61491e-13	yes	up	8.15	7.23	4.3	4.42	7.69	4.36
ENSMUSG00000006931	P3h4	prolyl 3-hydroxylase family member 4 (non-enzymatic) [Source:MGI Symbol;Acc:MGI:1913430]	2.71591	1.44144	5.90186e-94	2.21146e-92	yes	up	18.15	22.73	6.64	7.16	20.44	6.9
ENSMUSG00000006932	Ctnnb1	catenin (cadherin associated protein), beta 1 [Source:MGI Symbol;Acc:MGI:88276]	1.59685	0.675232	0	0	yes	up	240.65	257.29	155.74	179.83	248.97	167.785
ENSMUSG00000006958	Chrd	chordin [Source:MGI Symbol;Acc:MGI:1313268]	2.18943	1.13056	2.41075e-29	3.3944e-28	yes	up	5.37	6.64	2.52	2.38	6.005	2.45
ENSMUSG00000007030	Vwa7	von Willebrand factor A domain containing 7 [Source:MGI Symbol;Acc:MGI:1306798]	0.396035	-1.3363	1.47922e-20	1.65814e-19	yes	down	1.07	0.65	1.64	2.43	0.86	2.035
ENSMUSG00000007033	Hspa1l	heat shock protein 1-like [Source:MGI Symbol;Acc:MGI:96231]	0.531887	-0.910809	7.00948e-29	9.73057e-28	yes	down	6.5	4.89	8.08	11.95	5.695	10.015
ENSMUSG00000007039	Ddah2	dimethylarginine dimethylaminohydrolase 2 [Source:MGI Symbol;Acc:MGI:1859016]	2.08111	1.05736	1.50142e-35	2.4163e-34	yes	up	20.82	24.22	12.63	9.71	22.52	11.17
ENSMUSG00000007041	Clic1	chloride intracellular channel 1 [Source:MGI Symbol;Acc:MGI:2148924]	2.18229	1.12584	4.44015e-117	2.09651e-115	yes	up	57.17	62.15	23.9	27.37	59.66	25.635
ENSMUSG00000007050	Lsm2	LSM2 homolog, U6 small nuclear RNA and mRNA degradation associated [Source:MGI Symbol;Acc:MGI:90676]	1.79481	0.843828	7.51883e-11	6.01969e-10	yes	up	15.26	15.34	11.03	13.7	15.3	12.365
ENSMUSG00000007097	Atp1a2	ATPase, Na+/K+ transporting, alpha 2 polypeptide [Source:MGI Symbol;Acc:MGI:88106]	0.648116	-0.625677	0	0	yes	down	139.63	128.85	175.91	198.54	134.24	187.225
ENSMUSG00000007122	Casq1	calsequestrin 1 [Source:MGI Symbol;Acc:MGI:1309468]	0.546089	-0.872791	0	0	yes	down	1980.73	1393.96	2264.37	2085.46	1687.35	2174.91
ENSMUSG00000007207	Stx1a	syntaxin 1A (brain) [Source:MGI Symbol;Acc:MGI:109355]	2.49158	1.31706	2.80425e-09	2.10043e-08	yes	up	1.87	2.67	1.25	0.73	2.27	0.99
ENSMUSG00000007379	Dennd2c	DENN domain containing 2C [Source:MGI Symbol;Acc:MGI:3036254]	1.8256	0.868372	2.13326e-20	2.38009e-19	yes	up	3.93	3.8	1.86	2.44	3.865	2.15
ENSMUSG00000007458	M6pr	mannose-6-phosphate receptor, cation dependent [Source:MGI Symbol;Acc:MGI:96904]	1.52149	0.605483	6.37626e-40	1.11736e-38	yes	up	28.03	31.88	17.96	18.23	29.955	18.095
ENSMUSG00000007480	Mc5r	melanocortin 5 receptor [Source:MGI Symbol;Acc:MGI:99420]	0.268274	-1.89822	2.65e-19	2.8682e-18	yes	down	0.45	0.26	1.01	1.48	0.355	1.245
ENSMUSG00000007610	Gtpbp3	GTP binding protein 3 [Source:MGI Symbol;Acc:MGI:1917609]	1.57523	0.655566	1.97751e-07	1.34966e-06	yes	up	3.93	4.57	2.36	2.44	4.25	2.4
ENSMUSG00000007646	Rad51c	RAD51 paralog C [Source:MGI Symbol;Acc:MGI:2150020]	1.96373	0.973596	5.75873e-05	0.000336176	yes	up	1.7	1.71	0.78	0.8	1.705	0.79
ENSMUSG00000007653	Gabrb2	gamma-aminobutyric acid (GABA) A receptor, subunit beta 2 [Source:MGI Symbol;Acc:MGI:95620]	2.08447	1.05968	1.17303e-36	1.93241e-35	yes	up	5.98	7.18	3.91	4.7	6.58	4.305
ENSMUSG00000007659	Bcl2l1	BCL2-like 1 [Source:MGI Symbol;Acc:MGI:88139]	1.84785	0.885845	1.23614e-55	2.88617e-54	yes	up	28.11	28.7	13.77	15.48	28.405	14.625
ENSMUSG00000007670	Khsrp	KH-type splicing regulatory protein [Source:MGI Symbol;Acc:MGI:1336214]	1.61361	0.690294	4.19642e-35	6.67272e-34	yes	up	12.65	14.53	8.09	7.65	13.59	7.87
ENSMUSG00000007682	Dio2	deiodinase, iodothyronine, type II [Source:MGI Symbol;Acc:MGI:1338833]	2.44661	1.29078	0	0	yes	up	33.61	38.39	12.37	14.45	36	13.41
ENSMUSG00000007739	Cct4	chaperonin containing Tcp1, subunit 4 (delta) [Source:MGI Symbol;Acc:MGI:104689]	1.55086	0.633066	4.18251e-171	2.88487e-169	yes	up	149.25	160.05	84.32	98.98	154.65	91.65
ENSMUSG00000007812	Zfp655	zinc finger protein 655 [Source:MGI Symbol;Acc:MGI:1919861]	1.74405	0.80244	3.8168e-40	6.73387e-39	yes	up	14.95	16.05	6.76	8.5	15.5	7.63
ENSMUSG00000007815	Rhoa	ras homolog family member A [Source:MGI Symbol;Acc:MGI:1096342]	1.62304	0.698697	3.51635e-195	2.81209e-193	yes	up	136.77	149.15	77.13	83.86	142.96	80.495
ENSMUSG00000007817	Zmiz1	zinc finger, MIZ-type containing 1 [Source:MGI Symbol;Acc:MGI:3040693]	1.52227	0.60622	4.83947e-41	8.69645e-40	yes	up	9.68	10.09	5.41	6.41	9.885	5.91
ENSMUSG00000007827	Ankrd26	ankyrin repeat domain 26 [Source:MGI Symbol;Acc:MGI:1917887]	1.65581	0.727536	4.28808e-09	3.18101e-08	yes	up	1.42	1.51	0.69	1.21	1.465	0.95
ENSMUSG00000007836	Hnrnpa0	heterogeneous nuclear ribonucleoprotein A0 [Source:MGI Symbol;Acc:MGI:1924384]	2.02075	1.01489	4.54114e-126	2.27575e-124	yes	up	35.03	41.03	16.53	17.95	38.03	17.24
ENSMUSG00000007867	Ift43	intraflagellar transport 43 [Source:MGI Symbol;Acc:MGI:1923661]	1.79588	0.844689	1.90833e-21	2.18718e-20	yes	up	35.31	39.9	20.17	19.68	37.605	19.925
ENSMUSG00000007872	Id3	inhibitor of DNA binding 3 [Source:MGI Symbol;Acc:MGI:96398]	1.66815	0.738251	8.80504e-22	1.02062e-20	yes	up	24.92	28.19	14.85	15.43	26.555	15.14
ENSMUSG00000007877	Tcap	titin-cap [Source:MGI Symbol;Acc:MGI:1330233]	0.41194	-1.27949	0	0	yes	down	1467.28	1576.23	3705.27	3272.31	1521.76	3488.79
ENSMUSG00000007880	Arid1a	AT rich interactive domain 1A (SWI-like) [Source:MGI Symbol;Acc:MGI:1935147]	1.70931	0.77341	5.20322e-72	1.54235e-70	yes	up	9.65	11.71	5.39	5.91	10.68	5.65
ENSMUSG00000007888	Crlf1	cytokine receptor-like factor 1 [Source:MGI Symbol;Acc:MGI:1340030]	2.82524	1.49837	1.48679e-23	1.80384e-22	yes	up	8.75	14.81	2.62	6.1	11.78	4.36
ENSMUSG00000007892	Rplp1	ribosomal protein, large, P1 [Source:MGI Symbol;Acc:MGI:1927099]	1.65771	0.729188	2.89344e-284	3.49044e-282	yes	up	1379.92	1564.91	908.33	909.23	1472.41	908.78
ENSMUSG00000007950	Abhd8	abhydrolase domain containing 8 [Source:MGI Symbol;Acc:MGI:1918946]	1.564	0.645239	5.84294e-12	4.90313e-11	yes	up	9.1	10.25	5.05	6.2	9.675	5.625
ENSMUSG00000007987	Ift22	intraflagellar transport 22 [Source:MGI Symbol;Acc:MGI:1914536]	1.72335	0.785215	2.67826e-12	2.27519e-11	yes	up	9.17	13.54	3.79	5.16	11.355	4.475
ENSMUSG00000007989	Fzd3	frizzled class receptor 3 [Source:MGI Symbol;Acc:MGI:108476]	2.4858	1.31371	4.52227e-73	1.35811e-71	yes	up	2.88	2.69	0.92	1.14	2.785	1.03
ENSMUSG00000008090	Fgfrl1	fibroblast growth factor receptor-like 1 [Source:MGI Symbol;Acc:MGI:2150920]	2.16985	1.11759	8.31251e-233	7.94831e-231	yes	up	67.86	77.44	27.99	32.47	72.65	30.23
ENSMUSG00000008136	Fhl2	four and a half LIM domains 2 [Source:MGI Symbol;Acc:MGI:1338762]	2.37831	1.24993	1.14284e-20	1.28536e-19	yes	up	6.68	8.69	2.7	3.28	7.685	2.99
ENSMUSG00000008153	Clstn3	calsyntenin 3 [Source:MGI Symbol;Acc:MGI:2178323]	0.261063	-1.93753	0.000164189	0.000927609	yes	down	0.2	0.12	0.34	0.79	0.16	0.565
ENSMUSG00000008167	Fbxw9	F-box and WD-40 domain protein 9 [Source:MGI Symbol;Acc:MGI:1915878]	1.95035	0.963734	3.55047e-10	2.76551e-09	yes	up	3.9	5.08	1.91	2.37	4.49	2.14
ENSMUSG00000008200	Fnbp4	formin binding protein 4 [Source:MGI Symbol;Acc:MGI:1860513]	1.5247	0.60853	1.62175e-41	2.93547e-40	yes	up	30.07	32.05	23.67	20.67	31.06	22.17
ENSMUSG00000008318	Relt	RELT tumor necrosis factor receptor [Source:MGI Symbol;Acc:MGI:2443373]	1.73185	0.79231	1.6859e-09	1.27378e-08	yes	up	3.49	4.87	1.78	2.08	4.18	1.93
ENSMUSG00000008384	Sertad1	SERTA domain containing 1 [Source:MGI Symbol;Acc:MGI:1913438]	2.14969	1.10413	1.50761e-34	2.36567e-33	yes	up	19.09	24.11	9.44	9.25	21.6	9.345
ENSMUSG00000008393	Carhsp1	calcium regulated heat stable protein 1 [Source:MGI Symbol;Acc:MGI:1196368]	2.21969	1.15036	1.89529e-164	1.25432e-162	yes	up	35.28	40.31	15.28	15.88	37.795	15.58
ENSMUSG00000008398	Elk3	ELK3, member of ETS oncogene family [Source:MGI Symbol;Acc:MGI:101762]	2.04526	1.03229	1.05706e-51	2.2982e-50	yes	up	9.59	11.41	4.81	4.15	10.5	4.48
ENSMUSG00000008450	Nutf2	nuclear transport factor 2 [Source:MGI Symbol;Acc:MGI:1915301]	1.6433	0.716593	8.771e-18	9.02512e-17	yes	up	30.58	35.58	17.68	21.12	33.08	19.4
ENSMUSG00000008475	Arpc5	actin related protein 2/3 complex, subunit 5 [Source:MGI Symbol;Acc:MGI:1915021]	1.71169	0.775421	1.45679e-47	2.93825e-46	yes	up	30.47	35.93	18.38	16.89	33.2	17.635
ENSMUSG00000008540	Mgst1	microsomal glutathione S-transferase 1 [Source:MGI Symbol;Acc:MGI:1913850]	0.359102	-1.47753	5.13819e-49	1.06373e-47	yes	down	7.24	11.55	18.36	42.06	9.395	30.21
ENSMUSG00000008668	Rps18	ribosomal protein S18 [Source:MGI Symbol;Acc:MGI:98146]	1.78215	0.833617	0	0	yes	up	1316.06	1372.89	723.77	788.88	1344.47	756.325
ENSMUSG00000008682	Rpl10	ribosomal protein L10 [Source:MGI Symbol;Acc:MGI:105943]	2.03233	1.02313	0	0	yes	up	593.18	623.21	253.84	325.64	608.195	289.74
ENSMUSG00000008683	Rps15a	ribosomal protein S15A [Source:MGI Symbol;Acc:MGI:2389091]	1.77314	0.82631	0	0	yes	up	1313.88	1285.96	712.6	774.46	1299.92	743.53
ENSMUSG00000008734	Gprc5b	G protein-coupled receptor, family C, group 5, member B [Source:MGI Symbol;Acc:MGI:1927596]	2.06405	1.04548	6.50593e-148	3.82332e-146	yes	up	26.85	29	11.47	11.64	27.925	11.555
ENSMUSG00000008763	Man1a2	mannosidase, alpha, class 1A, member 2 [Source:MGI Symbol;Acc:MGI:104676]	1.78141	0.833017	1.14498e-54	2.63248e-53	yes	up	7.32	9.73	4.04	3.9	8.525	3.97
ENSMUSG00000008845	Cd163	CD163 antigen [Source:MGI Symbol;Acc:MGI:2135946]	0.474841	-1.07448	6.84855e-16	6.64179e-15	yes	down	1.21	1.92	3.52	2.37	1.565	2.945
ENSMUSG00000008976	Gabpa	GA repeat binding protein, alpha [Source:MGI Symbol;Acc:MGI:95610]	1.69102	0.757893	3.81549e-70	1.1002e-68	yes	up	20.37	20.41	10.19	10.62	20.39	10.405
ENSMUSG00000009013	Dynll1	dynein light chain LC8-type 1 [Source:MGI Symbol;Acc:MGI:1861457]	2.10069	1.07086	2.14272e-243	2.14197e-241	yes	up	223.75	279.87	98.11	123.19	251.81	110.65
ENSMUSG00000009030	Pdcl	phosducin-like [Source:MGI Symbol;Acc:MGI:1914716]	1.89404	0.921464	7.67861e-72	2.27141e-70	yes	up	24.26	25.56	10.64	13.31	24.91	11.975
ENSMUSG00000009035	Tmem184b	transmembrane protein 184b [Source:MGI Symbol;Acc:MGI:2445179]	2.09105	1.06422	2.14117e-126	1.0768e-124	yes	up	33.63	35.49	13.98	13.28	34.56	13.63
ENSMUSG00000009079	Ewsr1	Ewing sarcoma breakpoint region 1 [Source:MGI Symbol;Acc:MGI:99960]	1.6053	0.682843	5.28655e-138	2.90659e-136	yes	up	158.65	186.02	98.26	110.03	172.335	104.145
ENSMUSG00000009185	Ccl8	chemokine (C-C motif) ligand 8 [Source:MGI Symbol;Acc:MGI:101878]	0.227098	-2.13861	4.40403e-07	2.9484e-06	yes	down	1.05	1.33	1.72	9.01	1.19	5.365
ENSMUSG00000009214	Mymk	myomaker, myoblast fusion factor [Source:MGI Symbol;Acc:MGI:1913389]	2.52642	1.33709	0	0	yes	up	405.35	435.05	146.31	163.75	420.2	155.03
ENSMUSG00000009246	Trpm5	transient receptor potential cation channel, subfamily M, member 5 [Source:MGI Symbol;Acc:MGI:1861718]	5.0593	2.33894	6.94992e-07	4.60269e-06	yes	up	1.88	3.14	0.48	0.37	2.51	0.425
ENSMUSG00000009281	Rarres2	retinoic acid receptor responder (tazarotene induced) 2 [Source:MGI Symbol;Acc:MGI:1918910]	0.57512	-0.798066	6.30936e-12	5.28755e-11	yes	down	8.36	9.93	15.51	17.54	9.145	16.525
ENSMUSG00000009291	Pttg1ip	pituitary tumor-transforming 1 interacting protein [Source:MGI Symbol;Acc:MGI:2652132]	2.04726	1.03369	6.04906e-176	4.25967e-174	yes	up	67.79	73.83	32.01	30.98	70.81	31.495
ENSMUSG00000009394	Syn2	synapsin II [Source:MGI Symbol;Acc:MGI:103020]	2.00171	1.00123	6.60157e-05	0.00038385	yes	up	0.96	0.84	0.38	0.59	0.9	0.485
ENSMUSG00000009406	Elk1	ELK1, member of ETS oncogene family [Source:MGI Symbol;Acc:MGI:101833]	1.78237	0.8338	3.57687e-29	5.02027e-28	yes	up	8.26	9.05	4.31	4.54	8.655	4.425
ENSMUSG00000009418	Nav1	neuron navigator 1 [Source:MGI Symbol;Acc:MGI:2183683]	2.04104	1.02931	1.67978e-99	6.66087e-98	yes	up	7.87	9.07	4.14	3.07	8.47	3.605
ENSMUSG00000009470	Tnpo1	transportin 1 [Source:MGI Symbol;Acc:MGI:2681523]	2.04488	1.03202	1.45542e-275	1.68806e-273	yes	up	23.45	25.95	9.95	11.88	24.7	10.915
ENSMUSG00000009471	Myod1	myogenic differentiation 1 [Source:MGI Symbol;Acc:MGI:97275]	2.2663	1.18034	3.54057e-195	2.82751e-193	yes	up	64.41	75.33	26.17	30.78	69.87	28.475
ENSMUSG00000009487	Otog	otogelin [Source:MGI Symbol;Acc:MGI:1202064]	2.3645	1.24154	3.1924e-22	3.75137e-21	yes	up	3	2.89	1.01	1.2	2.945	1.105
ENSMUSG00000009555	Cdk9	cyclin dependent kinase 9 (CDC2-related kinase) [Source:MGI Symbol;Acc:MGI:1328368]	1.63084	0.705619	6.14375e-33	9.33315e-32	yes	up	30.07	31.56	15.71	17.2	30.815	16.455
ENSMUSG00000009575	Cbx5	chromobox 5 [Source:MGI Symbol;Acc:MGI:109372]	2.24589	1.16729	0	0	yes	up	75.33	83.73	27.86	29.85	79.53	28.855
ENSMUSG00000009614	Sardh	sarcosine dehydrogenase [Source:MGI Symbol;Acc:MGI:2183102]	1.97688	0.983226	8.77809e-16	8.47857e-15	yes	up	2.69	4.41	2.24	1.57	3.55	1.905
ENSMUSG00000009621	Vav2	vav 2 oncogene [Source:MGI Symbol;Acc:MGI:102718]	2.18121	1.12513	3.32983e-34	5.18377e-33	yes	up	4.52	5.38	1.86	1.79	4.95	1.825
ENSMUSG00000009647	Mcu	mitochondrial calcium uniporter [Source:MGI Symbol;Acc:MGI:3026965]	1.92297	0.94334	4.88799e-218	4.3603e-216	yes	up	68.58	75.43	31.09	37.82	72.005	34.455
ENSMUSG00000009654	Oit3	oncoprotein induced transcript 3 [Source:MGI Symbol;Acc:MGI:1201782]	6.06971	2.60163	8.09943e-06	5.02796e-05	yes	up	0.26	0.44	0.06	0.04	0.35	0.05
ENSMUSG00000009687	Fxyd5	FXYD domain-containing ion transport regulator 5 [Source:MGI Symbol;Acc:MGI:1201785]	1.81185	0.857466	5.46356e-12	4.59084e-11	yes	up	16.64	24.4	11.72	9.3	20.52	10.51
ENSMUSG00000009741	Ubp1	upstream binding protein 1 [Source:MGI Symbol;Acc:MGI:104889]	1.84588	0.884308	4.60991e-112	2.06256e-110	yes	up	33.21	33.23	18.03	16.72	33.22	17.375
ENSMUSG00000009772	Nuak2	NUAK family, SNF1-like kinase, 2 [Source:MGI Symbol;Acc:MGI:1921387]	2.26848	1.18172	3.84822e-16	3.75561e-15	yes	up	3.54	3.62	1.27	1.44	3.58	1.355
ENSMUSG00000009828	Cilk1	ciliogenesis associated kinase 1 [Source:MGI Symbol;Acc:MGI:1934157]	1.7876	0.838022	4.18426e-26	5.42531e-25	yes	up	4.53	6.71	2.62	2.71	5.62	2.665
ENSMUSG00000009894	Snap47	synaptosomal-associated protein, 47 [Source:MGI Symbol;Acc:MGI:1915076]	1.71329	0.776768	5.21129e-43	9.68416e-42	yes	up	32.7	33.45	15.25	19.02	33.075	17.135
ENSMUSG00000009905	Kdsr	3-ketodihydrosphingosine reductase [Source:MGI Symbol;Acc:MGI:1918000]	1.75743	0.813466	6.32732e-18	6.54479e-17	yes	up	3.26	3.37	1.53	1.94	3.315	1.735
ENSMUSG00000009907	Vps4b	vacuolar protein sorting 4B [Source:MGI Symbol;Acc:MGI:1100499]	1.72329	0.785168	5.80676e-56	1.36302e-54	yes	up	22.64	22.88	8.86	13.46	22.76	11.16
ENSMUSG00000009927	Rps25	ribosomal protein S25 [Source:MGI Symbol;Acc:MGI:1922867]	1.55939	0.64098	9.25465e-272	1.05415e-269	yes	up	1292.48	1379.12	794.44	869.77	1335.8	832.105
ENSMUSG00000010047	Hyal2	hyaluronoglucosaminidase 2 [Source:MGI Symbol;Acc:MGI:1196334]	1.75304	0.809858	6.69134e-23	8.0044e-22	yes	up	12.19	17.29	6.35	8.79	14.74	7.57
ENSMUSG00000010051	Hyal1	hyaluronoglucosaminidase 1 [Source:MGI Symbol;Acc:MGI:96298]	1.75876	0.81456	3.04057e-11	2.47382e-10	yes	up	4.08	4.71	2.96	1.66	4.395	2.31
ENSMUSG00000010064	Slc38a3	solute carrier family 38, member 3 [Source:MGI Symbol;Acc:MGI:1923507]	0.518575	-0.947376	1.31387e-181	9.71892e-180	yes	down	30.14	34.43	65.21	51.08	32.285	58.145
ENSMUSG00000010067	Rassf1	Ras association (RalGDS/AF-6) domain family member 1 [Source:MGI Symbol;Acc:MGI:1928386]	1.51209	0.59654	1.62866e-16	1.60952e-15	yes	up	17.52	19.39	11.62	10.72	18.455	11.17
ENSMUSG00000010095	Slc3a2	solute carrier family 3 (activators of dibasic and neutral amino acid transport), member 2 [Source:MGI Symbol;Acc:MGI:96955]	1.52883	0.612425	2.26765e-30	3.26281e-29	yes	up	32.47	32.43	22.76	18.48	32.45	20.62
ENSMUSG00000010097	Nxf1	nuclear RNA export factor 1 [Source:MGI Symbol;Acc:MGI:1858330]	1.67717	0.746025	1.11161e-111	4.94644e-110	yes	up	66.14	81.83	40.95	36.02	73.985	38.485
ENSMUSG00000010110	Stx5a	syntaxin 5A [Source:MGI Symbol;Acc:MGI:1928483]	1.71115	0.774963	3.82339e-46	7.53347e-45	yes	up	35.81	41.86	22.02	19.71	38.835	20.865
ENSMUSG00000010122	Slc47a1	solute carrier family 47, member 1 [Source:MGI Symbol;Acc:MGI:1914723]	0.323668	-1.62741	2.66919e-66	7.27822e-65	yes	down	2.46	3.69	10.64	6.69	3.075	8.665
ENSMUSG00000010175	Prox1	prospero homeobox 1 [Source:MGI Symbol;Acc:MGI:97772]	2.39802	1.26184	3.25589e-74	9.93976e-73	yes	up	4.79	5.15	1.81	2.06	4.97	1.935
ENSMUSG00000010205	Raver1	ribonucleoprotein, PTB-binding 1 [Source:MGI Symbol;Acc:MGI:1919016]	1.71907	0.781625	3.32638e-28	4.53403e-27	yes	up	8.79	10.17	5.19	4.85	9.48	5.02
ENSMUSG00000010307	Tmem86a	transmembrane protein 86A [Source:MGI Symbol;Acc:MGI:1915143]	2.1244	1.08705	1.16682e-09	8.88043e-09	yes	up	3.45	3.29	1.57	1.36	3.37	1.465
ENSMUSG00000010362	Rdm1	RAD52 motif 1 [Source:MGI Symbol;Acc:MGI:1913849]	0.656262	-0.607656	5.1138e-07	3.41438e-06	yes	down	10.19	8.84	10.54	12.82	9.515	11.68
ENSMUSG00000010406	Mrpl52	mitochondrial ribosomal protein L52 [Source:MGI Symbol;Acc:MGI:1916086]	2.24565	1.16713	9.07203e-47	1.80431e-45	yes	up	144.44	160.61	74.97	68.59	152.525	71.78
ENSMUSG00000010492	Uckl1os	uridine-cytidine kinase 1-like 1, opposite strand [Source:MGI Symbol;Acc:MGI:3801877]	0.310878	-1.68558	6.54031e-80	2.15299e-78	yes	down	4.94	4.77	14.95	16.89	4.855	15.92
ENSMUSG00000010608	Rbm25	RNA binding motif protein 25 [Source:MGI Symbol;Acc:MGI:1914289]	1.54329	0.626005	4.25426e-142	2.4085e-140	yes	up	81.2	81.83	48.19	48.6	81.515	48.395
ENSMUSG00000010609	Psen2	presenilin 2 [Source:MGI Symbol;Acc:MGI:109284]	2.06747	1.04786	4.25504e-60	1.06478e-58	yes	up	24.84	25.72	10.9	11.68	25.28	11.29
ENSMUSG00000010751	Tnfrsf22	tumor necrosis factor receptor superfamily, member 22 [Source:MGI Symbol;Acc:MGI:1930270]	2.19437	1.13381	6.89813e-51	1.47728e-49	yes	up	14.46	16.29	6.18	6	15.375	6.09
ENSMUSG00000010803	Gabra1	gamma-aminobutyric acid (GABA) A receptor, subunit alpha 1 [Source:MGI Symbol;Acc:MGI:95613]	2.1947	1.13402	2.20168e-07	1.49889e-06	yes	up	1.41	0.89	0.48	0.39	1.15	0.435
ENSMUSG00000010830	Kdelr3	KDEL (Lys-Asp-Glu-Leu) endoplasmic reticulum protein retention receptor 3 [Source:MGI Symbol;Acc:MGI:2145953]	2.54272	1.34637	8.79734e-41	1.57493e-39	yes	up	14.85	16.9	6.3	5.25	15.875	5.775
ENSMUSG00000011114	Tbrg1	transforming growth factor beta regulated gene 1 [Source:MGI Symbol;Acc:MGI:1100877]	1.51095	0.595453	7.41918e-29	1.02943e-27	yes	up	29.35	30.1	16.77	19.63	29.725	18.2
ENSMUSG00000011148	Adssl1	adenylosuccinate synthetase like 1 [Source:MGI Symbol;Acc:MGI:87947]	0.433873	-1.20466	0	0	yes	down	219.75	204.36	396.58	516.93	212.055	456.755
ENSMUSG00000011158	Brf1	BRF1, RNA polymerase III transcription initiation factor 90 kDa subunit [Source:MGI Symbol;Acc:MGI:1919558]	1.76876	0.822735	1.93807e-39	3.36938e-38	yes	up	18.44	22.78	10.64	10.52	20.61	10.58
ENSMUSG00000011179	Odc1	ornithine decarboxylase, structural 1 [Source:MGI Symbol;Acc:MGI:97402]	0.456934	-1.12994	0	0	yes	down	63.39	75.74	90.62	175.77	69.565	133.195
ENSMUSG00000011254	Thg1l	tRNA-histidine guanylyltransferase 1-like (S. cerevisiae) [Source:MGI Symbol;Acc:MGI:1913878]	1.67515	0.744292	1.66298e-08	1.20108e-07	yes	up	4.7	4.35	2.37	2.41	4.525	2.39
ENSMUSG00000011256	Adam19	a disintegrin and metallopeptidase domain 19 (meltrin beta) [Source:MGI Symbol;Acc:MGI:105377]	2.27634	1.18671	3.45667e-223	3.16751e-221	yes	up	20.97	23.9	8.67	9.51	22.435	9.09
ENSMUSG00000011305	Plin5	perilipin 5 [Source:MGI Symbol;Acc:MGI:1914218]	0.524824	-0.930094	8.12494e-06	5.0416e-05	yes	down	0.98	1.28	2.34	1.57	1.13	1.955
ENSMUSG00000011382	Dhdh	dihydrodiol dehydrogenase (dimeric) [Source:MGI Symbol;Acc:MGI:1919005]	0.333594	-1.58384	2.60308e-90	9.43245e-89	yes	down	2.79	1.48	5.27	6.65	2.135	5.96
ENSMUSG00000011427	Zfp790	zinc finger protein 790 [Source:MGI Symbol;Acc:MGI:1923431]	1.70472	0.769536	7.08907e-20	7.79376e-19	yes	up	7.05	7.61	3.87	4.01	7.33	3.94
ENSMUSG00000011752	Pgam1	phosphoglycerate mutase 1 [Source:MGI Symbol;Acc:MGI:97552]	2.19734	1.13576	1.17862e-173	8.22877e-172	yes	up	65.06	75.61	28.14	31.01	70.335	29.575
ENSMUSG00000011831	Evi5	ecotropic viral integration site 5 [Source:MGI Symbol;Acc:MGI:104736]	1.70446	0.769313	1.91572e-55	4.45833e-54	yes	up	18.3	17.62	9.28	8.99	17.96	9.135
ENSMUSG00000011877	Git1	GIT ArfGAP 1 [Source:MGI Symbol;Acc:MGI:1927140]	1.71228	0.775922	2.16216e-52	4.7496e-51	yes	up	18.41	19.22	10.2	10.5	18.815	10.35
ENSMUSG00000011958	Bnip2	BCL2/adenovirus E1B interacting protein 2 [Source:MGI Symbol;Acc:MGI:109327]	1.5273	0.610988	4.01882e-116	1.87283e-114	yes	up	99.99	105.56	57.81	65.22	102.775	61.515
ENSMUSG00000011960	Ccnt1	cyclin T1 [Source:MGI Symbol;Acc:MGI:1328363]	1.81265	0.858104	1.78097e-74	5.46036e-73	yes	up	15.07	17.24	7.2	7.8	16.155	7.5
ENSMUSG00000012017	Scarf2	scavenger receptor class F, member 2 [Source:MGI Symbol;Acc:MGI:1858430]	2.88906	1.5306	2.66437e-72	7.93481e-71	yes	up	8.09	11.46	3.68	2.38	9.775	3.03
ENSMUSG00000012114	Med15	mediator complex subunit 15 [Source:MGI Symbol;Acc:MGI:2137379]	1.74547	0.803619	1.4052e-36	2.30889e-35	yes	up	15.92	18.5	8.21	8.42	17.21	8.315
ENSMUSG00000012117	Dhdds	dehydrodolichyl diphosphate synthase [Source:MGI Symbol;Acc:MGI:1914672]	2.05299	1.03773	1.0317e-53	2.32346e-52	yes	up	13.8	15.8	5.97	7.85	14.8	6.91
ENSMUSG00000012296	Tjap1	tight junction associated protein 1 [Source:MGI Symbol;Acc:MGI:1921344]	1.69051	0.757459	1.41016e-48	2.90151e-47	yes	up	42.76	50.55	20.61	24.94	46.655	22.775
ENSMUSG00000012405	Rpl15	ribosomal protein L15 [Source:MGI Symbol;Acc:MGI:1913730]	1.50793	0.592571	6.20481e-266	6.86249e-264	yes	up	638.05	685.45	391.69	420.91	661.75	406.3
ENSMUSG00000012428	Steap4	STEAP family member 4 [Source:MGI Symbol;Acc:MGI:1923560]	0.608722	-0.716144	4.0082e-16	3.91041e-15	yes	down	3.87	4.25	6.6	5.56	4.06	6.08
ENSMUSG00000012429	Mplkip	M-phase specific PLK1 intereacting protein [Source:MGI Symbol;Acc:MGI:1913558]	1.98327	0.98788	2.00759e-23	2.42693e-22	yes	up	14.34	16.81	7.59	8.9	15.575	8.245
ENSMUSG00000012443	Kif11	kinesin family member 11 [Source:MGI Symbol;Acc:MGI:1098231]	2.17944	1.12396	2.04047e-12	1.74296e-11	yes	up	1.45	1.51	0.59	0.65	1.48	0.62
ENSMUSG00000012519	Mlkl	mixed lineage kinase domain-like [Source:MGI Symbol;Acc:MGI:1921818]	2.63021	1.39518	8.24958e-10	6.32744e-09	yes	up	2.17	2.38	0.6	1.05	2.275	0.825
ENSMUSG00000012609	Ttll5	tubulin tyrosine ligase-like family, member 5 [Source:MGI Symbol;Acc:MGI:2443657]	1.85044	0.887871	1.07053e-19	1.17065e-18	yes	up	9.71	9.52	3.75	3.5	9.615	3.625
ENSMUSG00000012640	Zfp715	zinc finger protein 715 [Source:MGI Symbol;Acc:MGI:1917180]	1.58092	0.660766	1.2251e-28	1.6888e-27	yes	up	11.4	12.5	6.26	6.61	11.95	6.435
ENSMUSG00000012705	Retn	resistin [Source:MGI Symbol;Acc:MGI:1888506]	0.0212079	-5.55925	1.58475e-113	7.21467e-112	yes	down	0.09	0.85	8.19	32.99	0.47	20.59
ENSMUSG00000012819	Cdh23	cadherin 23 (otocadherin) [Source:MGI Symbol;Acc:MGI:1890219]	1.9186	0.940056	1.04381e-14	9.73658e-14	yes	up	2.27	1.81	1.33	1.4	2.04	1.365
ENSMUSG00000013033	Adgrl1	adhesion G protein-coupled receptor L1 [Source:MGI Symbol;Acc:MGI:1929461]	1.55079	0.633001	1.28501e-45	2.51203e-44	yes	up	9.06	10.97	5.35	7.43	10.015	6.39
ENSMUSG00000013089	Etv5	ets variant 5 [Source:MGI Symbol;Acc:MGI:1096867]	2.02542	1.01822	1.92109e-37	3.20912e-36	yes	up	6.8	7.3	3.17	3.2	7.05	3.185
ENSMUSG00000013236	Ptprs	protein tyrosine phosphatase receptor type S [Source:MGI Symbol;Acc:MGI:97815]	1.84951	0.887145	1.06807e-102	4.33752e-101	yes	up	23.04	24.06	12.34	12.35	23.55	12.345
ENSMUSG00000013415	Igf2bp1	insulin-like growth factor 2 mRNA binding protein 1 [Source:MGI Symbol;Acc:MGI:1890357]	2.65945	1.41113	4.30531e-45	8.32807e-44	yes	up	3.19	3.42	0.76	0.85	3.305	0.805
ENSMUSG00000013483	Card14	caspase recruitment domain family, member 14 [Source:MGI Symbol;Acc:MGI:2386258]	3.30273	1.72366	4.71695e-05	0.000277114	yes	up	0.35	0.28	0.13	0.07	0.315	0.1
ENSMUSG00000013629	Cad	carbamoyl-phosphate synthetase 2, aspartate transcarbamylase, and dihydroorotase [Source:MGI Symbol;Acc:MGI:1916969]	2.01962	1.01408	2.41548e-44	4.59625e-43	yes	up	5.84	9.86	3.91	4.49	7.85	4.2
ENSMUSG00000013698	Pea15a	proliferation and apoptosis adaptor protein 15A [Source:MGI Symbol;Acc:MGI:104799]	1.91083	0.934202	9.75069e-110	4.22382e-108	yes	up	40.26	46.56	22.23	19.93	43.41	21.08
ENSMUSG00000013736	Trnt1	tRNA nucleotidyl transferase, CCA-adding, 1 [Source:MGI Symbol;Acc:MGI:1917297]	1.65012	0.722575	6.74531e-43	1.25104e-41	yes	up	28.3	30.55	14.78	16.11	29.425	15.445
ENSMUSG00000013787	Ehmt2	euchromatic histone lysine N-methyltransferase 2 [Source:MGI Symbol;Acc:MGI:2148922]	1.627	0.702212	8.04861e-54	1.81761e-52	yes	up	24.32	26.61	13.98	16.06	25.465	15.02
ENSMUSG00000013846	St3gal1	ST3 beta-galactoside alpha-2,3-sialyltransferase 1 [Source:MGI Symbol;Acc:MGI:98304]	1.83846	0.878499	3.59882e-67	9.92192e-66	yes	up	11.58	12.74	5.99	6.28	12.16	6.135
ENSMUSG00000013858	Tmem259	transmembrane protein 259 [Source:MGI Symbol;Acc:MGI:2177957]	1.694	0.760438	3.1904e-63	8.40678e-62	yes	up	37.3	43.96	21.17	22.04	40.63	21.605
ENSMUSG00000013921	Clip3	CAP-GLY domain containing linker protein 3 [Source:MGI Symbol;Acc:MGI:1923936]	2.06357	1.04514	2.37435e-26	3.10391e-25	yes	up	8.01	10.63	5.9	3.93	9.32	4.915
ENSMUSG00000013936	Myl2	myosin, light polypeptide 2, regulatory, cardiac, slow [Source:MGI Symbol;Acc:MGI:97272]	6.75963	2.75694	0	0	yes	up	8.74	1872.1	67.49	197.74	940.42	132.615
ENSMUSG00000014164	Klhl3	kelch-like 3 [Source:MGI Symbol;Acc:MGI:2445185]	1.79114	0.840882	0.000150665	0.00085365	yes	up	0.45	0.51	0.24	0.23	0.48	0.235
ENSMUSG00000014177	Tvp23b	trans-golgi network vesicle protein 23B [Source:MGI Symbol;Acc:MGI:1914760]	1.63822	0.712126	2.91433e-15	2.77089e-14	yes	up	12.23	12.02	6.36	7.84	12.125	7.1
ENSMUSG00000014301	Pam16	presequence translocase-asssociated motor 16 [Source:MGI Symbol;Acc:MGI:1913699]	1.80851	0.854804	1.36971e-07	9.42934e-07	yes	up	13.92	18.73	9.44	10.08	16.325	9.76
ENSMUSG00000014303	Glis2	GLIS family zinc finger 2 [Source:MGI Symbol;Acc:MGI:1932535]	2.3655	1.24215	6.207e-37	1.02755e-35	yes	up	6.2	6.56	2.17	2.84	6.38	2.505
ENSMUSG00000014349	Ube2z	ubiquitin-conjugating enzyme E2Z [Source:MGI Symbol;Acc:MGI:1343160]	1.73266	0.792988	1.43393e-86	5.03947e-85	yes	up	24.54	26.29	11.79	15.14	25.415	13.465
ENSMUSG00000014355	Anapc1	anaphase promoting complex subunit 1 [Source:MGI Symbol;Acc:MGI:103097]	1.76009	0.815649	3.05599e-98	1.19196e-96	yes	up	16.64	20.62	7.38	10.58	18.63	8.98
ENSMUSG00000014361	Mertk	MER proto-oncogene tyrosine kinase [Source:MGI Symbol;Acc:MGI:96965]	1.62127	0.697123	2.31094e-06	1.48105e-05	yes	up	2.07	2.44	1.5	0.81	2.255	1.155
ENSMUSG00000014444	Piezo1	piezo-type mechanosensitive ion channel component 1 [Source:MGI Symbol;Acc:MGI:3603204]	1.93857	0.954995	8.52324e-183	6.36239e-181	yes	up	21.94	25.81	8.44	14.38	23.875	11.41
ENSMUSG00000014550	Rbsn	rabenosyn, RAB effector [Source:MGI Symbol;Acc:MGI:1925537]	1.63154	0.706236	1.9794e-34	3.10003e-33	yes	up	8.45	9.59	4.44	5.5	9.02	4.97
ENSMUSG00000014599	Csf1	colony stimulating factor 1 (macrophage) [Source:MGI Symbol;Acc:MGI:1339753]	2.07147	1.05065	1.77297e-69	5.05629e-68	yes	up	13.19	14.84	6.21	6.52	14.015	6.365
ENSMUSG00000014601	Strip1	striatin interacting protein 1 [Source:MGI Symbol;Acc:MGI:2443884]	1.62132	0.697169	3.30485e-35	5.2697e-34	yes	up	16.3	17.85	9.95	9.11	17.075	9.53
ENSMUSG00000014668	Chfr	checkpoint with forkhead and ring finger domains [Source:MGI Symbol;Acc:MGI:2444898]	1.64629	0.719215	1.21791e-39	2.12577e-38	yes	up	21.78	21.67	11.93	13.05	21.725	12.49
ENSMUSG00000014763	Fam120b	family with sequence similarity 120, member B [Source:MGI Symbol;Acc:MGI:1914794]	1.53893	0.621925	6.04615e-28	8.20601e-27	yes	up	9.22	10.64	5.62	6.26	9.93	5.94
ENSMUSG00000014767	Tbp	TATA box binding protein [Source:MGI Symbol;Acc:MGI:101838]	1.51702	0.601242	2.68345e-10	2.10192e-09	yes	up	9.14	9.34	6.74	4.98	9.24	5.86
ENSMUSG00000014773	Dll1	delta like canonical Notch ligand 1 [Source:MGI Symbol;Acc:MGI:104659]	2.27962	1.1888	3.91889e-42	7.18442e-41	yes	up	10.64	10.06	3.94	4.14	10.35	4.04
ENSMUSG00000014786	Slc9a5	solute carrier family 9 (sodium/hydrogen exchanger), member 5 [Source:MGI Symbol;Acc:MGI:2685542]	1.7087	0.772898	2.46374e-06	1.57562e-05	yes	up	1.46	1.77	0.91	0.8	1.615	0.855
ENSMUSG00000014837	Matcap1	microtubule associated tyrosine carboxypeptidase 1 [Source:MGI Symbol;Acc:MGI:1921606]	1.85335	0.890135	2.09418e-09	1.57622e-08	yes	up	3.03	2.83	1.31	1.55	2.93	1.43
ENSMUSG00000014873	Surf2	surfeit gene 2 [Source:MGI Symbol;Acc:MGI:98444]	1.57117	0.651839	7.32394e-17	7.33035e-16	yes	up	21.5	24.93	15.18	13.16	23.215	14.17
ENSMUSG00000014907	Naf1	nuclear assembly factor 1 ribonucleoprotein [Source:MGI Symbol;Acc:MGI:2682306]	1.50929	0.593875	1.40128e-08	1.01592e-07	yes	up	4.89	4.82	2.91	2.9	4.855	2.905
ENSMUSG00000014932	Yes1	YES proto-oncogene 1, Src family tyrosine kinase [Source:MGI Symbol;Acc:MGI:99147]	1.55201	0.634137	3.59236e-25	4.55356e-24	yes	up	8.7	10.41	5.69	5.43	9.555	5.56
ENSMUSG00000015002	Efr3a	EFR3 homolog A [Source:MGI Symbol;Acc:MGI:1923990]	1.56955	0.650352	2.98743e-56	7.05289e-55	yes	up	21.88	23.42	10.46	11.84	22.65	11.15
ENSMUSG00000015027	Galns	galactosamine (N-acetyl)-6-sulfate sulfatase [Source:MGI Symbol;Acc:MGI:1355303]	2.59986	1.37843	1.08726e-33	1.67438e-32	yes	up	5.61	7.68	2.36	2.22	6.645	2.29
ENSMUSG00000015090	Ptgds	prostaglandin D2 synthase (brain) [Source:MGI Symbol;Acc:MGI:99261]	6.44906	2.68909	3.15e-09	2.35293e-08	yes	up	2.5	2.19	0.4	0.3	2.345	0.35
ENSMUSG00000015094	Npdc1	neural proliferation, differentiation and control 1 [Source:MGI Symbol;Acc:MGI:1099802]	1.66427	0.734893	4.95732e-14	4.51584e-13	yes	up	12.95	16.36	9.57	7.55	14.655	8.56
ENSMUSG00000015120	Ube2i	ubiquitin-conjugating enzyme E2I [Source:MGI Symbol;Acc:MGI:107365]	1.67468	0.743884	4.94032e-116	2.29665e-114	yes	up	85.5	90.72	43.21	49.03	88.11	46.12
ENSMUSG00000015127	Unkl	unkempt family like zinc finger [Source:MGI Symbol;Acc:MGI:1921404]	1.7539	0.810569	6.78338e-13	5.89384e-12	yes	up	3.52	3.3	1.67	2.67	3.41	2.17
ENSMUSG00000015133	Lrrk1	leucine-rich repeat kinase 1 [Source:MGI Symbol;Acc:MGI:2142227]	2.3388	1.22577	5.8645e-82	1.96791e-80	yes	up	7.71	10.42	3.23	4.29	9.065	3.76
ENSMUSG00000015143	Actn1	actinin, alpha 1 [Source:MGI Symbol;Acc:MGI:2137706]	2.34173	1.22758	0	0	yes	up	58.13	72.16	23.99	26.83	65.145	25.41
ENSMUSG00000015165	Hnrnpl	heterogeneous nuclear ribonucleoprotein L [Source:MGI Symbol;Acc:MGI:104816]	1.87928	0.910177	1.14364e-231	1.08267e-229	yes	up	129.58	148.6	66.6	68.17	139.09	67.385
ENSMUSG00000015176	Nolc1	nucleolar and coiled-body phosphoprotein 1 [Source:MGI Symbol;Acc:MGI:1918019]	1.71196	0.775646	5.12836e-60	1.28052e-58	yes	up	22.67	26.48	10.55	13.77	24.575	12.16
ENSMUSG00000015202	Cnksr3	Cnksr family member 3 [Source:MGI Symbol;Acc:MGI:2674130]	1.97466	0.981601	1.02097e-26	1.34794e-25	yes	up	6.13	6.57	3.01	3.15	6.35	3.08
ENSMUSG00000015217	Hmgb3	high mobility group box 3 [Source:MGI Symbol;Acc:MGI:1098219]	1.76836	0.822416	6.80295e-32	1.01406e-30	yes	up	23.4	25.22	10.68	14.74	24.31	12.71
ENSMUSG00000015243	Abca1	ATP-binding cassette, sub-family A (ABC1), member 1 [Source:MGI Symbol;Acc:MGI:99607]	0.606759	-0.720804	6.70313e-22	7.7951e-21	yes	down	1.71	1.51	2.37	2.49	1.61	2.43
ENSMUSG00000015247	Nipsnap3b	nipsnap homolog 3B [Source:MGI Symbol;Acc:MGI:1913786]	1.87215	0.904696	1.37948e-10	1.09371e-09	yes	up	7.87	6.38	3.14	3.24	7.125	3.19
ENSMUSG00000015305	Sash1	SAM and SH3 domain containing 1 [Source:MGI Symbol;Acc:MGI:1917347]	1.51146	0.595939	3.7214e-15	3.52885e-14	yes	up	4.69	4.54	2.64	2.28	4.615	2.46
ENSMUSG00000015335	Zdhhc12	zinc finger, DHHC domain containing 12 [Source:MGI Symbol;Acc:MGI:1913470]	1.97925	0.984956	2.10874e-06	1.35511e-05	yes	up	4.74	3.54	1.73	2.24	4.14	1.985
ENSMUSG00000015337	Endog	endonuclease G [Source:MGI Symbol;Acc:MGI:1261433]	0.655696	-0.6089	1.06256e-06	6.96759e-06	yes	down	6.43	8.62	13.28	8.01	7.525	10.645
ENSMUSG00000015342	Xk	X-linked Kx blood group [Source:MGI Symbol;Acc:MGI:103569]	0.598174	-0.741363	8.25471e-12	6.88354e-11	yes	down	1.64	1.53	1.92	2.98	1.585	2.45
ENSMUSG00000015461	Atf6b	activating transcription factor 6 beta [Source:MGI Symbol;Acc:MGI:105121]	2.05656	1.04023	3.93193e-36	6.39259e-35	yes	up	11.67	10.61	4.75	4.66	11.14	4.705
ENSMUSG00000015468	Notch4	notch 4 [Source:MGI Symbol;Acc:MGI:107471]	1.51743	0.601627	3.44676e-10	2.68729e-09	yes	up	5.24	3.16	3.42	1.84	4.2	2.63
ENSMUSG00000015568	Lpl	lipoprotein lipase [Source:MGI Symbol;Acc:MGI:96820]	0.361327	-1.46862	0	0	yes	down	35.74	50.44	92.21	124.4	43.09	108.305
ENSMUSG00000015575	Atp6v0e	ATPase, H+ transporting, lysosomal V0 subunit E [Source:MGI Symbol;Acc:MGI:1328318]	2.00882	1.00635	5.98561e-91	2.17859e-89	yes	up	107.35	114.89	48.35	53.8	111.12	51.075
ENSMUSG00000015597	Zfp318	zinc finger protein 318 [Source:MGI Symbol;Acc:MGI:1889348]	1.66619	0.736556	2.27307e-38	3.87289e-37	yes	up	7.17	10.48	4.48	4.72	8.825	4.6
ENSMUSG00000015647	Lama5	laminin, alpha 5 [Source:MGI Symbol;Acc:MGI:105382]	1.84308	0.882122	4.39089e-74	1.33833e-72	yes	up	12.96	14.9	6.91	3.75	13.93	5.33
ENSMUSG00000015652	Steap1	six transmembrane epithelial antigen of the prostate 1 [Source:MGI Symbol;Acc:MGI:1917608]	2.60686	1.38231	6.01229e-10	4.63382e-09	yes	up	4.1	3.59	1.44	1.33	3.845	1.385
ENSMUSG00000015653	Steap2	six transmembrane epithelial antigen of prostate 2 [Source:MGI Symbol;Acc:MGI:1921301]	2.26833	1.18163	6.60067e-48	1.34029e-46	yes	up	5.17	6.96	1.94	2.86	6.065	2.4
ENSMUSG00000015668	Pdzd11	PDZ domain containing 11 [Source:MGI Symbol;Acc:MGI:1919871]	1.94029	0.956272	1.9559e-44	3.72795e-43	yes	up	37.15	39.97	17.8	19.36	38.56	18.58
ENSMUSG00000015697	Setdb1	SET domain, bifurcated 1 [Source:MGI Symbol;Acc:MGI:1934229]	1.68355	0.75151	7.45469e-44	1.4068e-42	yes	up	10.63	12.56	5.95	6.38	11.595	6.165
ENSMUSG00000015709	Arnt2	aryl hydrocarbon receptor nuclear translocator 2 [Source:MGI Symbol;Acc:MGI:107188]	1.74915	0.806658	2.81313e-08	2.00943e-07	yes	up	1.18	1.43	0.85	0.45	1.305	0.65
ENSMUSG00000015745	Plekho1	pleckstrin homology domain containing, family O member 1 [Source:MGI Symbol;Acc:MGI:1914470]	1.98711	0.990668	1.84799e-80	6.11151e-79	yes	up	57	68.11	26.3	30.59	62.555	28.445
ENSMUSG00000015747	Vps45	vacuolar protein sorting 45 [Source:MGI Symbol;Acc:MGI:891965]	1.82221	0.865689	2.0699e-26	2.70964e-25	yes	up	23.88	21.72	4.63	16.13	22.8	10.38
ENSMUSG00000015757	Ppil4	peptidylprolyl isomerase (cyclophilin)-like 4 [Source:MGI Symbol;Acc:MGI:1914668]	1.84704	0.885212	9.60085e-54	2.16473e-52	yes	up	15.29	16.88	7.78	7.67	16.085	7.725
ENSMUSG00000015839	Nfe2l2	nuclear factor, erythroid derived 2, like 2 [Source:MGI Symbol;Acc:MGI:108420]	1.60683	0.684213	8.60921e-95	3.25363e-93	yes	up	56.84	66.42	33.01	37.26	61.63	35.135
ENSMUSG00000015852	Fcrl2	Fc receptor like 2 [Source:MGI Symbol;Acc:MGI:1933397]	0.42463	-1.23572	1.14612e-05	7.04374e-05	yes	down	0.29	0.68	1.54	0.48	0.485	1.01
ENSMUSG00000015869	Prpsap1	phosphoribosyl pyrophosphate synthetase-associated protein 1 [Source:MGI Symbol;Acc:MGI:1915013]	1.69963	0.765221	2.35171e-30	3.38291e-29	yes	up	22.87	26.55	14.83	14.92	24.71	14.875
ENSMUSG00000015880	Ncapg	non-SMC condensin I complex, subunit G [Source:MGI Symbol;Acc:MGI:1930197]	2.06494	1.0461	3.02608e-05	0.000180147	yes	up	0.83	0.71	0.32	0.38	0.77	0.35
ENSMUSG00000015882	Lcorl	ligand dependent nuclear receptor corepressor-like [Source:MGI Symbol;Acc:MGI:2651932]	1.99132	0.993726	2.42472e-38	4.12512e-37	yes	up	5.28	5.88	2.46	2.14	5.58	2.3
ENSMUSG00000015932	Dstn	destrin [Source:MGI Symbol;Acc:MGI:1929270]	1.69666	0.762697	2.11808e-74	6.48352e-73	yes	up	50.28	54.81	28.8	28.29	52.545	28.545
ENSMUSG00000015947	Fcgr1	Fc receptor, IgG, high affinity I [Source:MGI Symbol;Acc:MGI:95498]	0.194542	-2.36185	9.27269e-05	0.000533467	yes	down	0.05	0.08	0.62	0.34	0.065	0.48
ENSMUSG00000016128	Stard13	StAR-related lipid transfer (START) domain containing 13 [Source:MGI Symbol;Acc:MGI:2385331]	2.14536	1.10122	2.00909e-104	8.28262e-103	yes	up	13.36	12.45	5.23	5.36	12.905	5.295
ENSMUSG00000016179	Camk1g	calcium/calmodulin-dependent protein kinase I gamma [Source:MGI Symbol;Acc:MGI:2388073]	5.46274	2.44962	1.35519e-12	1.16491e-11	yes	up	1.15	1.47	0.17	0.22	1.31	0.195
ENSMUSG00000016181	Utp25	UTP25 small subunit processome component [Source:MGI Symbol;Acc:MGI:2138080]	1.5888	0.667936	5.30137e-16	5.15619e-15	yes	up	5.14	4.88	3.37	3.73	5.01	3.55
ENSMUSG00000016200	Syt14	synaptotagmin XIV [Source:MGI Symbol;Acc:MGI:2444490]	2.22195	1.15182	3.50467e-13	3.0764e-12	yes	up	0.93	0.95	0.32	0.43	0.94	0.375
ENSMUSG00000016253	Nelfcd	negative elongation factor complex member C/D, Th1l [Source:MGI Symbol;Acc:MGI:1926424]	1.84276	0.881868	4.65502e-72	1.38129e-70	yes	up	31.1	37.77	18.66	18.58	34.435	18.62
ENSMUSG00000016256	Ctsz	cathepsin Z [Source:MGI Symbol;Acc:MGI:1891190]	1.97343	0.980708	4.59752e-116	2.13903e-114	yes	up	70.47	80.26	34.14	36.81	75.365	35.475
ENSMUSG00000016262	Sertad4	SERTA domain containing 4 [Source:MGI Symbol;Acc:MGI:2443496]	2.42367	1.27719	2.56777e-103	1.04725e-101	yes	up	17.29	19.01	5.93	7.86	18.15	6.895
ENSMUSG00000016319	Slc25a5	solute carrier family 25 (mitochondrial carrier, adenine nucleotide translocator), member 5 [Source:MGI Symbol;Acc:MGI:1353496]	2.29196	1.19658	0	0	yes	up	287.84	325.52	117.74	132.13	306.68	124.935
ENSMUSG00000016349	Eef1a2	eukaryotic translation elongation factor 1 alpha 2 [Source:MGI Symbol;Acc:MGI:1096317]	0.289748	-1.78713	0	0	yes	down	153.8	98.08	363.23	452.51	125.94	407.87
ENSMUSG00000016382	Pls3	plastin 3 (T-isoform) [Source:MGI Symbol;Acc:MGI:104807]	2.11824	1.08287	3.4091e-251	3.5378e-249	yes	up	55.35	59.67	24.72	25.17	57.51	24.945
ENSMUSG00000016386	Mpped2	metallophosphoesterase domain containing 2 [Source:MGI Symbol;Acc:MGI:1924265]	0.443293	-1.17367	1.0081e-05	6.21288e-05	yes	down	0.46	0.58	1.19	0.88	0.52	1.035
ENSMUSG00000016458	Wt1	WT1 transcription factor [Source:MGI Symbol;Acc:MGI:98968]	0.0843015	-3.5683	4.15504e-06	2.62525e-05	yes	down	0	0.1	0	0.57	0.05	0.285
ENSMUSG00000016487	Ppfibp1	PTPRF interacting protein, binding protein 1 (liprin beta 1) [Source:MGI Symbol;Acc:MGI:1914783]	2.15447	1.10733	0	0	yes	up	128.51	143.58	50.28	60.73	136.045	55.505
ENSMUSG00000016496	Cd274	CD274 antigen [Source:MGI Symbol;Acc:MGI:1926446]	0.452597	-1.1437	2.26543e-07	1.54119e-06	yes	down	0.55	0.39	0.99	0.94	0.47	0.965
ENSMUSG00000016520	Lnx2	ligand of numb-protein X 2 [Source:MGI Symbol;Acc:MGI:2155959]	1.70304	0.768116	2.42407e-10	1.90239e-09	yes	up	2.04	2.82	1.28	1.3	2.43	1.29
ENSMUSG00000016526	Dyrk3	dual-specificity tyrosine-(Y)-phosphorylation regulated kinase 3 [Source:MGI Symbol;Acc:MGI:1330300]	2.59227	1.37422	1.43053e-06	9.29517e-06	yes	up	0.53	1.09	0.4	0.23	0.81	0.315
ENSMUSG00000016534	Lamp2	lysosomal-associated membrane protein 2 [Source:MGI Symbol;Acc:MGI:96748]	1.56695	0.64796	5.89134e-185	4.47366e-183	yes	up	100.06	104.66	54.73	62.62	102.36	58.675
ENSMUSG00000016541	Atxn10	ataxin 10 [Source:MGI Symbol;Acc:MGI:1859293]	1.85596	0.892163	1.18008e-109	5.08876e-108	yes	up	54.5	63.27	25.52	33.16	58.885	29.34
ENSMUSG00000016552	Foxred2	FAD-dependent oxidoreductase domain containing 2 [Source:MGI Symbol;Acc:MGI:106315]	2.24262	1.16519	2.17152e-10	1.70794e-09	yes	up	1.56	1.48	0.59	0.6	1.52	0.595
ENSMUSG00000016554	Eif3d	eukaryotic translation initiation factor 3, subunit D [Source:MGI Symbol;Acc:MGI:1933181]	1.63338	0.707861	5.91552e-98	2.29945e-96	yes	up	75.7	88.08	44.27	49.27	81.89	46.77
ENSMUSG00000016559	H3f3b	H3.3 histone B [Source:MGI Symbol;Acc:MGI:1101768]	1.86554	0.899593	8.68166e-256	9.17592e-254	yes	up	129.85	142.22	64.43	67.44	136.035	65.935
ENSMUSG00000016619	Nup50	nucleoporin 50 [Source:MGI Symbol;Acc:MGI:1351502]	1.57474	0.655109	1.61019e-24	2.00677e-23	yes	up	10.92	11.48	5.22	6.89	11.2	6.055
ENSMUSG00000016637	Ift27	intraflagellar transport 27 [Source:MGI Symbol;Acc:MGI:1914292]	1.81958	0.863603	1.42882e-17	1.46049e-16	yes	up	23.63	21.9	12.1	10.6	22.765	11.35
ENSMUSG00000016664	Pacsin2	protein kinase C and casein kinase substrate in neurons 2 [Source:MGI Symbol;Acc:MGI:1345153]	1.96457	0.974213	3.27059e-227	3.04085e-225	yes	up	66.19	79.04	32.62	36.81	72.615	34.715
ENSMUSG00000016757	Ttll12	tubulin tyrosine ligase-like family, member 12 [Source:MGI Symbol;Acc:MGI:3039573]	1.78414	0.835229	2.78906e-29	3.91935e-28	yes	up	7.95	8.43	3.55	4.72	8.19	4.135
ENSMUSG00000016921	Srsf6	serine and arginine-rich splicing factor 6 [Source:MGI Symbol;Acc:MGI:1915246]	1.64763	0.720389	1.0889e-180	7.98246e-179	yes	up	83.3	91.14	48.14	45.97	87.22	47.055
ENSMUSG00000016933	Plcg1	phospholipase C, gamma 1 [Source:MGI Symbol;Acc:MGI:97615]	1.8121	0.857663	4.2647e-100	1.69462e-98	yes	up	25.4	27.49	12.34	13.36	26.445	12.85
ENSMUSG00000016946	Kctd5	potassium channel tetramerisation domain containing 5 [Source:MGI Symbol;Acc:MGI:1916509]	2.02949	1.02112	2.20874e-64	5.90166e-63	yes	up	19.35	23.81	9.09	10.4	21.58	9.745
ENSMUSG00000016984	Etaa1	Ewing tumor-associated antigen 1 [Source:MGI Symbol;Acc:MGI:1915395]	1.7107	0.77459	1.57466e-06	1.01958e-05	yes	up	1.45	1.54	0.77	0.83	1.495	0.8
ENSMUSG00000017002	Slpi	secretory leukocyte peptidase inhibitor [Source:MGI Symbol;Acc:MGI:109297]	0.143238	-2.80351	3.24148e-19	3.49384e-18	yes	down	0.43	1.3	0.33	9.55	0.865	4.94
ENSMUSG00000017009	Sdc4	syndecan 4 [Source:MGI Symbol;Acc:MGI:1349164]	1.78927	0.839374	1.95599e-61	4.99524e-60	yes	up	25.67	29.47	13.47	14.82	27.57	14.145
ENSMUSG00000017057	Il13ra1	interleukin 13 receptor, alpha 1 [Source:MGI Symbol;Acc:MGI:105052]	2.2022	1.13894	1.34271e-42	2.47985e-41	yes	up	6.52	8.01	2.75	3.28	7.265	3.015
ENSMUSG00000017144	Rnd3	Rho family GTPase 3 [Source:MGI Symbol;Acc:MGI:1921444]	2.00748	1.00539	7.54324e-69	2.12894e-67	yes	up	19.68	19.88	8.66	9.21	19.78	8.935
ENSMUSG00000017176	Nt5c3b	5'-nucleotidase, cytosolic IIIB [Source:MGI Symbol;Acc:MGI:1915356]	1.93396	0.951557	1.4742e-25	1.88579e-24	yes	up	18.86	20.96	8.89	10.28	19.91	9.585
ENSMUSG00000017264	Exosc10	exosome component 10 [Source:MGI Symbol;Acc:MGI:1355322]	1.56884	0.649703	4.83375e-25	6.10545e-24	yes	up	15.98	17.21	8.88	10.13	16.595	9.505
ENSMUSG00000017288	Vps53	VPS53 GARP complex subunit [Source:MGI Symbol;Acc:MGI:1915549]	1.60006	0.678129	1.56441e-35	2.51555e-34	yes	up	27.1	35.31	17.5	15.9	31.205	16.7
ENSMUSG00000017291	Taok1	TAO kinase 1 [Source:MGI Symbol;Acc:MGI:1914490]	1.8138	0.859018	2.23728e-247	2.27629e-245	yes	up	20.72	20.72	9.67	11.25	20.72	10.46
ENSMUSG00000017299	Dnttip1	deoxynucleotidyltransferase, terminal, interacting protein 1 [Source:MGI Symbol;Acc:MGI:1923483]	1.51656	0.600799	6.67226e-14	6.03861e-13	yes	up	14.84	19.06	9.36	10.74	16.95	10.05
ENSMUSG00000017386	Traf4	TNF receptor associated factor 4 [Source:MGI Symbol;Acc:MGI:1202880]	2.46724	1.3029	2.16228e-149	1.29059e-147	yes	up	33.31	43.78	12.68	15.99	38.545	14.335
ENSMUSG00000017400	Stac2	SH3 and cysteine rich domain 2 [Source:MGI Symbol;Acc:MGI:2144518]	2.02324	1.01666	2.13013e-06	1.3684e-05	yes	up	1.08	1.52	0.46	0.72	1.3	0.59
ENSMUSG00000017404	Rpl19	ribosomal protein L19 [Source:MGI Symbol;Acc:MGI:98020]	1.72914	0.790053	0	0	yes	up	976.32	1048.03	543.76	585.37	1012.17	564.565
ENSMUSG00000017405	Nek8	NIMA (never in mitosis gene a)-related expressed kinase 8 [Source:MGI Symbol;Acc:MGI:1890646]	2.13932	1.09715	7.90948e-13	6.85248e-12	yes	up	3.59	4.32	1.83	2.21	3.955	2.02
ENSMUSG00000017412	Cacnb4	calcium channel, voltage-dependent, beta 4 subunit [Source:MGI Symbol;Acc:MGI:103301]	0.469025	-1.09226	7.32362e-05	0.000424323	yes	down	0.07	0.21	0.32	0.22	0.14	0.27
ENSMUSG00000017418	Arl5b	ADP-ribosylation factor-like 5B [Source:MGI Symbol;Acc:MGI:1923119]	1.54811	0.630507	1.68184e-31	2.4856e-30	yes	up	10.45	12.82	7.93	7.74	11.635	7.835
ENSMUSG00000017466	Timp2	tissue inhibitor of metalloproteinase 2 [Source:MGI Symbol;Acc:MGI:98753]	1.99643	0.997425	0	0	yes	up	128.16	161.51	58.27	64.58	144.835	61.425
ENSMUSG00000017478	Zc3h18	zinc finger CCCH-type containing 18 [Source:MGI Symbol;Acc:MGI:1923264]	1.57407	0.654504	4.91014e-44	9.28753e-43	yes	up	18.05	20.09	9.91	12.19	19.07	11.05
ENSMUSG00000017485	Top2b	topoisomerase (DNA) II beta [Source:MGI Symbol;Acc:MGI:98791]	1.7784	0.830581	7.28335e-172	5.04191e-170	yes	up	27.8	31.17	14.52	14.71	29.485	14.615
ENSMUSG00000017491	Rarb	retinoic acid receptor, beta [Source:MGI Symbol;Acc:MGI:97857]	0.366344	-1.44873	1.2444e-07	8.58632e-07	yes	down	0.84	0.21	0.78	1.9	0.525	1.34
ENSMUSG00000017548	Suz12	SUZ12 polycomb repressive complex 2 subunit [Source:MGI Symbol;Acc:MGI:1261758]	1.66629	0.736637	1.5658e-48	3.21828e-47	yes	up	13.95	15.06	7.27	8.95	14.505	8.11
ENSMUSG00000017550	Atad5	ATPase family, AAA domain containing 5 [Source:MGI Symbol;Acc:MGI:2442925]	1.7606	0.816071	2.79799e-06	1.7828e-05	yes	up	0.82	1.18	0.56	0.72	1	0.64
ENSMUSG00000017561	Crlf3	cytokine receptor-like factor 3 [Source:MGI Symbol;Acc:MGI:1860086]	2.10303	1.07247	6.34989e-36	1.02887e-34	yes	up	11.38	11.09	5.49	5.7	11.235	5.595
ENSMUSG00000017631	Abr	active BCR-related gene [Source:MGI Symbol;Acc:MGI:107771]	2.42017	1.27511	1.37223e-284	1.65885e-282	yes	up	32.18	37.05	13.28	13.43	34.615	13.355
ENSMUSG00000017667	Zfp334	zinc finger protein 334 [Source:MGI Symbol;Acc:MGI:2388656]	1.87662	0.90814	4.97785e-22	5.81359e-21	yes	up	2.21	2.34	0.92	1.29	2.275	1.105
ENSMUSG00000017670	Elmo2	engulfment and cell motility 2 [Source:MGI Symbol;Acc:MGI:2153045]	1.72004	0.78244	3.28097e-31	4.80795e-30	yes	up	11.17	11.17	5.89	6.27	11.17	6.08
ENSMUSG00000017677	Wsb1	WD repeat and SOCS box-containing 1 [Source:MGI Symbol;Acc:MGI:1926139]	2.27169	1.18377	6.23531e-183	4.66059e-181	yes	up	57.33	60.39	23.28	25.52	58.86	24.4
ENSMUSG00000017679	Ttpal	tocopherol (alpha) transfer protein-like [Source:MGI Symbol;Acc:MGI:1923330]	1.54038	0.623288	9.61277e-18	9.88416e-17	yes	up	8.32	9.93	4.17	3.86	9.125	4.015
ENSMUSG00000017686	Rhot1	ras homolog family member T1 [Source:MGI Symbol;Acc:MGI:1926078]	1.52327	0.607171	3.03974e-59	7.49839e-58	yes	up	41.88	46.05	29.44	28.52	43.965	28.98
ENSMUSG00000017692	Rhbdl3	rhomboid like 3 [Source:MGI Symbol;Acc:MGI:2179276]	0.206252	-2.27752	5.58148e-65	1.50258e-63	yes	down	1.01	0.88	3.17	4.95	0.945	4.06
ENSMUSG00000017716	Birc5	baculoviral IAP repeat-containing 5 [Source:MGI Symbol;Acc:MGI:1203517]	2.11143	1.07822	2.07465e-08	1.49218e-07	yes	up	4.31	5.05	1.92	2.69	4.68	2.305
ENSMUSG00000017724	Etv4	ets variant 4 [Source:MGI Symbol;Acc:MGI:99423]	1.74983	0.807211	3.3928e-08	2.41174e-07	yes	up	3.52	5.86	2.79	2.29	4.69	2.54
ENSMUSG00000017747	Ghdc	GH3 domain containing [Source:MGI Symbol;Acc:MGI:1931556]	1.58403	0.663598	1.06715e-09	8.13376e-09	yes	up	5.82	6.05	3.08	3.54	5.935	3.31
ENSMUSG00000017756	Slc12a7	solute carrier family 12, member 7 [Source:MGI Symbol;Acc:MGI:1342283]	2.13413	1.09365	3.93651e-83	1.33426e-81	yes	up	12.18	12.81	5.33	5.07	12.495	5.2
ENSMUSG00000017765	Slc12a4	solute carrier family 12, member 4 [Source:MGI Symbol;Acc:MGI:1309465]	2.0618	1.04391	1.03021e-78	3.35463e-77	yes	up	17.04	24.03	9.24	9.32	20.535	9.28
ENSMUSG00000017774	Myo1c	myosin IC [Source:MGI Symbol;Acc:MGI:106612]	2.09401	1.06627	0	0	yes	up	86.73	98.84	36.74	44.23	92.785	40.485
ENSMUSG00000017801	Mlx	MAX-like protein X [Source:MGI Symbol;Acc:MGI:108398]	1.71191	0.775609	2.12878e-24	2.64617e-23	yes	up	23.43	29.15	12.31	11.57	26.29	11.94
ENSMUSG00000017831	Rab5a	RAB5A, member RAS oncogene family [Source:MGI Symbol;Acc:MGI:105926]	1.53535	0.618572	2.20084e-87	7.78257e-86	yes	up	65.58	75.2	40.89	43.33	70.39	42.11
ENSMUSG00000017837	Nkiras2	NFKB inhibitor interacting Ras-like protein 2 [Source:MGI Symbol;Acc:MGI:1919216]	1.61161	0.688501	7.90942e-27	1.0469e-25	yes	up	17.59	22.86	10.74	12.15	20.225	11.445
ENSMUSG00000017861	Mybl2	myeloblastosis oncogene-like 2 [Source:MGI Symbol;Acc:MGI:101785]	2.57963	1.36716	0.000152537	0.000864082	yes	up	0.53	0.44	0.19	0.14	0.485	0.165
ENSMUSG00000017929	B4galt5	UDP-Gal:betaGlcNAc beta 1,4-galactosyltransferase, polypeptide 5 [Source:MGI Symbol;Acc:MGI:1927169]	2.03055	1.02187	3.10396e-98	1.20985e-96	yes	up	16.82	18.91	7.02	9.1	17.865	8.06
ENSMUSG00000017999	Ddx27	DEAD box helicase 27 [Source:MGI Symbol;Acc:MGI:2385884]	1.92786	0.947	9.37742e-44	1.76906e-42	yes	up	14.15	15.44	6.69	7.75	14.795	7.22
ENSMUSG00000018001	Cyth3	cytohesin 3 [Source:MGI Symbol;Acc:MGI:1335107]	2.014	1.01006	7.52173e-68	2.09393e-66	yes	up	12.97	16.08	7.4	5.95	14.525	6.675
ENSMUSG00000018042	Cyb5r3	cytochrome b5 reductase 3 [Source:MGI Symbol;Acc:MGI:94893]	2.27374	1.18506	0	0	yes	up	236.03	265.01	92.88	110.39	250.52	101.635
ENSMUSG00000018068	Ints2	integrator complex subunit 2 [Source:MGI Symbol;Acc:MGI:1917672]	2.27571	1.18632	8.75863e-56	2.04917e-54	yes	up	6.03	7.8	2.77	2.42	6.915	2.595
ENSMUSG00000018076	Med13l	mediator complex subunit 13-like [Source:MGI Symbol;Acc:MGI:2670178]	1.56175	0.64316	1.65366e-40	2.94752e-39	yes	up	6.73	7.71	3.89	4.49	7.22	4.19
ENSMUSG00000018126	Baiap2l2	BAI1-associated protein 2-like 2 [Source:MGI Symbol;Acc:MGI:2652819]	2.20176	1.13865	7.73028e-05	0.000447296	yes	up	1.48	1.29	0.51	1.42	1.385	0.965
ENSMUSG00000018143	Mafk	v-maf musculoaponeurotic fibrosarcoma oncogene family, protein K (avian) [Source:MGI Symbol;Acc:MGI:99951]	1.63566	0.709876	1.00868e-32	1.52745e-31	yes	up	15.8	17.43	8.75	9.78	16.615	9.265
ENSMUSG00000018160	Med1	mediator complex subunit 1 [Source:MGI Symbol;Acc:MGI:1100846]	1.56924	0.650067	1.14044e-52	2.52167e-51	yes	up	14.83	16.49	8.07	10.76	15.66	9.415
ENSMUSG00000018166	Erbb3	erb-b2 receptor tyrosine kinase 3 [Source:MGI Symbol;Acc:MGI:95411]	2.40827	1.268	0	0	yes	up	33.1	35.52	11.84	14.2	34.31	13.02
ENSMUSG00000018199	Ro60	Ro60, Y RNA binding protein [Source:MGI Symbol;Acc:MGI:106652]	2.06157	1.04375	2.45627e-96	9.40721e-95	yes	up	7.98	7.89	3.11	3.92	7.935	3.515
ENSMUSG00000018209	Stk4	serine/threonine kinase 4 [Source:MGI Symbol;Acc:MGI:1929004]	1.81784	0.862228	1.54693e-46	3.0681e-45	yes	up	8.57	9.08	4.3	5.02	8.825	4.66
ENSMUSG00000018239	Zcchc10	zinc finger, CCHC domain containing 10 [Source:MGI Symbol;Acc:MGI:1196228]	1.5625	0.643855	9.13256e-10	6.98782e-09	yes	up	12.65	13.36	7.33	8.24	13.005	7.785
ENSMUSG00000018322	Tomm34	translocase of outer mitochondrial membrane 34 [Source:MGI Symbol;Acc:MGI:1914395]	1.9119	0.935009	3.89854e-48	7.95569e-47	yes	up	21.99	24.55	10.46	12.03	23.27	11.245
ENSMUSG00000018326	Ywhab	tyrosine 3-monooxygenase/tryptophan 5-monooxygenase activation protein, beta polypeptide [Source:MGI Symbol;Acc:MGI:1891917]	1.65537	0.727158	1.21934e-132	6.40825e-131	yes	up	60.97	62.91	32.06	36.68	61.94	34.37
ENSMUSG00000018339	Gpx3	glutathione peroxidase 3 [Source:MGI Symbol;Acc:MGI:105102]	0.0575426	-4.11923	0	0	yes	down	19.88	14.98	187.68	385.46	17.43	286.57
ENSMUSG00000018340	Anxa6	annexin A6 [Source:MGI Symbol;Acc:MGI:88255]	1.53366	0.616976	1.12294e-270	1.27148e-268	yes	up	204.84	216.67	111.53	142.02	210.755	126.775
ENSMUSG00000018347	Zkscan6	zinc finger with KRAB and SCAN domains 6 [Source:MGI Symbol;Acc:MGI:1289293]	2.04327	1.03088	1.11865e-17	1.14755e-16	yes	up	5.65	5.75	2.3	2.86	5.7	2.58
ENSMUSG00000018362	Kpna2	karyopherin subunit alpha 2 [Source:MGI Symbol;Acc:MGI:103561]	1.68704	0.754495	3.59869e-49	7.47179e-48	yes	up	29.99	35.84	16.44	19.5	32.915	17.97
ENSMUSG00000018372	Cep95	centrosomal protein 95 [Source:MGI Symbol;Acc:MGI:2443502]	1.53213	0.615539	5.38124e-10	4.15529e-09	yes	up	8.33	10.44	6.45	5.42	9.385	5.935
ENSMUSG00000018379	Srsf1	serine and arginine-rich splicing factor 1 [Source:MGI Symbol;Acc:MGI:98283]	1.50769	0.592336	1.59059e-111	7.05039e-110	yes	up	84.7	97.84	61.77	63.01	91.27	62.39
ENSMUSG00000018381	Abi3	ABI family member 3 [Source:MGI Symbol;Acc:MGI:1913860]	2.04164	1.02973	2.94792e-12	2.49981e-11	yes	up	2	2.28	0.97	1.17	2.14	1.07
ENSMUSG00000018395	Kif3a	kinesin family member 3A [Source:MGI Symbol;Acc:MGI:107689]	1.93148	0.949708	2.91735e-39	5.05343e-38	yes	up	13.4	12.5	5.48	6.42	12.95	5.95
ENSMUSG00000018398	Septin8	septin 8 [Source:MGI Symbol;Acc:MGI:894310]	1.61602	0.692446	8.42947e-37	1.39225e-35	yes	up	11.61	13.44	7.52	6.75	12.525	7.135
ENSMUSG00000018401	Mtmr4	myotubularin related protein 4 [Source:MGI Symbol;Acc:MGI:2180699]	1.55697	0.63874	5.59325e-18	5.80018e-17	yes	up	5.41	5.33	3.1	2.89	5.37	2.995
ENSMUSG00000018411	Mapt	microtubule-associated protein tau [Source:MGI Symbol;Acc:MGI:97180]	0.420368	-1.25027	4.28295e-111	1.89404e-109	yes	down	6.88	5.38	10.3	13.95	6.13	12.125
ENSMUSG00000018412	Kansl1	KAT8 regulatory NSL complex subunit 1 [Source:MGI Symbol;Acc:MGI:1923969]	1.64965	0.722157	1.45783e-41	2.64128e-40	yes	up	10.91	11.86	5.6	6.6	11.385	6.1
ENSMUSG00000018415	Gid4	GID complex subunit 4, VID24 homolog [Source:MGI Symbol;Acc:MGI:1914021]	0.510075	-0.971218	4.95877e-114	2.26834e-112	yes	down	12.15	10.36	17.99	22.71	11.255	20.35
ENSMUSG00000018417	Myo1b	myosin IB [Source:MGI Symbol;Acc:MGI:107752]	1.60791	0.685189	7.67212e-26	9.88267e-25	yes	up	7.72	7.46	5.27	4.15	7.59	4.71
ENSMUSG00000018428	Akap1	A kinase (PRKA) anchor protein 1 [Source:MGI Symbol;Acc:MGI:104729]	1.53427	0.617549	1.06473e-41	1.93274e-40	yes	up	22.7	24.42	12.19	15	23.56	13.595
ENSMUSG00000018433	Nol11	nucleolar protein 11 [Source:MGI Symbol;Acc:MGI:1916229]	1.78184	0.833369	7.42838e-51	1.58965e-49	yes	up	16.65	18.26	9.05	9.99	17.455	9.52
ENSMUSG00000018474	Chd3	chromodomain helicase DNA binding protein 3 [Source:MGI Symbol;Acc:MGI:1344395]	2.1947	1.13402	1.79091e-130	9.27575e-129	yes	up	22.66	23.2	10.16	9.65	22.93	9.905
ENSMUSG00000018476	Kdm6b	KDM1 lysine (K)-specific demethylase 6B [Source:MGI Symbol;Acc:MGI:2448492]	1.72568	0.787162	3.93874e-55	9.11441e-54	yes	up	9.31	10.46	4.91	6.19	9.885	5.55
ENSMUSG00000018481	Appbp2	amyloid beta precursor protein (cytoplasmic tail) binding protein 2 [Source:MGI Symbol;Acc:MGI:1914134]	2.01605	1.01153	1.19002e-124	5.89136e-123	yes	up	14.12	15.36	6.33	7	14.74	6.665
ENSMUSG00000018509	Cenpv	centromere protein V [Source:MGI Symbol;Acc:MGI:1920389]	0.663874	-0.591018	3.02459e-05	0.000180077	yes	down	8.61	8	9.52	11.4	8.305	10.46
ENSMUSG00000018537	Pcgf2	polycomb group ring finger 2 [Source:MGI Symbol;Acc:MGI:99161]	2.0637	1.04523	6.44896e-14	5.84022e-13	yes	up	6.35	6.62	2.64	3.23	6.485	2.935
ENSMUSG00000018541	Cwc25	CWC25 spliceosome-associated protein [Source:MGI Symbol;Acc:MGI:1914730]	1.53669	0.619826	1.1646e-16	1.15651e-15	yes	up	9.23	9.96	5.67	5.88	9.595	5.775
ENSMUSG00000018548	Trim37	tripartite motif-containing 37 [Source:MGI Symbol;Acc:MGI:2153072]	1.64447	0.71762	1.78578e-16	1.76174e-15	yes	up	4.18	3.69	1.68	2.49	3.935	2.085
ENSMUSG00000018566	Slc2a4	solute carrier family 2 (facilitated glucose transporter), member 4 [Source:MGI Symbol;Acc:MGI:95758]	0.42475	-1.23532	0	0	yes	down	72.06	60.34	137.58	156.51	66.2	147.045
ENSMUSG00000018572	Phf23	PHD finger protein 23 [Source:MGI Symbol;Acc:MGI:1925496]	1.62928	0.704237	2.4461e-32	3.67493e-31	yes	up	28.83	31.57	15.83	17.96	30.2	16.895
ENSMUSG00000018585	Atox1	antioxidant 1 copper chaperone [Source:MGI Symbol;Acc:MGI:1333855]	1.69153	0.758327	3.07526e-23	3.70508e-22	yes	up	88.08	95.67	53.92	53.19	91.875	53.555
ENSMUSG00000018593	Sparc	secreted acidic cysteine rich glycoprotein [Source:MGI Symbol;Acc:MGI:98373]	1.8639	0.898321	0	0	yes	up	436.22	521.42	270.7	197.45	478.82	234.075
ENSMUSG00000018604	Tbx3	T-box 3 [Source:MGI Symbol;Acc:MGI:98495]	1.78536	0.836214	5.13282e-24	6.31851e-23	yes	up	4.33	7.43	2.35	3	5.88	2.675
ENSMUSG00000018648	Dusp14	dual specificity phosphatase 14 [Source:MGI Symbol;Acc:MGI:1927168]	2.20512	1.14085	1.54763e-69	4.42025e-68	yes	up	35.59	38.83	14.52	18.06	37.21	16.29
ENSMUSG00000018672	Copz2	coatomer protein complex, subunit zeta 2 [Source:MGI Symbol;Acc:MGI:1929008]	1.71237	0.775992	7.87718e-34	1.21636e-32	yes	up	54.03	62.59	33.36	32.88	58.31	33.12
ENSMUSG00000018697	Aatf	apoptosis antagonizing transcription factor [Source:MGI Symbol;Acc:MGI:1929608]	1.89276	0.920493	3.80028e-36	6.18032e-35	yes	up	18.33	20.75	9.77	9.49	19.54	9.63
ENSMUSG00000018707	Dync1h1	dynein cytoplasmic 1 heavy chain 1 [Source:MGI Symbol;Acc:MGI:103147]	1.65384	0.725822	1.86238e-214	1.63581e-212	yes	up	19.12	21.61	10.36	11.7	20.365	11.03
ENSMUSG00000018761	Mpdu1	mannose-P-dolichol utilization defect 1 [Source:MGI Symbol;Acc:MGI:1346040]	1.52132	0.605323	1.4648e-07	1.00718e-06	yes	up	17.92	20.49	9.5	8.73	19.205	9.115
ENSMUSG00000018796	Acsl1	acyl-CoA synthetase long-chain family member 1 [Source:MGI Symbol;Acc:MGI:102797]	0.562769	-0.829385	9.22383e-162	6.01389e-160	yes	down	24.78	27.73	33.03	54.05	26.255	43.54
ENSMUSG00000018800	Abca5	ATP-binding cassette, sub-family A (ABC1), member 5 [Source:MGI Symbol;Acc:MGI:2386607]	1.80104	0.848829	1.05629e-38	1.81269e-37	yes	up	4.94	4.82	2.18	2.53	4.88	2.355
ENSMUSG00000018809	Smyd4	SET and MYND domain containing 4 [Source:MGI Symbol;Acc:MGI:2442796]	2.1115	1.07827	5.57432e-28	7.57101e-27	yes	up	5.59	6.72	2.44	2.69	6.155	2.565
ENSMUSG00000018819	Lsp1	lymphocyte specific 1 [Source:MGI Symbol;Acc:MGI:96832]	2.02217	1.01591	2.09056e-147	1.22227e-145	yes	up	101.04	117.42	55.33	58.32	109.23	56.825
ENSMUSG00000018821	Avpi1	arginine vasopressin-induced 1 [Source:MGI Symbol;Acc:MGI:1916784]	1.89545	0.922542	6.17923e-25	7.77913e-24	yes	up	24.92	25.73	12.74	12.91	25.325	12.825
ENSMUSG00000018830	Myh11	myosin, heavy polypeptide 11, smooth muscle [Source:MGI Symbol;Acc:MGI:102643]	0.584432	-0.774893	3.57308e-20	3.96024e-19	yes	down	1.83	2.25	4.24	1.97	2.04	3.105
ENSMUSG00000018841	Rad51d	RAD51 paralog D [Source:MGI Symbol;Acc:MGI:1261809]	1.74586	0.803935	7.30048e-10	5.60851e-09	yes	up	3.19	3.58	1.62	2.13	3.385	1.875
ENSMUSG00000018849	Wwc1	WW, C2 and coiled-coil domain containing 1 [Source:MGI Symbol;Acc:MGI:2388637]	2.39388	1.25935	3.44262e-48	7.03535e-47	yes	up	5.26	7.69	1.94	5.02	6.475	3.48
ENSMUSG00000018906	P4ha2	procollagen-proline, 2-oxoglutarate 4-dioxygenase (proline 4-hydroxylase), alpha II polypeptide [Source:MGI Symbol;Acc:MGI:894286]	1.75264	0.809531	1.4741e-71	4.34033e-70	yes	up	42.9	53.53	22.21	22.97	48.215	22.59
ENSMUSG00000018923	Med11	mediator complex subunit 11 [Source:MGI Symbol;Acc:MGI:1913422]	1.64107	0.714636	4.36966e-06	2.75598e-05	yes	up	8.86	10.87	4.9	6.14	9.865	5.52
ENSMUSG00000018927	Ccl6	chemokine (C-C motif) ligand 6 [Source:MGI Symbol;Acc:MGI:98263]	0.28725	-1.79962	1.04656e-23	1.27623e-22	yes	down	1.67	2.98	7.52	6.97	2.325	7.245
ENSMUSG00000018931	Natd1	N-acetyltransferase domain containing 1 [Source:MGI Symbol;Acc:MGI:1344388]	1.55231	0.634417	3.09354e-12	2.62174e-11	yes	up	4.48	4.46	2.26	3.05	4.47	2.655
ENSMUSG00000018932	Map2k3	mitogen-activated protein kinase kinase 3 [Source:MGI Symbol;Acc:MGI:1346868]	0.587644	-0.766984	8.9776e-144	5.13339e-142	yes	down	54.27	49.46	88.13	73.53	51.865	80.83
ENSMUSG00000018965	Ywhah	tyrosine 3-monooxygenase/tryptophan 5-monooxygenase activation protein, eta polypeptide [Source:MGI Symbol;Acc:MGI:109194]	1.69157	0.75836	2.44469e-75	7.62198e-74	yes	up	64.26	63.13	33.11	38.7	63.695	35.905
ENSMUSG00000018974	Sart3	squamous cell carcinoma antigen recognized by T cells 3 [Source:MGI Symbol;Acc:MGI:1858230]	2.11584	1.08123	1.19066e-65	3.22662e-64	yes	up	11.53	13.84	6.89	5.1	12.685	5.995
ENSMUSG00000018983	E2f2	E2F transcription factor 2 [Source:MGI Symbol;Acc:MGI:1096341]	3.27643	1.71213	8.08255e-39	1.38996e-37	yes	up	2.99	2.44	0.66	0.87	2.715	0.765
ENSMUSG00000018995	Nars2	asparaginyl-tRNA synthetase 2 (mitochondrial)(putative) [Source:MGI Symbol;Acc:MGI:2142075]	2.01848	1.01327	2.02254e-50	4.29441e-49	yes	up	11.92	14.08	5.44	5.64	13	5.54
ENSMUSG00000019082	Slc25a22	solute carrier family 25 (mitochondrial carrier, glutamate), member 22 [Source:MGI Symbol;Acc:MGI:1915517]	1.92055	0.941522	1.00407e-18	1.06518e-17	yes	up	5.97	8.11	2.79	3.65	7.04	3.22
ENSMUSG00000019088	Dnase1l1	deoxyribonuclease 1-like 1 [Source:MGI Symbol;Acc:MGI:109628]	0.652192	-0.61663	1.63138e-44	3.11565e-43	yes	down	47.78	39.23	54.95	60.62	43.505	57.785
ENSMUSG00000019122	Ccl9	chemokine (C-C motif) ligand 9 [Source:MGI Symbol;Acc:MGI:104533]	0.475657	-1.07201	3.25125e-09	2.42761e-08	yes	down	0.83	0.96	3.14	4.09	0.895	3.615
ENSMUSG00000019124	Scrn1	secernin 1 [Source:MGI Symbol;Acc:MGI:1917188]	2.54586	1.34815	9.63838e-149	5.71111e-147	yes	up	20.65	27.42	7.13	9.15	24.035	8.14
ENSMUSG00000019139	Isyna1	myo-inositol 1-phosphate synthase A1 [Source:MGI Symbol;Acc:MGI:1919030]	2.74953	1.45918	9.76394e-09	7.13759e-08	yes	up	2.96	2.39	0.49	0.78	2.675	0.635
ENSMUSG00000019158	Tmem160	transmembrane protein 160 [Source:MGI Symbol;Acc:MGI:1916344]	1.53998	0.62291	2.1446e-05	0.000129151	yes	up	9.9	14.95	8.17	8.15	12.425	8.16
ENSMUSG00000019188	H13	histocompatibility 13 [Source:MGI Symbol;Acc:MGI:95886]	1.97324	0.980568	3.76536e-141	2.10875e-139	yes	up	50.13	60.78	26.68	24.78	55.455	25.73
ENSMUSG00000019194	Scn1b	sodium channel, voltage-gated, type I, beta [Source:MGI Symbol;Acc:MGI:98247]	0.497526	-1.00716	0	0	yes	down	119.44	73.28	203.52	159.52	96.36	181.52
ENSMUSG00000019210	Atp6v1e1	ATPase, H+ transporting, lysosomal V1 subunit E1 [Source:MGI Symbol;Acc:MGI:894326]	1.51478	0.59911	2.38524e-107	1.01178e-105	yes	up	180.92	184.4	104.37	122.32	182.66	113.345
ENSMUSG00000019254	Ppp1r12c	protein phosphatase 1, regulatory subunit 12C [Source:MGI Symbol;Acc:MGI:1924258]	1.77075	0.82436	2.91482e-30	4.18137e-29	yes	up	20.98	27.46	15.76	9.91	24.22	12.835
ENSMUSG00000019256	Ahr	aryl-hydrocarbon receptor [Source:MGI Symbol;Acc:MGI:105043]	2.17161	1.11876	1.23084e-66	3.36904e-65	yes	up	7.31	8.36	3.08	3.42	7.835	3.25
ENSMUSG00000019261	Map1s	microtubule-associated protein 1S [Source:MGI Symbol;Acc:MGI:2443304]	2.20941	1.14366	1.83022e-47	3.68362e-46	yes	up	12.27	12.28	6.04	4.92	12.275	5.48
ENSMUSG00000019278	Dpep1	dipeptidase 1 [Source:MGI Symbol;Acc:MGI:94917]	1.88819	0.917005	4.53462e-77	1.4429e-75	yes	up	32.25	34.95	16.6	15.74	33.6	16.17
ENSMUSG00000019295	Tmem129	transmembrane protein 129 [Source:MGI Symbol;Acc:MGI:1915616]	1.77314	0.826303	1.03934e-21	1.20181e-20	yes	up	9.88	9.83	4.11	5.92	9.855	5.015
ENSMUSG00000019303	Psmc3ip	proteasome (prosome, macropain) 26S subunit, ATPase 3, interacting protein [Source:MGI Symbol;Acc:MGI:1098610]	2.17058	1.11808	1.63436e-07	1.12094e-06	yes	up	4.47	3.67	1.83	1.66	4.07	1.745
ENSMUSG00000019326	Aoc3	amine oxidase, copper containing 3 [Source:MGI Symbol;Acc:MGI:1306797]	0.311826	-1.68119	7.42749e-39	1.27846e-37	yes	down	0.81	1.1	2.14	3.46	0.955	2.8
ENSMUSG00000019432	Ddx39b	DEAD box helicase 39b [Source:MGI Symbol;Acc:MGI:99240]	1.53654	0.619686	1.20098e-72	3.58789e-71	yes	up	78.67	85.22	46.17	52.59	81.945	49.38
ENSMUSG00000019433	Gipc1	GIPC PDZ domain containing family, member 1 [Source:MGI Symbol;Acc:MGI:1926252]	1.67889	0.74751	4.07514e-23	4.89634e-22	yes	up	21.51	22.38	11.31	11.81	21.945	11.56
ENSMUSG00000019437	Tlcd1	TLC domain containing 1 [Source:MGI Symbol;Acc:MGI:1915572]	1.85314	0.889969	3.88096e-12	3.27983e-11	yes	up	7.14	8.36	3.5	3.8	7.75	3.65
ENSMUSG00000019461	Plscr3	phospholipid scramblase 3 [Source:MGI Symbol;Acc:MGI:1917560]	1.99154	0.993884	2.95706e-40	5.23158e-39	yes	up	19.91	18.18	8.37	9.23	19.045	8.8
ENSMUSG00000019464	Ptger1	prostaglandin E receptor 1 (subtype EP1) [Source:MGI Symbol;Acc:MGI:97793]	2.51636	1.33134	5.7244e-08	4.02609e-07	yes	up	0.6	1.04	0.18	0.38	0.82	0.28
ENSMUSG00000019467	Arhgef25	Rho guanine nucleotide exchange factor (GEF) 25 [Source:MGI Symbol;Acc:MGI:1277173]	1.83436	0.875275	6.16324e-36	9.99189e-35	yes	up	21.09	21.33	9.63	9.61	21.21	9.62
ENSMUSG00000019470	Xab2	XPA binding protein 2 [Source:MGI Symbol;Acc:MGI:1914689]	1.6089	0.686077	3.01197e-19	3.25197e-18	yes	up	9.47	11.06	6	5.81	10.265	5.905
ENSMUSG00000019518	Ap4m1	adaptor-related protein complex AP-4, mu 1 [Source:MGI Symbol;Acc:MGI:1337063]	1.55005	0.632318	7.10573e-15	6.66621e-14	yes	up	8.6	11.43	6.05	5.8	10.015	5.925
ENSMUSG00000019539	Rcn3	reticulocalbin 3, EF-hand calcium binding domain [Source:MGI Symbol;Acc:MGI:1277122]	1.92628	0.945816	1.21156e-21	1.39813e-20	yes	up	11.07	19.35	8.91	4.99	15.21	6.95
ENSMUSG00000019564	Arid3a	AT rich interactive domain 3A (BRIGHT-like) [Source:MGI Symbol;Acc:MGI:1328360]	1.75461	0.811154	1.27824e-09	9.7052e-09	yes	up	1.53	1.9	0.74	1.05	1.715	0.895
ENSMUSG00000019579	Mydgf	myeloid derived growth factor [Source:MGI Symbol;Acc:MGI:2156020]	1.96746	0.976336	2.04038e-38	3.48058e-37	yes	up	18.01	21.74	9.65	8.94	19.875	9.295
ENSMUSG00000019647	Sema6a	sema domain, transmembrane domain (TM), and cytoplasmic domain, (semaphorin) 6A [Source:MGI Symbol;Acc:MGI:1203727]	1.8881	0.916938	3.27922e-34	5.10915e-33	yes	up	4.77	5.48	2.52	1.96	5.125	2.24
ENSMUSG00000019699	Akt3	thymoma viral proto-oncogene 3 [Source:MGI Symbol;Acc:MGI:1345147]	1.8919	0.919835	2.73542e-58	6.66146e-57	yes	up	10.64	12.61	5.43	5.49	11.625	5.46
ENSMUSG00000019726	Lyst	lysosomal trafficking regulator [Source:MGI Symbol;Acc:MGI:107448]	1.9074	0.931609	4.68579e-18	4.8724e-17	yes	up	1.33	1.08	0.5	0.68	1.205	0.59
ENSMUSG00000019732	Calr3	calreticulin 3 [Source:MGI Symbol;Acc:MGI:1920566]	0.372701	-1.42391	1.16047e-07	8.01786e-07	yes	down	0.71	0.71	1.05	2.23	0.71	1.64
ENSMUSG00000019768	Esr1	estrogen receptor 1 (alpha) [Source:MGI Symbol;Acc:MGI:1352467]	0.540919	-0.886515	1.60469e-29	2.26614e-28	yes	down	2.25	2.48	3.13	4.89	2.365	4.01
ENSMUSG00000019775	Rgs17	regulator of G-protein signaling 17 [Source:MGI Symbol;Acc:MGI:1927469]	1.86007	0.895358	8.30244e-07	5.47433e-06	yes	up	0.53	0.78	0.3	0.31	0.655	0.305
ENSMUSG00000019777	Hdac2	histone deacetylase 2 [Source:MGI Symbol;Acc:MGI:1097691]	1.66285	0.733654	1.29112e-143	7.36789e-142	yes	up	100.81	109.55	52.15	63.71	105.18	57.93
ENSMUSG00000019779	Frk	fyn-related kinase [Source:MGI Symbol;Acc:MGI:103265]	1.64958	0.722094	2.51268e-05	0.000150382	yes	up	1.08	1.23	0.69	0.62	1.155	0.655
ENSMUSG00000019792	Trmt11	tRNA methyltransferase 11 [Source:MGI Symbol;Acc:MGI:1920931]	1.5151	0.599409	1.68725e-06	1.08976e-05	yes	up	4.47	5.68	2.58	3.75	5.075	3.165
ENSMUSG00000019796	Lrp11	low density lipoprotein receptor-related protein 11 [Source:MGI Symbol;Acc:MGI:2442989]	1.66142	0.732414	1.7335e-11	1.42518e-10	yes	up	3.96	4.7	1.94	2.75	4.33	2.345
ENSMUSG00000019809	Pex3	peroxisomal biogenesis factor 3 [Source:MGI Symbol;Acc:MGI:1929646]	1.51194	0.596402	2.77571e-13	2.44742e-12	yes	up	11.19	11.58	7.25	7.08	11.385	7.165
ENSMUSG00000019817	Plagl1	pleiomorphic adenoma gene-like 1 [Source:MGI Symbol;Acc:MGI:1100874]	2.1974	1.1358	3.29315e-71	9.6417e-70	yes	up	10.1	14.02	3.54	5.57	12.06	4.555
ENSMUSG00000019818	Cd164	CD164 antigen [Source:MGI Symbol;Acc:MGI:1859568]	1.776	0.828632	0	0	yes	up	201.43	208.75	98.44	113.51	205.09	105.975
ENSMUSG00000019820	Utrn	utrophin [Source:MGI Symbol;Acc:MGI:104631]	2.0625	1.04439	0	0	yes	up	27.54	26.78	11.93	12.95	27.16	12.44
ENSMUSG00000019822	Smpd2	sphingomyelin phosphodiesterase 2, neutral [Source:MGI Symbol;Acc:MGI:1278330]	1.64639	0.719308	3.16974e-16	3.10086e-15	yes	up	14.87	15.73	9.42	8.11	15.3	8.765
ENSMUSG00000019823	Mical1	microtubule associated monooxygenase, calponin and LIM domain containing 1 [Source:MGI Symbol;Acc:MGI:2385847]	2.36827	1.24383	2.61289e-53	5.85443e-52	yes	up	9.51	12.33	5.08	5.63	10.92	5.355
ENSMUSG00000019826	Zbtb24	zinc finger and BTB domain containing 24 [Source:MGI Symbol;Acc:MGI:3039618]	1.93313	0.95094	7.14883e-18	7.38519e-17	yes	up	5.22	7.07	2.64	2.67	6.145	2.655
ENSMUSG00000019831	Wasf1	WASP family, member 1 [Source:MGI Symbol;Acc:MGI:1890563]	2.39676	1.26108	6.30787e-10	4.85704e-09	yes	up	1.61	2.08	0.63	0.79	1.845	0.71
ENSMUSG00000019838	Slc16a10	solute carrier family 16 (monocarboxylic acid transporters), member 10 [Source:MGI Symbol;Acc:MGI:1919722]	0.612577	-0.707036	3.86131e-33	5.8893e-32	yes	down	6.89	6.73	8.14	11.4	6.81	9.77
ENSMUSG00000019841	Rev3l	REV3 like, DNA directed polymerase zeta catalytic subunit [Source:MGI Symbol;Acc:MGI:1337131]	1.6102	0.687242	4.83459e-62	1.25087e-60	yes	up	17.28	14.66	11.18	11.28	15.97	11.23
ENSMUSG00000019843	Fyn	Fyn proto-oncogene [Source:MGI Symbol;Acc:MGI:95602]	2.3737	1.24714	0	0	yes	up	63	77.26	23.42	25.91	70.13	24.665
ENSMUSG00000019845	Tube1	tubulin, epsilon 1 [Source:MGI Symbol;Acc:MGI:1919174]	1.83138	0.872929	0.00015707	0.000888707	yes	up	1.1	1.05	0.64	0.6	1.075	0.62
ENSMUSG00000019848	Popdc3	popeye domain containing 3 [Source:MGI Symbol;Acc:MGI:1930153]	1.57751	0.657652	6.51202e-60	1.62389e-58	yes	up	56.4	62.91	31.8	37.8	59.655	34.8
ENSMUSG00000019849	Prep	prolyl endopeptidase [Source:MGI Symbol;Acc:MGI:1270863]	1.8293	0.871294	9.32824e-118	4.43014e-116	yes	up	10.02	10.74	4.46	5.91	10.38	5.185
ENSMUSG00000019850	Tnfaip3	tumor necrosis factor, alpha-induced protein 3 [Source:MGI Symbol;Acc:MGI:1196377]	2.077	1.0545	3.39819e-44	6.45114e-43	yes	up	6.93	7.67	2.88	4.05	7.3	3.465
ENSMUSG00000019857	Asf1a	anti-silencing function 1A histone chaperone [Source:MGI Symbol;Acc:MGI:1913653]	1.51835	0.602504	1.16098e-13	1.03953e-12	yes	up	22.65	26.31	16.86	18.07	24.48	17.465
ENSMUSG00000019861	Gopc	golgi associated PDZ and coiled-coil motif containing [Source:MGI Symbol;Acc:MGI:2149946]	1.53663	0.619774	2.7466e-23	3.31121e-22	yes	up	9.97	10.08	5.81	6.22	10.025	6.015
ENSMUSG00000019872	Smpdl3a	sphingomyelin phosphodiesterase, acid-like 3A [Source:MGI Symbol;Acc:MGI:1931437]	0.546584	-0.871486	1.08229e-45	2.12008e-44	yes	down	15.89	11.09	22.64	23.77	13.49	23.205
ENSMUSG00000019878	Hsf2	heat shock factor 2 [Source:MGI Symbol;Acc:MGI:96239]	1.56598	0.647067	1.62218e-59	4.01717e-58	yes	up	38.66	44.42	22.21	26.29	41.54	24.25
ENSMUSG00000019880	Rspo3	R-spondin 3 [Source:MGI Symbol;Acc:MGI:1920030]	2.51903	1.33287	1.95592e-31	2.88618e-30	yes	up	4.57	6.54	1.95	2.34	5.555	2.145
ENSMUSG00000019889	Ptprk	protein tyrosine phosphatase receptor type K [Source:MGI Symbol;Acc:MGI:103310]	2.32702	1.21848	7.27319e-78	2.34167e-76	yes	up	8.45	9.85	4.5	3.69	9.15	4.095
ENSMUSG00000019891	Dcbld1	discoidin, CUB and LCCL domain containing 1 [Source:MGI Symbol;Acc:MGI:1913936]	1.7238	0.78559	8.72073e-07	5.74682e-06	yes	up	2.13	2.21	1.31	1.03	2.17	1.17
ENSMUSG00000019897	Ccdc59	coiled-coil domain containing 59 [Source:MGI Symbol;Acc:MGI:1289302]	1.61905	0.695151	1.39319e-31	2.0606e-30	yes	up	19.81	22.28	10.31	13.64	21.045	11.975
ENSMUSG00000019899	Lama2	laminin, alpha 2 [Source:MGI Symbol;Acc:MGI:99912]	2.00346	1.00249	1.75231e-217	1.5607e-215	yes	up	30.51	34.27	16.91	13.76	32.39	15.335
ENSMUSG00000019907	Ppp1r12a	protein phosphatase 1, regulatory subunit 12A [Source:MGI Symbol;Acc:MGI:1309528]	1.95382	0.966301	1.06117e-194	8.4158e-193	yes	up	42.53	45.24	20.83	20.64	43.885	20.735
ENSMUSG00000019916	P4ha1	procollagen-proline, 2-oxoglutarate 4-dioxygenase (proline 4-hydroxylase), alpha 1 polypeptide [Source:MGI Symbol;Acc:MGI:97463]	1.66437	0.734974	1.78558e-90	6.48252e-89	yes	up	37.61	41.78	20.12	22.8	39.695	21.46
ENSMUSG00000019917	Septin10	septin 10 [Source:MGI Symbol;Acc:MGI:1918110]	1.55376	0.63576	6.29078e-16	6.11019e-15	yes	up	11.03	12.43	5.74	7.32	11.73	6.53
ENSMUSG00000019920	Lims1	LIM and senescent cell antigen-like domains 1 [Source:MGI Symbol;Acc:MGI:1195263]	1.87028	0.903252	1.1406e-175	8.00239e-174	yes	up	46.1	51.19	21.52	25.03	48.645	23.275
ENSMUSG00000019942	Cdk1	cyclin dependent kinase 1 [Source:MGI Symbol;Acc:MGI:88351]	2.41945	1.27468	1.7239e-17	1.75896e-16	yes	up	11.42	13.88	4.72	5.2	12.65	4.96
ENSMUSG00000019943	Atp2b1	ATPase, Ca++ transporting, plasma membrane 1 [Source:MGI Symbol;Acc:MGI:104653]	1.83466	0.875509	2.40502e-247	2.44261e-245	yes	up	56.35	65.14	28.4	34.06	60.745	31.23
ENSMUSG00000019947	Arid5b	AT rich interactive domain 5B (MRF1-like) [Source:MGI Symbol;Acc:MGI:2175912]	1.84799	0.885954	7.09691e-109	3.04199e-107	yes	up	14.17	15.05	6.5	7.53	14.61	7.015
ENSMUSG00000019951	Bltp3b	bridge-like lipid transfer protein family member 3B [Source:MGI Symbol;Acc:MGI:2442888]	1.58205	0.661791	8.25128e-28	1.11644e-26	yes	up	6.16	9.85	5.26	4.88	8.005	5.07
ENSMUSG00000019960	Dusp6	dual specificity phosphatase 6 [Source:MGI Symbol;Acc:MGI:1914853]	2.02082	1.01494	1.17439e-33	1.80757e-32	yes	up	9.68	9.82	5.37	4.11	9.75	4.74
ENSMUSG00000019969	Psen1	presenilin 1 [Source:MGI Symbol;Acc:MGI:1202717]	1.68849	0.755729	1.42319e-49	2.97434e-48	yes	up	24.82	24.87	12.03	14.67	24.845	13.35
ENSMUSG00000019970	Sgk1	serum/glucocorticoid regulated kinase 1 [Source:MGI Symbol;Acc:MGI:1340062]	0.58874	-0.764298	1.19693e-136	6.53058e-135	yes	down	46.53	45.28	99.86	46.04	45.905	72.95
ENSMUSG00000019975	Ikbip	IKBKB interacting protein [Source:MGI Symbol;Acc:MGI:1914704]	1.79269	0.842126	6.30734e-27	8.36784e-26	yes	up	19.51	17.82	9.46	10.71	18.665	10.085
ENSMUSG00000019978	Epb41l2	erythrocyte membrane protein band 4.1 like 2 [Source:MGI Symbol;Acc:MGI:103009]	1.69317	0.759729	7.09076e-60	1.76589e-58	yes	up	19.36	22.12	13.01	9.92	20.74	11.465
ENSMUSG00000019979	Apaf1	apoptotic peptidase activating factor 1 [Source:MGI Symbol;Acc:MGI:1306796]	2.00975	1.00701	7.63299e-30	1.0849e-28	yes	up	4.48	5.41	2.16	2.38	4.945	2.27
ENSMUSG00000019984	Med23	mediator complex subunit 23 [Source:MGI Symbol;Acc:MGI:1917458]	1.9244	0.944412	1.0322e-38	1.77187e-37	yes	up	6.64	6.7	3.2	3.35	6.67	3.275
ENSMUSG00000019986	Ahi1	Abelson helper integration site 1 [Source:MGI Symbol;Acc:MGI:87971]	2.96509	1.56807	6.60597e-21	7.47979e-20	yes	up	2.04	2.42	0.66	0.72	2.23	0.69
ENSMUSG00000019990	Pde7b	phosphodiesterase 7B [Source:MGI Symbol;Acc:MGI:1352752]	0.454551	-1.13749	1.64723e-25	2.10431e-24	yes	down	1.93	1.58	3.13	3.79	1.755	3.46
ENSMUSG00000019992	Mtfr2	mitochondrial fission regulator 2 [Source:MGI Symbol;Acc:MGI:1919054]	3.70927	1.89113	8.86348e-06	5.48441e-05	yes	up	0.71	0.72	0.14	0.28	0.715	0.21
ENSMUSG00000019997	Ccn2	cellular communication network factor 2 [Source:MGI Symbol;Acc:MGI:95537]	1.7643	0.819099	8.57105e-131	4.45134e-129	yes	up	62.86	69.23	40.83	25.5	66.045	33.165
ENSMUSG00000019998	Stx7	syntaxin 7 [Source:MGI Symbol;Acc:MGI:1858210]	1.6827	0.750781	3.14023e-55	7.2784e-54	yes	up	34.23	43.24	17.11	20.78	38.735	18.945
ENSMUSG00000020003	Pex7	peroxisomal biogenesis factor 7 [Source:MGI Symbol;Acc:MGI:1321392]	0.659183	-0.601249	1.69495e-13	1.50774e-12	yes	down	7.46	6.59	9.05	9.38	7.025	9.215
ENSMUSG00000020010	Vnn3	vanin 3 [Source:MGI Symbol;Acc:MGI:1347055]	0.0337206	-4.89023	7.29332e-05	0.000422739	yes	down	0	0	0	0.52	0	0.26
ENSMUSG00000020015	Cdk17	cyclin dependent kinase 17 [Source:MGI Symbol;Acc:MGI:97517]	2.23754	1.16191	2.66402e-89	9.59249e-88	yes	up	14.73	17.2	5.83	6.88	15.965	6.355
ENSMUSG00000020018	Snrpf	small nuclear ribonucleoprotein polypeptide F [Source:MGI Symbol;Acc:MGI:1917128]	2.23624	1.16107	7.67618e-53	1.70721e-51	yes	up	46.26	53.35	22.22	20.07	49.805	21.145
ENSMUSG00000020019	Ntn4	netrin 4 [Source:MGI Symbol;Acc:MGI:1888978]	2.34371	1.22879	2.55398e-33	3.90891e-32	yes	up	4.94	5.16	2.05	1.88	5.05	1.965
ENSMUSG00000020021	Fgd6	FYVE, RhoGEF and PH domain containing 6 [Source:MGI Symbol;Acc:MGI:1261419]	1.84942	0.887071	6.44616e-18	6.66531e-17	yes	up	1.99	1.85	0.91	0.99	1.92	0.95
ENSMUSG00000020027	Socs2	suppressor of cytokine signaling 2 [Source:MGI Symbol;Acc:MGI:1201787]	1.70816	0.772439	1.06353e-50	2.27083e-49	yes	up	32.29	33.33	15.71	15.73	32.81	15.72
ENSMUSG00000020029	Nudt4	nudix hydrolase 4 [Source:MGI Symbol;Acc:MGI:1918457]	0.536747	-0.897686	0	0	yes	down	78.92	66.68	106.04	145.55	72.8	125.795
ENSMUSG00000020032	Nuak1	NUAK family, SNF1-like kinase, 1 [Source:MGI Symbol;Acc:MGI:1925226]	2.00111	1.0008	1.17119e-173	8.18687e-172	yes	up	22.96	26.28	9.88	12.6	24.62	11.24
ENSMUSG00000020042	Abtb3	ankyrin repeat and BTB domain containing 3 [Source:MGI Symbol;Acc:MGI:1921257]	1.78454	0.835552	8.48497e-06	5.25645e-05	yes	up	1.17	1.34	0.66	0.76	1.255	0.71
ENSMUSG00000020048	Hsp90b1	heat shock protein 90, beta (Grp94), member 1 [Source:MGI Symbol;Acc:MGI:98817]	1.81575	0.860569	0	0	yes	up	183.08	196.47	88.58	102.01	189.775	95.295
ENSMUSG00000020063	Sirt1	sirtuin 1 [Source:MGI Symbol;Acc:MGI:2135607]	1.59348	0.672183	4.45144e-22	5.20838e-21	yes	up	8.9	9.98	4.73	6.01	9.44	5.37
ENSMUSG00000020064	Herc4	hect domain and RLD 4 [Source:MGI Symbol;Acc:MGI:1914595]	1.54234	0.625116	2.67577e-41	4.83414e-40	yes	up	34.52	40.47	21.29	25.3	37.495	23.295
ENSMUSG00000020067	Mypn	myopalladin [Source:MGI Symbol;Acc:MGI:1916052]	0.52565	-0.927825	0	0	yes	down	32.41	31.76	52.26	64.03	32.085	58.145
ENSMUSG00000020069	Hnrnph3	heterogeneous nuclear ribonucleoprotein H3 [Source:MGI Symbol;Acc:MGI:1926462]	1.60821	0.685453	1.1619e-28	1.604e-27	yes	up	30.63	37.35	17.37	19.4	33.99	18.385
ENSMUSG00000020074	Ccar1	cell division cycle and apoptosis regulator 1 [Source:MGI Symbol;Acc:MGI:1914750]	1.80392	0.851137	7.14593e-155	4.4951e-153	yes	up	45.24	46.87	21.39	25.83	46.055	23.61
ENSMUSG00000020075	Ddx21	DExD box helicase 21 [Source:MGI Symbol;Acc:MGI:1860494]	1.71788	0.780633	1.81086e-132	9.49952e-131	yes	up	32.83	36.22	17.05	20.24	34.525	18.645
ENSMUSG00000020076	Ddx50	DExD box helicase 50 [Source:MGI Symbol;Acc:MGI:2182303]	1.5134	0.597795	3.5091e-56	8.27083e-55	yes	up	49.63	57.23	31.18	32.23	53.43	31.705
ENSMUSG00000020078	Vps26a	VPS26 retromer complex component A [Source:MGI Symbol;Acc:MGI:1353654]	1.51797	0.60214	3.383e-67	9.33591e-66	yes	up	54	58.33	29.43	36.55	56.165	32.99
ENSMUSG00000020079	Supv3l1	suppressor of var1, 3-like 1 (S. cerevisiae) [Source:MGI Symbol;Acc:MGI:2441711]	1.59597	0.674436	3.23256e-19	3.48488e-18	yes	up	14.04	15.59	8.66	6.99	14.815	7.825
ENSMUSG00000020086	Macroh2a2	macroH2A.2 histone [Source:MGI Symbol;Acc:MGI:3037658]	2.64928	1.4056	5.15426e-15	4.85777e-14	yes	up	2.52	3.66	0.99	1.14	3.09	1.065
ENSMUSG00000020087	Tysnd1	trypsin domain containing 1 [Source:MGI Symbol;Acc:MGI:1919017]	1.63632	0.710457	4.9205e-10	3.80774e-09	yes	up	4.51	7.45	3.23	3.36	5.98	3.295
ENSMUSG00000020092	Pald1	phosphatase domain containing, paladin 1 [Source:MGI Symbol;Acc:MGI:1351623]	1.94363	0.958756	1.65626e-42	3.05401e-41	yes	up	9.8	8.72	5.43	4.12	9.26	4.775
ENSMUSG00000020097	Sgpl1	sphingosine phosphate lyase 1 [Source:MGI Symbol;Acc:MGI:1261415]	2.02413	1.01731	4.87137e-88	1.7344e-86	yes	up	17.6	18.99	7.59	9.7	18.295	8.645
ENSMUSG00000020099	Unc5b	unc-5 netrin receptor B [Source:MGI Symbol;Acc:MGI:894703]	2.17767	1.12279	1.18879e-121	5.77038e-120	yes	up	12.71	14.14	4.97	6.3	13.425	5.635
ENSMUSG00000020100	Slc29a3	solute carrier family 29 (nucleoside transporters), member 3 [Source:MGI Symbol;Acc:MGI:1918529]	1.7002	0.765703	3.14016e-06	1.99593e-05	yes	up	0.96	1.35	0.55	0.67	1.155	0.61
ENSMUSG00000020102	Slc16a7	solute carrier family 16 (monocarboxylic acid transporters), member 7 [Source:MGI Symbol;Acc:MGI:1330284]	0.191387	-2.38543	2.7272e-06	1.73886e-05	yes	down	0.01	0.15	0.09	0.16	0.08	0.125
ENSMUSG00000020105	Lrig3	leucine-rich repeats and immunoglobulin-like domains 3 [Source:MGI Symbol;Acc:MGI:2443955]	1.67168	0.741299	1.00011e-06	6.56712e-06	yes	up	2.12	2.84	1.54	1.25	2.48	1.395
ENSMUSG00000020108	Ddit4	DNA-damage-inducible transcript 4 [Source:MGI Symbol;Acc:MGI:1921997]	0.541484	-0.88501	1.05769e-56	2.50949e-55	yes	down	18.96	17.68	51.09	10.1	18.32	30.595
ENSMUSG00000020111	Micu1	mitochondrial calcium uptake 1 [Source:MGI Symbol;Acc:MGI:2384909]	1.83499	0.875769	2.78192e-212	2.41381e-210	yes	up	97.24	104.57	44.44	57.26	100.905	50.85
ENSMUSG00000020114	Cand1	cullin associated and neddylation disassociated 1 [Source:MGI Symbol;Acc:MGI:1261820]	2.3089	1.20721	1.26816e-179	9.20223e-178	yes	up	12.22	16.38	4.71	6.44	14.3	5.575
ENSMUSG00000020115	Tbk1	TANK-binding kinase 1 [Source:MGI Symbol;Acc:MGI:1929658]	1.82304	0.866344	8.92215e-50	1.87081e-48	yes	up	20.14	22.39	10.56	10.31	21.265	10.435
ENSMUSG00000020121	Srgap1	SLIT-ROBO Rho GTPase activating protein 1 [Source:MGI Symbol;Acc:MGI:2152936]	2.44464	1.28962	1.15211e-109	4.97189e-108	yes	up	7.1	7.81	2.53	3.07	7.455	2.8
ENSMUSG00000020133	2310011J03Rik	RIKEN cDNA 2310011J03 gene [Source:MGI Symbol;Acc:MGI:1913624]	1.65418	0.726113	1.77009e-12	1.5145e-11	yes	up	10.2	10.04	5.77	5.57	10.12	5.67
ENSMUSG00000020142	Slc1a4	solute carrier family 1 (glutamate/neutral amino acid transporter), member 4 [Source:MGI Symbol;Acc:MGI:2135601]	1.91986	0.941	2.35514e-10	1.85058e-09	yes	up	1.88	2.14	0.95	0.96	2.01	0.955
ENSMUSG00000020150	Gamt	guanidinoacetate methyltransferase [Source:MGI Symbol;Acc:MGI:1098221]	2.31643	1.2119	5.41148e-115	2.50144e-113	yes	up	83.23	87.58	33.64	36.08	85.405	34.86
ENSMUSG00000020152	Actr2	ARP2 actin-related protein 2 [Source:MGI Symbol;Acc:MGI:1913963]	1.77607	0.828692	3.72184e-184	2.80388e-182	yes	up	54.97	59.57	27.41	30.84	57.27	29.125
ENSMUSG00000020156	Pwwp3a	PWWP domain containing 3A, DNA repair factor [Source:MGI Symbol;Acc:MGI:1915364]	1.72116	0.783383	4.56825e-38	7.72589e-37	yes	up	14.26	19.29	9.03	8.85	16.775	8.94
ENSMUSG00000020166	Cnot2	CCR4-NOT transcription complex, subunit 2 [Source:MGI Symbol;Acc:MGI:1919318]	1.54053	0.623431	2.17062e-41	3.92523e-40	yes	up	37.33	37.83	19.31	24.62	37.58	21.965
ENSMUSG00000020167	Tcf3	transcription factor 3 [Source:MGI Symbol;Acc:MGI:98510]	1.94288	0.958199	1.65917e-34	2.60064e-33	yes	up	9.58	12.44	5.07	5.39	11.01	5.23
ENSMUSG00000020170	Frs2	fibroblast growth factor receptor substrate 2 [Source:MGI Symbol;Acc:MGI:1100860]	1.6406	0.714227	2.13112e-35	3.41338e-34	yes	up	8.07	8.13	4.31	4.74	8.1	4.525
ENSMUSG00000020171	Yeats4	YEATS domain containing 4 [Source:MGI Symbol;Acc:MGI:1927224]	1.66066	0.731761	6.0703e-18	6.28918e-17	yes	up	18.56	21.21	12.05	10.18	19.885	11.115
ENSMUSG00000020173	Cobl	cordon-bleu WH2 repeat [Source:MGI Symbol;Acc:MGI:105056]	1.67895	0.747559	5.24193e-131	2.72733e-129	yes	up	200.32	223.78	120.05	156.27	212.05	138.16
ENSMUSG00000020181	Nav3	neuron navigator 3 [Source:MGI Symbol;Acc:MGI:2183703]	2.35041	1.23291	2.79541e-193	2.19864e-191	yes	up	15.57	16.65	4.99	5.08	16.11	5.035
ENSMUSG00000020182	Ddc	dopa decarboxylase [Source:MGI Symbol;Acc:MGI:94876]	2.51172	1.32867	8.41411e-53	1.86842e-51	yes	up	21.75	24.03	6.94	9.1	22.89	8.02
ENSMUSG00000020183	Cpm	carboxypeptidase M [Source:MGI Symbol;Acc:MGI:1917824]	0.54994	-0.862654	9.34981e-06	5.77283e-05	yes	down	0.56	0.35	1.27	0.57	0.455	0.92
ENSMUSG00000020184	Mdm2	transformed mouse 3T3 cell double minute 2 [Source:MGI Symbol;Acc:MGI:96952]	1.64829	0.72097	2.77485e-166	1.85357e-164	yes	up	93.58	102.59	47.22	57.81	98.085	52.515
ENSMUSG00000020185	E2f7	E2F transcription factor 7 [Source:MGI Symbol;Acc:MGI:1289147]	2.11674	1.08184	8.02124e-06	4.98158e-05	yes	up	0.54	0.93	0.21	0.34	0.735	0.275
ENSMUSG00000020189	Osbpl8	oxysterol binding protein-like 8 [Source:MGI Symbol;Acc:MGI:2443807]	1.51108	0.595576	2.5964e-29	3.65041e-28	yes	up	7.39	7.87	4.58	4.42	7.63	4.5
ENSMUSG00000020196	Cabin1	calcineurin binding protein 1 [Source:MGI Symbol;Acc:MGI:1298375]	1.66178	0.73273	5.03982e-27	6.70179e-26	yes	up	6.06	8.05	3.24	3.14	7.055	3.19
ENSMUSG00000020205	Phlda1	pleckstrin homology like domain, family A, member 1 [Source:MGI Symbol;Acc:MGI:1096880]	2.74657	1.45763	1.41211e-72	4.21204e-71	yes	up	15.87	21.46	6.88	5.84	18.665	6.36
ENSMUSG00000020211	Sf3a2	splicing factor 3a, subunit 2 [Source:MGI Symbol;Acc:MGI:104912]	1.51886	0.60299	9.4721e-17	9.43579e-16	yes	up	19.79	20.58	10.92	14.31	20.185	12.615
ENSMUSG00000020212	Mdm1	transformed mouse 3T3 cell double minute 1 [Source:MGI Symbol;Acc:MGI:96951]	1.87547	0.907253	9.82548e-07	6.454e-06	yes	up	2.97	3	1.69	1.47	2.985	1.58
ENSMUSG00000020218	Wif1	Wnt inhibitory factor 1 [Source:MGI Symbol;Acc:MGI:1344332]	2.26602	1.18016	2.54377e-26	3.32008e-25	yes	up	7.3	8.24	3.08	3.29	7.77	3.185
ENSMUSG00000020225	Tmbim4	transmembrane BAX inhibitor motif containing 4 [Source:MGI Symbol;Acc:MGI:1915462]	1.58269	0.662381	1.19887e-35	1.93539e-34	yes	up	79.78	87.36	47.49	52.17	83.57	49.83
ENSMUSG00000020227	Irak3	interleukin-1 receptor-associated kinase 3 [Source:MGI Symbol;Acc:MGI:1921164]	1.76749	0.821702	6.50547e-10	5.00447e-09	yes	up	3.32	3.39	1.93	1.41	3.355	1.67
ENSMUSG00000020228	Helb	helicase (DNA) B [Source:MGI Symbol;Acc:MGI:2152895]	1.66003	0.731209	6.27805e-17	6.29345e-16	yes	up	4.64	5.04	2.61	2.93	4.84	2.77
ENSMUSG00000020230	Prmt2	protein arginine N-methyltransferase 2 [Source:MGI Symbol;Acc:MGI:1316652]	2.04341	1.03098	8.5293e-46	1.67251e-44	yes	up	17.32	20.2	7.41	9.4	18.76	8.405
ENSMUSG00000020231	Dip2a	disco interacting protein 2 homolog A [Source:MGI Symbol;Acc:MGI:2385920]	1.92088	0.94177	5.67734e-29	7.91202e-28	yes	up	6.35	6.78	3.19	1.94	6.565	2.565
ENSMUSG00000020232	Hmg20b	high mobility group 20B [Source:MGI Symbol;Acc:MGI:1341190]	1.96672	0.975792	3.90105e-39	6.74311e-38	yes	up	25.89	29.04	14.62	15.35	27.465	14.985
ENSMUSG00000020235	Fzr1	fizzy and cell division cycle 20 related 1 [Source:MGI Symbol;Acc:MGI:1926790]	1.84235	0.881547	1.21998e-26	1.60846e-25	yes	up	8.49	10.39	4.4	4.72	9.44	4.56
ENSMUSG00000020246	Hcfc2	host cell factor C2 [Source:MGI Symbol;Acc:MGI:1915183]	1.54359	0.626289	3.26302e-31	4.78286e-30	yes	up	22.04	23.35	9.15	12.38	22.695	10.765
ENSMUSG00000020255	Nopchap1	NOP protein chaperone 1 [Source:MGI Symbol;Acc:MGI:106381]	1.59127	0.670176	3.4346e-116	1.6045e-114	yes	up	1.37	1.43	0.75	0.85	1.4	0.8
ENSMUSG00000020256	Aldh1l2	aldehyde dehydrogenase 1 family, member L2 [Source:MGI Symbol;Acc:MGI:2444680]	0.648537	-0.624739	1.42548e-07	9.80971e-07	yes	down	1.36	1.01	1.76	1.61	1.185	1.685
ENSMUSG00000020257	Wdr82	WD repeat domain containing 82 [Source:MGI Symbol;Acc:MGI:1924555]	1.64458	0.717721	1.1674e-63	3.09322e-62	yes	up	27.43	27.2	13.04	15.93	27.315	14.485
ENSMUSG00000020261	Slc36a1	solute carrier family 36 (proton/amino acid symporter), member 1 [Source:MGI Symbol;Acc:MGI:2445299]	1.81661	0.861247	6.83631e-14	6.18513e-13	yes	up	2.45	2.29	1.25	1.2	2.37	1.225
ENSMUSG00000020264	Slc36a2	solute carrier family 36 (proton/amino acid symporter), member 2 [Source:MGI Symbol;Acc:MGI:1891430]	0.178183	-2.48857	1.03476e-25	1.32871e-24	yes	down	0.47	0.4	1.52	2.74	0.435	2.13
ENSMUSG00000020272	Stk10	serine/threonine kinase 10 [Source:MGI Symbol;Acc:MGI:1099439]	1.69486	0.761164	4.46533e-09	3.31078e-08	yes	up	1.76	2.04	1.06	0.97	1.9	1.015
ENSMUSG00000020273	Papolg	poly(A) polymerase gamma [Source:MGI Symbol;Acc:MGI:2442119]	1.74391	0.802327	1.20175e-14	1.1186e-13	yes	up	4.26	4.44	1.94	2.52	4.35	2.23
ENSMUSG00000020277	Pfkl	phosphofructokinase, liver, B-type [Source:MGI Symbol;Acc:MGI:97547]	1.84137	0.880781	4.77132e-31	6.97581e-30	yes	up	8.32	8.63	3.62	4.24	8.475	3.93
ENSMUSG00000020282	Rhbdf1	rhomboid 5 homolog 1 [Source:MGI Symbol;Acc:MGI:104328]	1.90801	0.932072	1.30709e-61	3.34854e-60	yes	up	22.78	28.61	11.66	11.39	25.695	11.525
ENSMUSG00000020284	Cfap410	cilia and flagella associated protein 410 [Source:MGI Symbol;Acc:MGI:1915134]	1.61562	0.692084	3.03874e-08	2.16707e-07	yes	up	5.51	5.53	2.83	3.17	5.52	3
ENSMUSG00000020287	Mpg	N-methylpurine-DNA glycosylase [Source:MGI Symbol;Acc:MGI:97073]	1.60508	0.682646	3.16401e-08	2.2533e-07	yes	up	6.78	7.95	3.89	4.4	7.365	4.145
ENSMUSG00000020288	Ahsa2	AHA1, activator of heat shock protein ATPase 2 [Source:MGI Symbol;Acc:MGI:1916133]	1.58478	0.664281	1.29263e-83	4.39954e-82	yes	up	53.58	53.8	26.65	31.11	53.69	28.88
ENSMUSG00000020290	Xpo1	exportin 1 [Source:MGI Symbol;Acc:MGI:2144013]	1.8713	0.904044	2.14582e-142	1.21724e-140	yes	up	29.83	32.73	14.21	16.12	31.28	15.165
ENSMUSG00000020297	Nsg2	neuron specific gene family member 2 [Source:MGI Symbol;Acc:MGI:1202070]	5.05809	2.33859	5.76521e-06	3.61028e-05	yes	up	0.47	0.57	0.15	0.03	0.52	0.09
ENSMUSG00000020305	Asb3	ankyrin repeat and SOCS box-containing 3 [Source:MGI Symbol;Acc:MGI:1929749]	1.76445	0.819218	1.14424e-17	1.17358e-16	yes	up	7.78	7.66	3.8	3.68	7.72	3.74
ENSMUSG00000020309	Chac2	ChaC, cation transport regulator 2 [Source:MGI Symbol;Acc:MGI:1915294]	0.573338	-0.802541	3.96051e-21	4.50222e-20	yes	down	11.77	12.63	18.59	20.69	12.2	19.64
ENSMUSG00000020315	Sptbn1	spectrin beta, non-erythrocytic 1 [Source:MGI Symbol;Acc:MGI:98388]	1.80138	0.849106	0	0	yes	up	97.04	100.23	55.77	49.14	98.635	52.455
ENSMUSG00000020319	Wdpcp	WD repeat containing planar cell polarity effector [Source:MGI Symbol;Acc:MGI:2144467]	1.8676	0.901187	1.51559e-07	1.04135e-06	yes	up	1.84	2.94	1.08	1.08	2.39	1.08
ENSMUSG00000020325	Fstl3	follistatin-like 3 [Source:MGI Symbol;Acc:MGI:1890391]	2.47137	1.30531	8.2736e-32	1.23039e-30	yes	up	9.38	8.96	3.01	4.25	9.17	3.63
ENSMUSG00000020326	Ccng1	cyclin G1 [Source:MGI Symbol;Acc:MGI:102890]	0.603972	-0.727447	0	0	yes	down	273.02	243.52	345.66	444.96	258.27	395.31
ENSMUSG00000020330	Hmmr	hyaluronan mediated motility receptor (RHAMM) [Source:MGI Symbol;Acc:MGI:104667]	2.3272	1.21859	2.62575e-07	1.77976e-06	yes	up	0.95	0.78	0.34	0.35	0.865	0.345
ENSMUSG00000020340	Cyfip2	cytoplasmic FMR1 interacting protein 2 [Source:MGI Symbol;Acc:MGI:1924134]	2.17053	1.11805	9.59239e-62	2.46624e-60	yes	up	5.6	7.08	2.66	2.58	6.34	2.62
ENSMUSG00000020354	Sgcd	sarcoglycan, delta (dystrophin-associated glycoprotein) [Source:MGI Symbol;Acc:MGI:1346525]	1.78357	0.834767	2.6437e-19	2.86192e-18	yes	up	12.32	14.09	6.34	7.4	13.205	6.87
ENSMUSG00000020358	Hnrnpab	heterogeneous nuclear ribonucleoprotein A/B [Source:MGI Symbol;Acc:MGI:1330294]	1.5767	0.656913	2.30597e-173	1.60799e-171	yes	up	144.41	171.25	85.98	94.87	157.83	90.425
ENSMUSG00000020361	Hspa4	heat shock protein 4 [Source:MGI Symbol;Acc:MGI:1342292]	1.73645	0.79614	0	0	yes	up	81.76	105.5	38.37	50.16	93.63	44.265
ENSMUSG00000020362	Cnot6	CCR4-NOT transcription complex, subunit 6 [Source:MGI Symbol;Acc:MGI:2144529]	1.9678	0.97658	8.46923e-110	3.6715e-108	yes	up	17.48	19.05	8.48	8.02	18.265	8.25
ENSMUSG00000020368	Canx	calnexin [Source:MGI Symbol;Acc:MGI:88261]	1.86399	0.898394	0	0	yes	up	131.28	151.01	60.59	66.14	141.145	63.365
ENSMUSG00000020372	Rack1	receptor for activated C kinase 1 [Source:MGI Symbol;Acc:MGI:101849]	1.64514	0.718213	0	0	yes	up	408.62	466.08	233.16	260.01	437.35	246.585
ENSMUSG00000020380	Rad50	RAD50 double strand break repair protein [Source:MGI Symbol;Acc:MGI:109292]	1.5925	0.671292	7.9214e-14	7.15215e-13	yes	up	3.99	3.73	2.08	2.22	3.86	2.15
ENSMUSG00000020386	Sar1b	secretion associated Ras related GTPase 1B [Source:MGI Symbol;Acc:MGI:1913647]	0.505951	-0.982931	0	0	yes	down	245.07	174.71	345.75	442.38	209.89	394.065
ENSMUSG00000020388	Pdlim4	PDZ and LIM domain 4 [Source:MGI Symbol;Acc:MGI:1353470]	2.63698	1.39889	2.39609e-41	4.33023e-40	yes	up	20.6	27.53	7.42	8.75	24.065	8.085
ENSMUSG00000020389	Cdkl3	cyclin dependent kinase like 3 [Source:MGI Symbol;Acc:MGI:2388268]	1.94311	0.958366	2.73717e-08	1.95713e-07	yes	up	3.98	2.44	1.5	1.52	3.21	1.51
ENSMUSG00000020390	Ube2b	ubiquitin-conjugating enzyme E2B [Source:MGI Symbol;Acc:MGI:102944]	0.605302	-0.724273	0	0	yes	down	265.21	244.39	363.97	427.02	254.8	395.495
ENSMUSG00000020392	Cdkn2aipnl	CDKN2A interacting protein N-terminal like [Source:MGI Symbol;Acc:MGI:1261797]	0.58648	-0.769846	2.05176e-31	3.02526e-30	yes	down	12.83	13.12	18.63	22.66	12.975	20.645
ENSMUSG00000020393	Kremen1	kringle containing transmembrane protein 1 [Source:MGI Symbol;Acc:MGI:1933988]	2.1521	1.10574	0	0	yes	up	58.17	67.79	24.11	29.26	62.98	26.685
ENSMUSG00000020397	Med7	mediator complex subunit 7 [Source:MGI Symbol;Acc:MGI:1913463]	1.85614	0.892304	2.02336e-52	4.44641e-51	yes	up	56	52.7	27.63	26.94	54.35	27.285
ENSMUSG00000020400	Tnip1	TNFAIP3 interacting protein 1 [Source:MGI Symbol;Acc:MGI:1926194]	1.6181	0.694304	4.51817e-55	1.0451e-53	yes	up	31.05	35.51	17	21.49	33.28	19.245
ENSMUSG00000020402	Vdac1	voltage-dependent anion channel 1 [Source:MGI Symbol;Acc:MGI:106919]	0.618243	-0.693755	0	0	yes	down	431.54	367.01	574.54	627.73	399.275	601.135
ENSMUSG00000020407	Upp1	uridine phosphorylase 1 [Source:MGI Symbol;Acc:MGI:1097668]	2.85633	1.51416	7.29295e-05	0.000422846	yes	up	0.94	2.41	0.56	0.86	1.675	0.71
ENSMUSG00000020412	Ascc2	activating signal cointegrator 1 complex subunit 2 [Source:MGI Symbol;Acc:MGI:1922702]	1.58549	0.664929	9.51495e-35	1.50087e-33	yes	up	12.04	14.97	6.64	8.11	13.505	7.375
ENSMUSG00000020420	Zfp607a	zinc finger protein 607A [Source:MGI Symbol;Acc:MGI:3584526]	2.95446	1.56289	1.34952e-14	1.2537e-13	yes	up	1.63	1.65	0.39	0.54	1.64	0.465
ENSMUSG00000020422	Tns3	tensin 3 [Source:MGI Symbol;Acc:MGI:2443012]	2.27599	1.1865	4.37215e-194	3.45304e-192	yes	up	17.06	19.53	7.29	7.83	18.295	7.56
ENSMUSG00000020427	Igfbp3	insulin-like growth factor binding protein 3 [Source:MGI Symbol;Acc:MGI:96438]	2.36183	1.2399	4.54418e-241	4.51889e-239	yes	up	55.33	64	23.45	22.79	59.665	23.12
ENSMUSG00000020430	Pes1	pescadillo ribosomal biogenesis factor 1 [Source:MGI Symbol;Acc:MGI:1890613]	1.60042	0.678448	3.79165e-56	8.92576e-55	yes	up	32.51	39.21	16.56	17.97	35.86	17.265
ENSMUSG00000020431	Adcy1	adenylate cyclase 1 [Source:MGI Symbol;Acc:MGI:99677]	2.13541	1.09451	5.09092e-47	1.0189e-45	yes	up	2.36	2.62	1.05	1.09	2.49	1.07
ENSMUSG00000020436	Gabrg2	gamma-aminobutyric acid (GABA) A receptor, subunit gamma 2 [Source:MGI Symbol;Acc:MGI:95623]	2.89034	1.53124	4.48147e-22	5.24244e-21	yes	up	3.68	3.6	1.18	1.44	3.64	1.31
ENSMUSG00000020440	Arf5	ADP-ribosylation factor 5 [Source:MGI Symbol;Acc:MGI:99434]	1.66557	0.736017	1.35429e-36	2.22716e-35	yes	up	47.15	55.97	30.17	27.7	51.56	28.935
ENSMUSG00000020451	Limk2	LIM domain kinase 2 [Source:MGI Symbol;Acc:MGI:1197517]	1.81593	0.86071	4.00514e-61	1.01784e-59	yes	up	21.89	24.55	12.16	11.71	23.22	11.935
ENSMUSG00000020454	Eif4enif1	eukaryotic translation initiation factor 4E nuclear import factor 1 [Source:MGI Symbol;Acc:MGI:1921453]	1.53438	0.617655	2.35389e-33	3.60652e-32	yes	up	20.31	22.46	12.87	11.53	21.385	12.2
ENSMUSG00000020456	Ogdh	oxoglutarate (alpha-ketoglutarate) dehydrogenase (lipoamide) [Source:MGI Symbol;Acc:MGI:1098267]	0.579037	-0.788271	0	0	yes	down	59.72	57.28	79.26	103.07	58.5	91.165
ENSMUSG00000020460	Rps27a	ribosomal protein S27A [Source:MGI Symbol;Acc:MGI:1925544]	1.72564	0.787129	0	0	yes	up	943.34	1031.02	534.13	579.45	987.18	556.79
ENSMUSG00000020462	Cfap36	cilia and flagella associated protein 36 [Source:MGI Symbol;Acc:MGI:1913994]	1.76488	0.819569	8.63214e-30	1.22539e-28	yes	up	20.85	21.77	10.56	12.9	21.31	11.73
ENSMUSG00000020467	Efemp1	epidermal growth factor-containing fibulin-like extracellular matrix protein 1 [Source:MGI Symbol;Acc:MGI:1339998]	0.289034	-1.79069	1.42012e-20	1.59283e-19	yes	down	2.38	1.56	6.33	4.59	1.97	5.46
ENSMUSG00000020473	Aebp1	AE binding protein 1 [Source:MGI Symbol;Acc:MGI:1197012]	0.256327	-1.96394	0	0	yes	down	11.49	19.39	44.04	68.65	15.44	56.345
ENSMUSG00000020476	Dbnl	drebrin-like [Source:MGI Symbol;Acc:MGI:700006]	1.98687	0.990501	6.60546e-58	1.60042e-56	yes	up	23.03	24.85	10.07	12.07	23.94	11.07
ENSMUSG00000020486	Septin4	septin 4 [Source:MGI Symbol;Acc:MGI:1270156]	1.5723	0.652875	1.45232e-09	1.10108e-08	yes	up	10.94	13.2	7.86	5.08	12.07	6.47
ENSMUSG00000020492	Ska2	spindle and kinetochore associated complex subunit 2 [Source:MGI Symbol;Acc:MGI:1913390]	1.73728	0.796828	5.08451e-16	4.95116e-15	yes	up	6.04	6.81	2.9	4.04	6.425	3.47
ENSMUSG00000020493	Prr11	proline rich 11 [Source:MGI Symbol;Acc:MGI:2444496]	2.09348	1.0659	5.07276e-06	3.18573e-05	yes	up	0.73	1.02	0.36	0.4	0.875	0.38
ENSMUSG00000020495	Smg8	SMG8 nonsense mediated mRNA decay factor [Source:MGI Symbol;Acc:MGI:1921383]	1.67479	0.74398	7.11822e-22	8.26772e-21	yes	up	8.06	9	4.22	5.3	8.53	4.76
ENSMUSG00000020514	Mrpl22	mitochondrial ribosomal protein L22 [Source:MGI Symbol;Acc:MGI:1333794]	1.53526	0.618483	4.28437e-17	4.31912e-16	yes	up	60.3	62.63	38.71	37.52	61.465	38.115
ENSMUSG00000020516	Rps6kb1	ribosomal protein S6 kinase, polypeptide 1 [Source:MGI Symbol;Acc:MGI:1270849]	1.78218	0.833639	5.61444e-142	3.17227e-140	yes	up	31.09	37.13	15.21	18.25	34.11	16.73
ENSMUSG00000020520	Galnt10	polypeptide N-acetylgalactosaminyltransferase 10 [Source:MGI Symbol;Acc:MGI:1890480]	2.19265	1.13268	3.06503e-63	8.08014e-62	yes	up	8.33	9.63	3.48	4.08	8.98	3.78
ENSMUSG00000020525	Ppm1d	protein phosphatase 1D magnesium-dependent, delta isoform [Source:MGI Symbol;Acc:MGI:1858214]	1.5113	0.595793	5.34422e-11	4.30519e-10	yes	up	6.39	6.77	3.68	4.33	6.58	4.005
ENSMUSG00000020527	Myo19	myosin XIX [Source:MGI Symbol;Acc:MGI:1913446]	2.22245	1.15215	5.5668e-20	6.13786e-19	yes	up	3.09	3.43	1.25	1.52	3.26	1.385
ENSMUSG00000020528	Prpsap2	phosphoribosyl pyrophosphate synthetase-associated protein 2 [Source:MGI Symbol;Acc:MGI:2384838]	1.96408	0.973856	6.49845e-17	6.51212e-16	yes	up	7.59	9.85	4.28	3.35	8.72	3.815
ENSMUSG00000020530	Ggnbp2	gametogenetin binding protein 2 [Source:MGI Symbol;Acc:MGI:2387356]	1.50533	0.590082	6.53157e-54	1.47735e-52	yes	up	46.93	50.86	25.69	28.99	48.895	27.34
ENSMUSG00000020536	Llgl1	LLGL1 scribble cell polarity complex component [Source:MGI Symbol;Acc:MGI:102682]	1.76267	0.81776	2.71322e-32	4.07197e-31	yes	up	7.61	9.12	4.01	4.54	8.365	4.275
ENSMUSG00000020537	Drg2	developmentally regulated GTP binding protein 2 [Source:MGI Symbol;Acc:MGI:1342307]	1.60662	0.684028	6.49495e-29	9.02945e-28	yes	up	25.06	28.91	15.1	15.57	26.985	15.335
ENSMUSG00000020542	Myocd	myocardin [Source:MGI Symbol;Acc:MGI:2137495]	10.1162	3.33859	3.86819e-05	0.000228826	yes	up	0.14	0.11	0	0.02	0.125	0.01
ENSMUSG00000020549	Elac2	elaC ribonuclease Z 2 [Source:MGI Symbol;Acc:MGI:1890496]	1.50971	0.59427	5.8907e-24	7.22967e-23	yes	up	14.72	16.21	9.07	9.47	15.465	9.27
ENSMUSG00000020571	Pdia6	protein disulfide isomerase associated 6 [Source:MGI Symbol;Acc:MGI:1919103]	2.07558	1.05351	2.5867e-281	3.08784e-279	yes	up	101.96	110.3	43.87	50.52	106.13	47.195
ENSMUSG00000020572	Nampt	nicotinamide phosphoribosyltransferase [Source:MGI Symbol;Acc:MGI:1929865]	0.585336	-0.772664	3.43173e-99	1.35703e-97	yes	down	17.08	15.46	23.75	28.86	16.27	26.305
ENSMUSG00000020580	Rock2	Rho-associated coiled-coil containing protein kinase 2 [Source:MGI Symbol;Acc:MGI:107926]	1.62812	0.703205	1.78331e-254	1.8779e-252	yes	up	51.91	56.93	26.59	31.09	54.42	28.84
ENSMUSG00000020585	Laptm4a	lysosomal-associated protein transmembrane 4A [Source:MGI Symbol;Acc:MGI:108017]	1.56453	0.645728	0	0	yes	up	476.25	481.21	269.28	297.71	478.73	283.495
ENSMUSG00000020589	Cyria	CYFIP related Rac1 interactor A [Source:MGI Symbol;Acc:MGI:1261783]	1.60688	0.684261	3.13954e-11	2.55288e-10	yes	up	2.72	2.88	1.16	1.38	2.8	1.27
ENSMUSG00000020592	Sdc1	syndecan 1 [Source:MGI Symbol;Acc:MGI:1349162]	2.44864	1.29198	2.10723e-69	6.00356e-68	yes	up	10.35	13.4	3.98	4.9	11.875	4.44
ENSMUSG00000020593	Lpin1	lipin 1 [Source:MGI Symbol;Acc:MGI:1891340]	0.404539	-1.30565	0	0	yes	down	14.13	10.09	22.04	32.76	12.11	27.4
ENSMUSG00000020605	Hs1bp3	HCLS1 binding protein 3 [Source:MGI Symbol;Acc:MGI:1913224]	1.81847	0.862728	2.8345e-19	3.06209e-18	yes	up	7.14	6	2.98	3.39	6.57	3.185
ENSMUSG00000020607	Lratd1	LRAT domain containing 1 [Source:MGI Symbol;Acc:MGI:2145011]	2.31505	1.21104	9.67911e-14	8.69524e-13	yes	up	1.73	1.7	0.64	0.72	1.715	0.68
ENSMUSG00000020608	Smc6	structural maintenance of chromosomes 6 [Source:MGI Symbol;Acc:MGI:1914491]	1.66337	0.734109	1.3899e-95	5.27721e-94	yes	up	22.47	30.93	11.68	19.11	26.7	15.395
ENSMUSG00000020611	Gna13	guanine nucleotide binding protein, alpha 13 [Source:MGI Symbol;Acc:MGI:95768]	1.60022	0.678272	3.1643e-41	5.70593e-40	yes	up	11.15	12.75	7.08	7.08	11.95	7.08
ENSMUSG00000020612	Prkar1a	protein kinase, cAMP dependent regulatory, type I, alpha [Source:MGI Symbol;Acc:MGI:104878]	1.95709	0.968709	0	0	yes	up	210.73	219.03	92.21	108.84	214.88	100.525
ENSMUSG00000020614	Fam20a	FAM20A, golgi associated secretory pathway pseudokinase [Source:MGI Symbol;Acc:MGI:2388266]	1.96229	0.972542	2.97442e-07	2.01013e-06	yes	up	2.35	2.58	1.33	1.06	2.465	1.195
ENSMUSG00000020623	Map2k6	mitogen-activated protein kinase kinase 6 [Source:MGI Symbol;Acc:MGI:1346870]	0.602899	-0.730011	1.34478e-15	1.29234e-14	yes	down	7.97	4.13	9.07	9.29	6.05	9.18
ENSMUSG00000020634	Ubxn2a	UBX domain protein 2A [Source:MGI Symbol;Acc:MGI:2442310]	0.639669	-0.644603	1.86213e-43	3.48874e-42	yes	down	21.28	17.14	21.32	34.16	19.21	27.74
ENSMUSG00000020635	Fkbp1b	FK506 binding protein 1b [Source:MGI Symbol;Acc:MGI:1336205]	3.62496	1.85797	1.42322e-05	8.67772e-05	yes	up	2.38	1.63	0.49	0.38	2.005	0.435
ENSMUSG00000020640	Itsn2	intersectin 2 [Source:MGI Symbol;Acc:MGI:1338049]	1.81126	0.856994	8.38913e-107	3.53233e-105	yes	up	22.36	24.55	10.88	13.13	23.455	12.005
ENSMUSG00000020644	Id2	inhibitor of DNA binding 2 [Source:MGI Symbol;Acc:MGI:96397]	1.78063	0.832388	2.82883e-12	2.40096e-11	yes	up	9.13	12.81	5.53	5.87	10.97	5.7
ENSMUSG00000020646	Mboat2	membrane bound O-acyltransferase domain containing 2 [Source:MGI Symbol;Acc:MGI:1914466]	2.40489	1.26597	2.81174e-179	2.03256e-177	yes	up	29.44	31.6	10.37	12.13	30.52	11.25
ENSMUSG00000020647	Ncoa1	nuclear receptor coactivator 1 [Source:MGI Symbol;Acc:MGI:1276523]	1.69186	0.758607	1.08662e-53	2.44521e-52	yes	up	10.75	11.11	5.41	5.55	10.93	5.48
ENSMUSG00000020649	Rrm2	ribonucleotide reductase M2 [Source:MGI Symbol;Acc:MGI:98181]	2.54472	1.34751	2.35965e-55	5.48476e-54	yes	up	12.52	14.47	4.93	4.72	13.495	4.825
ENSMUSG00000020653	Klf11	Kruppel-like transcription factor 11 [Source:MGI Symbol;Acc:MGI:2653368]	2.47091	1.30504	2.54335e-50	5.39624e-49	yes	up	5.62	6.97	2.02	2.64	6.295	2.33
ENSMUSG00000020654	Adcy3	adenylate cyclase 3 [Source:MGI Symbol;Acc:MGI:99675]	2.6254	1.39254	2.05562e-17	2.09184e-16	yes	up	1.66	1.64	0.6	0.52	1.65	0.56
ENSMUSG00000020657	Dnajc27	DnaJ heat shock protein family (Hsp40) member C27 [Source:MGI Symbol;Acc:MGI:2443036]	0.478178	-1.06438	3.88933e-92	1.43386e-90	yes	down	7.43	5.97	11.35	14.38	6.7	12.865
ENSMUSG00000020658	Efr3b	EFR3 homolog B [Source:MGI Symbol;Acc:MGI:2444851]	1.98855	0.991718	2.66105e-14	2.44865e-13	yes	up	1.87	1.89	0.9	0.6	1.88	0.75
ENSMUSG00000020674	Pxdn	peroxidasin [Source:MGI Symbol;Acc:MGI:1916925]	2.06962	1.04937	5.36013e-142	3.03157e-140	yes	up	20.56	20.03	10.55	8.62	20.295	9.585
ENSMUSG00000020676	Ccl11	chemokine (C-C motif) ligand 11 [Source:MGI Symbol;Acc:MGI:103576]	0.611676	-0.709161	2.62809e-11	2.14555e-10	yes	down	10.33	9	20.09	9.41	9.665	14.75
ENSMUSG00000020677	Ddx52	DExD box helicase 52 [Source:MGI Symbol;Acc:MGI:1925644]	1.5772	0.657369	1.25685e-26	1.65668e-25	yes	up	13.27	13.98	7.36	7.95	13.625	7.655
ENSMUSG00000020687	Cdc27	cell division cycle 27 [Source:MGI Symbol;Acc:MGI:102685]	1.82638	0.868985	1.32221e-127	6.70844e-126	yes	up	23.26	25.61	10.82	13.22	24.435	12.02
ENSMUSG00000020689	Itgb3	integrin beta 3 [Source:MGI Symbol;Acc:MGI:96612]	1.81085	0.856669	6.40039e-11	5.13792e-10	yes	up	1.53	1.79	0.86	0.8	1.66	0.83
ENSMUSG00000020691	Mettl2	methyltransferase 2, methylcytidine [Source:MGI Symbol;Acc:MGI:1289171]	1.59585	0.674322	2.6882e-09	2.01483e-08	yes	up	8.5	9.75	4.47	5.04	9.125	4.755
ENSMUSG00000020692	Nle1	notchless homolog 1 [Source:MGI Symbol;Acc:MGI:2429770]	1.94974	0.963283	1.74273e-17	1.77787e-16	yes	up	11.42	16.03	5.34	8.65	13.725	6.995
ENSMUSG00000020695	Mrc2	mannose receptor, C type 2 [Source:MGI Symbol;Acc:MGI:107818]	1.77822	0.830434	7.32523e-28	9.9208e-27	yes	up	4.17	6.1	3.78	2.18	5.135	2.98
ENSMUSG00000020697	Lig3	ligase III, DNA, ATP-dependent [Source:MGI Symbol;Acc:MGI:109152]	1.52845	0.612072	2.68263e-28	3.6653e-27	yes	up	10.06	11.39	4.99	6.03	10.725	5.51
ENSMUSG00000020706	Ftsj3	FtsJ RNA methyltransferase homolog 3 (E. coli) [Source:MGI Symbol;Acc:MGI:1860295]	1.67915	0.747731	3.77396e-71	1.10381e-69	yes	up	31.39	35.95	14.96	20.16	33.67	17.56
ENSMUSG00000020707	Rnf135	ring finger protein 135 [Source:MGI Symbol;Acc:MGI:1919206]	1.62822	0.703298	6.93406e-05	0.000402487	yes	up	2.49	3.04	1.72	1.39	2.765	1.555
ENSMUSG00000020716	Nf1	neurofibromin 1 [Source:MGI Symbol;Acc:MGI:97306]	1.74504	0.803261	1.27369e-58	3.11504e-57	yes	up	8.14	8.38	3.99	4.89	8.26	4.44
ENSMUSG00000020721	Helz	helicase with zinc finger domain [Source:MGI Symbol;Acc:MGI:1925705]	1.58761	0.666853	3.66805e-30	5.25004e-29	yes	up	4.18	4.04	2.05	2.2	4.11	2.125
ENSMUSG00000020723	Cacng4	calcium channel, voltage-dependent, gamma subunit 4 [Source:MGI Symbol;Acc:MGI:1859167]	2.85421	1.51309	3.65714e-07	2.45931e-06	yes	up	0.66	0.72	0.3	0.13	0.69	0.215
ENSMUSG00000020736	Nt5c	5',3'-nucleotidase, cytosolic [Source:MGI Symbol;Acc:MGI:1354954]	1.6781	0.746825	3.27411e-11	2.65928e-10	yes	up	17.53	21.63	12.36	11.27	19.58	11.815
ENSMUSG00000020737	Jpt1	Jupiter microtubule associated homolog 1 [Source:MGI Symbol;Acc:MGI:1096361]	2.0899	1.06343	0	0	yes	up	186.63	212.35	83.53	92.86	199.49	88.195
ENSMUSG00000020747	Tmem94	transmembrane protein 94 [Source:MGI Symbol;Acc:MGI:1919197]	0.614936	-0.701491	1.31656e-51	2.86022e-50	yes	down	8.88	10.72	12.04	18.93	9.8	15.485
ENSMUSG00000020752	Recql5	RecQ protein-like 5 [Source:MGI Symbol;Acc:MGI:2156841]	1.53375	0.617063	7.96124e-11	6.36943e-10	yes	up	5.18	7.42	7.04	2.8	6.3	4.92
ENSMUSG00000020755	Sap30bp	SAP30 binding protein [Source:MGI Symbol;Acc:MGI:1927479]	1.88334	0.913296	1.93518e-55	4.50177e-54	yes	up	40.35	48.26	20.23	19.85	44.305	20.04
ENSMUSG00000020766	Galk1	galactokinase 1 [Source:MGI Symbol;Acc:MGI:95730]	2.36159	1.23976	7.87036e-38	1.32478e-36	yes	up	15.89	17.6	5.85	7.37	16.745	6.61
ENSMUSG00000020770	Unk	unkempt family zinc finger [Source:MGI Symbol;Acc:MGI:2442456]	1.69	0.757021	1.62651e-11	1.33953e-10	yes	up	5.05	5.35	3.18	2.02	5.2	2.6
ENSMUSG00000020773	Trim47	tripartite motif-containing 47 [Source:MGI Symbol;Acc:MGI:1917374]	2.15766	1.10947	4.46943e-57	1.06573e-55	yes	up	21.9	30.81	11.68	13.85	26.355	12.765
ENSMUSG00000020774	Aspa	aspartoacylase [Source:MGI Symbol;Acc:MGI:87914]	1.80354	0.850832	7.54056e-32	1.12254e-30	yes	up	22.52	23.15	10.89	15.36	22.835	13.125
ENSMUSG00000020776	Fbf1	Fas (TNFRSF6) binding factor 1 [Source:MGI Symbol;Acc:MGI:1922033]	1.79137	0.841066	3.45955e-33	5.28499e-32	yes	up	13.4	14.12	5.91	9.37	13.76	7.64
ENSMUSG00000020782	Llgl2	LLGL2 scribble cell polarity complex component [Source:MGI Symbol;Acc:MGI:1918843]	0.41764	-1.25967	2.38011e-07	1.6169e-06	yes	down	1.27	2.04	1.33	1.89	1.655	1.61
ENSMUSG00000020783	Ncbp3	nuclear cap binding subunit 3 [Source:MGI Symbol;Acc:MGI:1914124]	1.84275	0.881862	3.06609e-49	6.37756e-48	yes	up	3.78	3.82	1.68	2.04	3.8	1.86
ENSMUSG00000020785	Camkk1	calcium/calmodulin-dependent protein kinase kinase 1, alpha [Source:MGI Symbol;Acc:MGI:1891766]	1.79843	0.846739	0.000142562	0.000809505	yes	up	0.85	1.14	0.56	0.45	0.995	0.505
ENSMUSG00000020788	Atp2a3	ATPase, Ca++ transporting, ubiquitous [Source:MGI Symbol;Acc:MGI:1194503]	1.69514	0.761407	7.68691e-09	5.64305e-08	yes	up	2.77	3.12	2.22	0.96	2.945	1.59
ENSMUSG00000020790	Ankfy1	ankyrin repeat and FYVE domain containing 1 [Source:MGI Symbol;Acc:MGI:1337008]	2.01397	1.01004	2.57341e-87	9.0944e-86	yes	up	8.75	9.16	3.65	4.08	8.955	3.865
ENSMUSG00000020798	Spns3	SPNS lysolipid transporter 3, sphingosine-1-phosphate (putative) [Source:MGI Symbol;Acc:MGI:1924827]	0.0459826	-4.44277	2.40532e-06	1.5393e-05	yes	down	0.01	0	0.26	0.19	0.005	0.225
ENSMUSG00000020802	Ube2o	ubiquitin-conjugating enzyme E2O [Source:MGI Symbol;Acc:MGI:2444266]	1.8031	0.850482	7.25374e-64	1.92826e-62	yes	up	12.91	14.06	6.83	8.54	13.485	7.685
ENSMUSG00000020807	4933427D14Rik	RIKEN cDNA 4933427D14 gene [Source:MGI Symbol;Acc:MGI:1921727]	3.5739	1.8375	1.66839e-30	2.40723e-29	yes	up	2.38	2.54	0.92	0.25	2.46	0.585
ENSMUSG00000020808	Pimreg	PICALM interacting mitotic regulator [Source:MGI Symbol;Acc:MGI:1924434]	2.78195	1.4761	1.36185e-07	9.37745e-07	yes	up	1.73	2.51	0.55	0.77	2.12	0.66
ENSMUSG00000020810	Cygb	cytoglobin [Source:MGI Symbol;Acc:MGI:2149481]	0.62548	-0.676965	1.61851e-07	1.11087e-06	yes	down	2.05	3.34	4.56	3.21	2.695	3.885
ENSMUSG00000020812	Snhg16	small nucleolar RNA host gene 16 [Source:MGI Symbol;Acc:MGI:1913543]	1.88889	0.917539	9.40896e-12	7.82779e-11	yes	up	6.67	8.61	3.27	3.49	7.64	3.38
ENSMUSG00000020814	Mxra7	matrix-remodelling associated 7 [Source:MGI Symbol;Acc:MGI:1914872]	2.23332	1.15919	7.61059e-81	2.53008e-79	yes	up	31.99	45.6	13.75	16.82	38.795	15.285
ENSMUSG00000020818	Mfsd11	major facilitator superfamily domain containing 11 [Source:MGI Symbol;Acc:MGI:1917150]	1.75482	0.811324	2.98323e-49	6.20746e-48	yes	up	16.55	21.34	11.06	11.08	18.945	11.07
ENSMUSG00000020821	Kif1c	kinesin family member 1C [Source:MGI Symbol;Acc:MGI:1098260]	0.541791	-0.884192	0	0	yes	down	59.16	59.42	79.61	115.45	59.29	97.53
ENSMUSG00000020823	Sec14l1	SEC14-like lipid binding 1 [Source:MGI Symbol;Acc:MGI:1921386]	1.72352	0.785356	1.66766e-154	1.04443e-152	yes	up	51.5	52.33	27.19	29.1	51.915	28.145
ENSMUSG00000020829	Slc46a1	solute carrier family 46, member 1 [Source:MGI Symbol;Acc:MGI:1098733]	2.32457	1.21696	4.78636e-07	3.19874e-06	yes	up	1.72	1.85	0.68	0.82	1.785	0.75
ENSMUSG00000020834	Dhrs13	dehydrogenase/reductase (SDR family) member 13 [Source:MGI Symbol;Acc:MGI:1917701]	2.56919	1.36131	2.30047e-11	1.88481e-10	yes	up	2.43	3.64	1.29	1.06	3.035	1.175
ENSMUSG00000020840	Blmh	bleomycin hydrolase [Source:MGI Symbol;Acc:MGI:1345186]	1.57908	0.659086	7.40014e-70	2.12207e-68	yes	up	50.19	52.74	25.66	30.58	51.465	28.12
ENSMUSG00000020846	Rflnb	refilin B [Source:MGI Symbol;Acc:MGI:1923816]	2.28784	1.19399	3.37035e-135	1.81295e-133	yes	up	23.07	23.46	10.39	8.14	23.265	9.265
ENSMUSG00000020847	Rph3al	rabphilin 3A-like (without C2 domains) [Source:MGI Symbol;Acc:MGI:1923492]	0.36243	-1.46423	8.83472e-19	9.38801e-18	yes	down	1.42	1.2	2.86	4.9	1.31	3.88
ENSMUSG00000020868	Xylt2	xylosyltransferase II [Source:MGI Symbol;Acc:MGI:2444797]	1.74493	0.803169	8.66977e-12	7.22544e-11	yes	up	3.85	4	1.92	2.39	3.925	2.155
ENSMUSG00000020869	Lrrc59	leucine rich repeat containing 59 [Source:MGI Symbol;Acc:MGI:2138133]	1.73327	0.793496	1.09458e-111	4.87444e-110	yes	up	44.91	50.71	22.9	27.72	47.81	25.31
ENSMUSG00000020876	Snx11	sorting nexin 11 [Source:MGI Symbol;Acc:MGI:1921729]	1.63944	0.713205	3.68967e-17	3.72748e-16	yes	up	12.41	15.17	7.42	7.56	13.79	7.49
ENSMUSG00000020886	Dlg4	discs large MAGUK scaffold protein 4 [Source:MGI Symbol;Acc:MGI:1277959]	2.32634	1.21806	1.34149e-29	1.89914e-28	yes	up	5.15	7.54	3.06	1.94	6.345	2.5
ENSMUSG00000020888	Dvl2	dishevelled segment polarity protein 2 [Source:MGI Symbol;Acc:MGI:106613]	1.9448	0.959624	1.15316e-20	1.29671e-19	yes	up	5.11	5.06	2.1	3.13	5.085	2.615
ENSMUSG00000020897	Aurkb	aurora kinase B [Source:MGI Symbol;Acc:MGI:107168]	2.91813	1.54504	4.84714e-07	3.2386e-06	yes	up	1.26	1.53	0.81	0.35	1.395	0.58
ENSMUSG00000020898	Ctc1	CTS telomere maintenance complex component 1 [Source:MGI Symbol;Acc:MGI:1916214]	1.56259	0.643938	9.51687e-14	8.55217e-13	yes	up	7.35	6.47	6.02	5.99	6.91	6.005
ENSMUSG00000020900	Myh10	myosin, heavy polypeptide 10, non-muscle [Source:MGI Symbol;Acc:MGI:1930780]	1.70911	0.773244	2.09031e-39	3.63295e-38	yes	up	9.14	12.89	6.11	7.04	11.015	6.575
ENSMUSG00000020902	Ntn1	netrin 1 [Source:MGI Symbol;Acc:MGI:105088]	1.56514	0.646296	8.39656e-06	5.2045e-05	yes	up	1.15	1.39	0.85	0.62	1.27	0.735
ENSMUSG00000020904	Cfap52	cilia and flagella associated protein 52 [Source:MGI Symbol;Acc:MGI:1919110]	2.97865	1.57466	8.70508e-22	1.00965e-20	yes	up	5.51	7.5	1.4	1.81	6.505	1.605
ENSMUSG00000020905	Usp43	ubiquitin specific peptidase 43 [Source:MGI Symbol;Acc:MGI:2444541]	2.73252	1.45023	1.4982e-09	1.13526e-08	yes	up	0.8	1.05	0.32	0.47	0.925	0.395
ENSMUSG00000020908	Myh3	myosin, heavy polypeptide 3, skeletal muscle, embryonic [Source:MGI Symbol;Acc:MGI:1339709]	2.54486	1.34759	0	0	yes	up	910.5	1040.17	319.72	379.34	975.335	349.53
ENSMUSG00000020910	Adprm	ADP-ribose/CDP-alcohol diphosphatase, manganese dependent [Source:MGI Symbol;Acc:MGI:1913608]	1.65803	0.729471	1.66214e-11	1.36829e-10	yes	up	17.17	19.86	8.1	10	18.515	9.05
ENSMUSG00000020914	Top2a	topoisomerase (DNA) II alpha [Source:MGI Symbol;Acc:MGI:98790]	2.58394	1.36957	2.61998e-42	4.81706e-41	yes	up	5.33	5.61	1.95	2.58	5.47	2.265
ENSMUSG00000020917	Acly	ATP citrate lyase [Source:MGI Symbol;Acc:MGI:103251]	1.7279	0.789016	1.9232e-58	4.68749e-57	yes	up	17.04	17.55	9.67	10.19	17.295	9.93
ENSMUSG00000020918	Kat2a	K(lysine) acetyltransferase 2A [Source:MGI Symbol;Acc:MGI:1343101]	1.61046	0.687469	2.10735e-27	2.83059e-26	yes	up	12.1	14.57	7.1	8.13	13.335	7.615
ENSMUSG00000020919	Stat5b	signal transducer and activator of transcription 5B [Source:MGI Symbol;Acc:MGI:103035]	0.553843	-0.852452	2.21617e-162	1.45322e-160	yes	down	18.24	18.59	25.86	34.99	18.415	30.425
ENSMUSG00000020921	Tmem101	transmembrane protein 101 [Source:MGI Symbol;Acc:MGI:1923797]	1.57917	0.659165	9.07907e-14	8.16774e-13	yes	up	17.02	14.7	7.19	9.71	15.86	8.45
ENSMUSG00000020923	Ubtf	upstream binding transcription factor, RNA polymerase I [Source:MGI Symbol;Acc:MGI:98512]	1.51627	0.600525	2.73113e-52	5.99025e-51	yes	up	31.31	36.12	17.59	23.56	33.715	20.575
ENSMUSG00000020926	Adam11	a disintegrin and metallopeptidase domain 11 [Source:MGI Symbol;Acc:MGI:1098667]	4.04647	2.01666	1.49594e-10	1.18474e-09	yes	up	0.43	0.73	0.11	0.12	0.58	0.115
ENSMUSG00000020928	Higd1b	HIG1 domain family, member 1B [Source:MGI Symbol;Acc:MGI:1922939]	2.18792	1.12956	1.06952e-05	6.58293e-05	yes	up	4.92	5.95	2.71	2.06	5.435	2.385
ENSMUSG00000020929	Eftud2	elongation factor Tu GTP binding domain containing 2 [Source:MGI Symbol;Acc:MGI:1336880]	1.67712	0.745988	2.83259e-54	6.46835e-53	yes	up	22.45	29.7	14.14	14.62	26.075	14.38
ENSMUSG00000020935	Dcakd	dephospho-CoA kinase domain containing [Source:MGI Symbol;Acc:MGI:1915337]	2.18579	1.12816	4.25458e-70	1.22558e-68	yes	up	33.63	33.17	14.67	15.87	33.4	15.27
ENSMUSG00000020937	Plcd3	phospholipase C, delta 3 [Source:MGI Symbol;Acc:MGI:107451]	1.51348	0.597865	2.15602e-07	1.46886e-06	yes	up	3.77	4.31	3.05	3	4.04	3.025
ENSMUSG00000020941	Map3k14	mitogen-activated protein kinase kinase kinase 14 [Source:MGI Symbol;Acc:MGI:1858204]	1.68934	0.756456	1.67016e-13	1.48614e-12	yes	up	3.97	4.3	1.99	2.32	4.135	2.155
ENSMUSG00000020948	Klhl28	kelch-like 28 [Source:MGI Symbol;Acc:MGI:1913939]	1.79843	0.846739	2.17775e-60	5.47838e-59	yes	up	9.85	10.36	4.62	5.31	10.105	4.965
ENSMUSG00000020952	Scfd1	Sec1 family domain containing 1 [Source:MGI Symbol;Acc:MGI:1924233]	1.82855	0.870701	1.24286e-45	2.43046e-44	yes	up	22.33	23.39	10.33	13.42	22.86	11.875
ENSMUSG00000020964	Sel1l	sel-1 suppressor of lin-12-like (C. elegans) [Source:MGI Symbol;Acc:MGI:1329016]	1.5158	0.600081	2.69282e-59	6.65408e-58	yes	up	24.52	26.04	14.55	14.55	25.28	14.55
ENSMUSG00000021003	Galc	galactosylceramidase [Source:MGI Symbol;Acc:MGI:95636]	2.0005	1.00036	2.08297e-21	2.38351e-20	yes	up	5.35	4.17	1.95	1.91	4.76	1.93
ENSMUSG00000021009	Ptpn21	protein tyrosine phosphatase, non-receptor type 21 [Source:MGI Symbol;Acc:MGI:1344406]	1.96642	0.97557	8.68066e-217	7.6955e-215	yes	up	39.42	43.32	17.32	23.61	41.37	20.465
ENSMUSG00000021012	Zc3h14	zinc finger CCCH type containing 14 [Source:MGI Symbol;Acc:MGI:1919824]	1.52676	0.61047	1.94677e-73	5.88663e-72	yes	up	62.76	57.96	32.59	40.28	60.36	36.435
ENSMUSG00000021018	Polr2h	polymerase (RNA) II (DNA directed) polypeptide H [Source:MGI Symbol;Acc:MGI:2384309]	1.54974	0.632023	5.19841e-10	4.01737e-09	yes	up	17.82	23.55	11.24	14.27	20.685	12.755
ENSMUSG00000021036	Sptlc2	serine palmitoyltransferase, long chain base subunit 2 [Source:MGI Symbol;Acc:MGI:108074]	1.78963	0.839664	7.41711e-27	9.83102e-26	yes	up	14.26	15.42	8.48	5.16	14.84	6.82
ENSMUSG00000021038	Vipas39	VPS33B interacting protein, apical-basolateral polarity regulator, spe-39 homolog [Source:MGI Symbol;Acc:MGI:2144805]	1.76056	0.816036	3.51285e-23	4.22606e-22	yes	up	14.5	12.22	5.9	6.29	13.36	6.095
ENSMUSG00000021061	Sptb	spectrin beta, erythrocytic [Source:MGI Symbol;Acc:MGI:98387]	0.300459	-1.73476	0	0	yes	down	4.6	3.7	8.73	15.34	4.15	12.035
ENSMUSG00000021068	Nin	ninein [Source:MGI Symbol;Acc:MGI:105108]	1.55186	0.633997	5.79078e-29	8.06815e-28	yes	up	6.86	5.96	3.29	4.34	6.41	3.815
ENSMUSG00000021069	Pygl	liver glycogen phosphorylase [Source:MGI Symbol;Acc:MGI:97829]	0.18837	-2.40836	9.88831e-21	1.11477e-19	yes	down	0.19	0.42	1.22	1.68	0.305	1.45
ENSMUSG00000021070	Bdkrb2	bradykinin receptor, beta 2 [Source:MGI Symbol;Acc:MGI:102845]	2.83253	1.50209	2.05276e-05	0.000123763	yes	up	0.42	0.47	0.19	0.09	0.445	0.14
ENSMUSG00000021072	Tmx1	thioredoxin-related transmembrane protein 1 [Source:MGI Symbol;Acc:MGI:1919986]	1.55208	0.634204	1.3589e-37	2.27931e-36	yes	up	23.62	24.54	13.26	15.01	24.08	14.135
ENSMUSG00000021091	Serpina3n	serine (or cysteine) peptidase inhibitor, clade A, member 3N [Source:MGI Symbol;Acc:MGI:105045]	0.188607	-2.40655	2.62525e-09	1.96816e-08	yes	down	0.03	0.33	0.6	1.09	0.18	0.845
ENSMUSG00000021103	Mnat1	menage a trois 1 [Source:MGI Symbol;Acc:MGI:106207]	1.71794	0.780679	2.58508e-34	4.03866e-33	yes	up	21.16	25.11	10.2	12.97	23.135	11.585
ENSMUSG00000021109	Hif1a	hypoxia inducible factor 1, alpha subunit [Source:MGI Symbol;Acc:MGI:106918]	1.94198	0.957532	2.02426e-152	1.24997e-150	yes	up	27.69	30.8	13.81	14.04	29.245	13.925
ENSMUSG00000021111	Papola	poly (A) polymerase alpha [Source:MGI Symbol;Acc:MGI:109301]	1.62414	0.699672	3.79132e-126	1.90499e-124	yes	up	64.31	77.3	34.45	42.93	70.805	38.69
ENSMUSG00000021112	Pals1	protein associated with LIN7 1, MAGUK family member [Source:MGI Symbol;Acc:MGI:1927339]	1.50406	0.588858	1.68635e-70	4.88478e-69	yes	up	27.44	26.37	17.04	16.2	26.905	16.62
ENSMUSG00000021113	Snapc1	small nuclear RNA activating complex, polypeptide 1 [Source:MGI Symbol;Acc:MGI:1922877]	1.97898	0.984755	2.86211e-47	5.74028e-46	yes	up	9.09	7.73	3.53	4.28	8.41	3.905
ENSMUSG00000021116	Eif2s1	eukaryotic translation initiation factor 2, subunit 1 alpha [Source:MGI Symbol;Acc:MGI:95299]	1.64774	0.720486	2.45203e-98	9.58353e-97	yes	up	59.22	48.31	25.97	30.28	53.765	28.125
ENSMUSG00000021120	Pigh	phosphatidylinositol glycan anchor biosynthesis, class H [Source:MGI Symbol;Acc:MGI:99463]	1.8912	0.919303	1.6387e-08	1.18429e-07	yes	up	2.82	2.91	1.43	1.38	2.865	1.405
ENSMUSG00000021127	Zfp36l1	zinc finger protein 36, C3H type-like 1 [Source:MGI Symbol;Acc:MGI:107946]	1.70985	0.773871	1.00763e-79	3.3151e-78	yes	up	31.18	35.59	16.38	19.44	33.385	17.91
ENSMUSG00000021131	Erh	ERH mRNA splicing and mitosis factor [Source:MGI Symbol;Acc:MGI:108089]	1.79329	0.842612	2.88168e-82	9.68123e-81	yes	up	92.87	106.85	45.9	50.68	99.86	48.29
ENSMUSG00000021133	Susd6	sushi domain containing 6 [Source:MGI Symbol;Acc:MGI:2444661]	1.62061	0.696539	7.37325e-108	3.13926e-106	yes	up	31.79	34.43	16.95	19.69	33.11	18.32
ENSMUSG00000021136	Smoc1	SPARC related modular calcium binding 1 [Source:MGI Symbol;Acc:MGI:1929878]	0.239307	-2.06306	1.04117e-11	8.63689e-11	yes	down	0.17	0.23	0.36	1.15	0.2	0.755
ENSMUSG00000021139	Gm20498	predicted gene 20498 [Source:MGI Symbol;Acc:MGI:5141963]	1.70839	0.772635	1.48958e-06	9.66239e-06	yes	up	7.68	7.17	3.4	4.67	7.425	4.035
ENSMUSG00000021143	Pacs2	phosphofurin acidic cluster sorting protein 2 [Source:MGI Symbol;Acc:MGI:1924399]	1.54765	0.63008	1.34385e-79	4.40858e-78	yes	up	27.69	31.91	16.64	18.71	29.8	17.675
ENSMUSG00000021149	Gtpbp4	GTP binding protein 4 [Source:MGI Symbol;Acc:MGI:1916487]	1.56907	0.64991	7.43976e-69	2.10077e-67	yes	up	41.46	42.3	22.46	27.46	41.88	24.96
ENSMUSG00000021177	Tdp1	tyrosyl-DNA phosphodiesterase 1 [Source:MGI Symbol;Acc:MGI:1920036]	1.82695	0.869438	1.07453e-08	7.83396e-08	yes	up	4.46	6.5	3.2	2.47	5.48	2.835
ENSMUSG00000021185	Dglucy	D-glutamate cyclase [Source:MGI Symbol;Acc:MGI:2444813]	1.75926	0.814973	3.41977e-25	4.3396e-24	yes	up	9.45	8.91	6.16	4.62	9.18	5.39
ENSMUSG00000021189	Atxn3	ataxin 3 [Source:MGI Symbol;Acc:MGI:1099442]	1.70757	0.771942	5.77626e-24	7.09531e-23	yes	up	4.68	6.33	2.6	3.11	5.505	2.855
ENSMUSG00000021190	Lgmn	legumain [Source:MGI Symbol;Acc:MGI:1330838]	1.86297	0.897608	4.27799e-122	2.08183e-120	yes	up	61.09	69.59	28.26	36.83	65.34	32.545
ENSMUSG00000021196	Pfkp	phosphofructokinase, platelet [Source:MGI Symbol;Acc:MGI:1891833]	1.93408	0.951645	7.28028e-26	9.38005e-25	yes	up	5.9	5.95	2.21	2.8	5.925	2.505
ENSMUSG00000021217	Tshz3	teashirt zinc finger family member 3 [Source:MGI Symbol;Acc:MGI:2442819]	1.74527	0.803449	1.76159e-11	1.44765e-10	yes	up	2.68	2.06	1.11	1.23	2.37	1.17
ENSMUSG00000021224	Numb	NUMB endocytic adaptor protein [Source:MGI Symbol;Acc:MGI:107423]	1.56623	0.647293	1.51773e-19	1.65365e-18	yes	up	13.42	10.9	6.94	7.12	12.16	7.03
ENSMUSG00000021234	Fam161b	family with sequence similarity 161, member B [Source:MGI Symbol;Acc:MGI:2443027]	2.00609	1.00439	7.21679e-06	4.49272e-05	yes	up	1	1.35	0.29	0.79	1.175	0.54
ENSMUSG00000021238	Aldh6a1	aldehyde dehydrogenase family 6, subfamily A1 [Source:MGI Symbol;Acc:MGI:1915077]	0.469312	-1.09138	2.42609e-184	1.83497e-182	yes	down	20.97	15.95	30.79	40.15	18.46	35.47
ENSMUSG00000021242	Npc2	NPC intracellular cholesterol transporter 2 [Source:MGI Symbol;Acc:MGI:1915213]	1.52384	0.60771	3.92312e-67	1.08056e-65	yes	up	37.47	41.72	22.89	24.85	39.595	23.87
ENSMUSG00000021243	Fcf1	FCF1 rRNA processing protein [Source:MGI Symbol;Acc:MGI:1920986]	1.82565	0.868413	9.52537e-36	1.53946e-34	yes	up	65	67.83	32.96	36.82	66.415	34.89
ENSMUSG00000021244	Ylpm1	YLP motif containing 1 [Source:MGI Symbol;Acc:MGI:1926195]	1.69911	0.764778	6.83037e-49	1.41149e-47	yes	up	19.45	21.51	12.61	12.96	20.48	12.785
ENSMUSG00000021245	Mlh3	mutL homolog 3 [Source:MGI Symbol;Acc:MGI:1353455]	0.602234	-0.731604	5.13829e-08	3.61965e-07	yes	down	2.09	1.88	2.26	2.92	1.985	2.59
ENSMUSG00000021253	Tgfb3	transforming growth factor, beta 3 [Source:MGI Symbol;Acc:MGI:98727]	2.04143	1.02958	1.20957e-255	1.27607e-253	yes	up	56.09	61.38	25.42	27.24	58.735	26.33
ENSMUSG00000021255	Esrrb	estrogen related receptor, beta [Source:MGI Symbol;Acc:MGI:1346832]	2.28043	1.1893	5.16871e-28	7.02346e-27	yes	up	3.67	3.77	1.21	1.79	3.72	1.5
ENSMUSG00000021256	Vash1	vasohibin 1 [Source:MGI Symbol;Acc:MGI:2442543]	2.0436	1.03112	1.91458e-13	1.6994e-12	yes	up	3.24	4.03	1.55	1.71	3.635	1.63
ENSMUSG00000021257	Angel1	angel homolog 1 [Source:MGI Symbol;Acc:MGI:1915987]	1.68915	0.756299	3.32935e-14	3.05623e-13	yes	up	6.7	5.33	2.45	4.16	6.015	3.305
ENSMUSG00000021258	Ccnk	cyclin K [Source:MGI Symbol;Acc:MGI:1276106]	0.538645	-0.892592	2.52121e-99	9.98356e-98	yes	down	20.98	19.16	29.73	35.81	20.07	32.77
ENSMUSG00000021262	Evl	Ena-vasodilator stimulated phosphoprotein [Source:MGI Symbol;Acc:MGI:1194884]	2.42477	1.27785	3.68318e-46	7.25971e-45	yes	up	19.1	24.97	6.37	7.34	22.035	6.855
ENSMUSG00000021270	Hsp90aa1	heat shock protein 90, alpha (cytosolic), class A member 1 [Source:MGI Symbol;Acc:MGI:96250]	2.12755	1.08919	0	0	yes	up	182.65	218.33	80.01	101.78	200.49	90.895
ENSMUSG00000021273	Fdft1	farnesyl diphosphate farnesyl transferase 1 [Source:MGI Symbol;Acc:MGI:102706]	0.574897	-0.798625	5.64196e-49	1.16718e-47	yes	down	10.93	10.58	17.38	17.84	10.755	17.61
ENSMUSG00000021277	Traf3	TNF receptor-associated factor 3 [Source:MGI Symbol;Acc:MGI:108041]	1.82353	0.866736	2.04651e-87	7.24579e-86	yes	up	12.25	14.54	5.27	7.44	13.395	6.355
ENSMUSG00000021279	Cdc42bpb	CDC42 binding protein kinase beta [Source:MGI Symbol;Acc:MGI:2136459]	1.95107	0.964268	1.52121e-91	5.56155e-90	yes	up	18.87	21.95	8.99	9.44	20.41	9.215
ENSMUSG00000021280	Exoc3l4	exocyst complex component 3-like 4 [Source:MGI Symbol;Acc:MGI:1921363]	1.69362	0.760113	8.33594e-06	5.16805e-05	yes	up	10.13	7.82	5.12	4.48	8.975	4.8
ENSMUSG00000021281	Tnfaip2	tumor necrosis factor, alpha-induced protein 2 [Source:MGI Symbol;Acc:MGI:104960]	2.11454	1.08035	4.31705e-125	2.14651e-123	yes	up	29.6	32.38	12.67	18.82	30.99	15.745
ENSMUSG00000021285	Ppp1r13b	protein phosphatase 1, regulatory subunit 13B [Source:MGI Symbol;Acc:MGI:1336199]	1.53547	0.618683	4.98189e-12	4.19227e-11	yes	up	4.3	4.62	2.64	2.57	4.46	2.605
ENSMUSG00000021287	Xrcc3	X-ray repair complementing defective repair in Chinese hamster cells 3 [Source:MGI Symbol;Acc:MGI:1921585]	1.96762	0.976452	5.37471e-13	4.68556e-12	yes	up	3.91	4.65	1.88	2.04	4.28	1.96
ENSMUSG00000021288	Klc1	kinesin light chain 1 [Source:MGI Symbol;Acc:MGI:107978]	2.06828	1.04843	0	0	yes	up	121.9	144.65	53.27	65.6	133.275	59.435
ENSMUSG00000021306	Gpr137b	G protein-coupled receptor 137B [Source:MGI Symbol;Acc:MGI:1891463]	1.67881	0.747437	4.07707e-08	2.88702e-07	yes	up	2.93	2.71	1.73	1.38	2.82	1.555
ENSMUSG00000021318	Gli3	GLI-Kruppel family member GLI3 [Source:MGI Symbol;Acc:MGI:95729]	2.17092	1.1183	4.695e-28	6.38734e-27	yes	up	1.91	2.35	0.86	0.92	2.13	0.89
ENSMUSG00000021319	Sfrp4	secreted frizzled-related protein 4 [Source:MGI Symbol;Acc:MGI:892010]	0.206922	-2.27284	7.47862e-18	7.72309e-17	yes	down	0.31	1.04	2.26	4	0.675	3.13
ENSMUSG00000021338	Carmil1	capping protein regulator and myosin 1 linker 1 [Source:MGI Symbol;Acc:MGI:1915982]	2.23075	1.15753	1.02206e-09	7.79842e-09	yes	up	1.9	2.59	1.15	1.09	2.245	1.12
ENSMUSG00000021356	Irf4	interferon regulatory factor 4 [Source:MGI Symbol;Acc:MGI:1096873]	0.443449	-1.17316	6.40115e-05	0.000372462	yes	down	0.17	0.24	0.51	0.31	0.205	0.41
ENSMUSG00000021359	Tfap2a	transcription factor AP-2, alpha [Source:MGI Symbol;Acc:MGI:104671]	2.11528	1.08085	2.19954e-07	1.49761e-06	yes	up	1.55	1.52	0.75	0.47	1.535	0.61
ENSMUSG00000021365	Nedd9	neural precursor cell expressed, developmentally down-regulated gene 9 [Source:MGI Symbol;Acc:MGI:97302]	1.79313	0.842476	3.52186e-13	3.09007e-12	yes	up	2.54	2.79	1.5	1.14	2.665	1.32
ENSMUSG00000021366	Hivep1	human immunodeficiency virus type I enhancer binding protein 1 [Source:MGI Symbol;Acc:MGI:96100]	1.58863	0.667779	1.08438e-21	1.25364e-20	yes	up	4.02	3.84	2.32	2.87	3.93	2.595
ENSMUSG00000021376	Tpmt	thiopurine methyltransferase [Source:MGI Symbol;Acc:MGI:98812]	1.65391	0.725885	3.18765e-08	2.2693e-07	yes	up	13.98	7.08	4.95	4.56	10.53	4.755
ENSMUSG00000021379	Id4	inhibitor of DNA binding 4 [Source:MGI Symbol;Acc:MGI:99414]	2.22783	1.15564	7.53895e-11	6.03496e-10	yes	up	1.32	1.78	0.6	0.67	1.55	0.635
ENSMUSG00000021385	Ippk	inositol 1,3,4,5,6-pentakisphosphate 2-kinase [Source:MGI Symbol;Acc:MGI:1922928]	1.81429	0.859409	7.66353e-21	8.67037e-20	yes	up	5.49	5.99	2.33	3.32	5.74	2.825
ENSMUSG00000021390	Ogn	osteoglycin [Source:MGI Symbol;Acc:MGI:109278]	1.90717	0.931435	1.41306e-181	1.04391e-179	yes	up	64.02	68.76	35.99	27.55	66.39	31.77
ENSMUSG00000021392	Nol8	nucleolar protein 8 [Source:MGI Symbol;Acc:MGI:1918180]	1.6739	0.743213	8.11063e-33	1.23047e-31	yes	up	10.55	10.59	5.14	5.85	10.57	5.495
ENSMUSG00000021395	Spin1	spindlin 1 [Source:MGI Symbol;Acc:MGI:109242]	1.93292	0.950785	5.64301e-111	2.4878e-109	yes	up	20.03	23.28	8.88	11.71	21.655	10.295
ENSMUSG00000021400	Wrnip1	Werner helicase interacting protein 1 [Source:MGI Symbol;Acc:MGI:1926153]	2.19196	1.13222	1.16986e-45	2.29084e-44	yes	up	12.37	11.07	4.9	5.33	11.72	5.115
ENSMUSG00000021403	Serpinb9b	serine (or cysteine) peptidase inhibitor, clade B, member 9b [Source:MGI Symbol;Acc:MGI:894668]	5.86738	2.55272	1.41391e-05	8.62185e-05	yes	up	0.11	0.46	0.03	0.05	0.285	0.04
ENSMUSG00000021408	Ripk1	receptor (TNFRSF)-interacting serine-threonine kinase 1 [Source:MGI Symbol;Acc:MGI:108212]	1.73772	0.797199	6.94971e-12	5.81482e-11	yes	up	2.85	3.01	1.5	1.45	2.93	1.475
ENSMUSG00000021411	Pxdc1	PX domain containing 1 [Source:MGI Symbol;Acc:MGI:1914145]	1.75866	0.814476	1.72804e-07	1.18377e-06	yes	up	6.88	3.78	3.97	2.44	5.33	3.205
ENSMUSG00000021427	Ssr1	signal sequence receptor, alpha [Source:MGI Symbol;Acc:MGI:105082]	1.55722	0.638972	3.40984e-95	1.29037e-93	yes	up	39.12	38.15	31.06	30.6	38.635	30.83
ENSMUSG00000021428	Riok1	RIO kinase 1 [Source:MGI Symbol;Acc:MGI:1918590]	1.76123	0.816585	1.223e-22	1.45326e-21	yes	up	11.45	11.07	6.65	6.38	11.26	6.515
ENSMUSG00000021431	Snrnp48	small nuclear ribonucleoprotein 48 (U11/U12) [Source:MGI Symbol;Acc:MGI:1915047]	1.55953	0.641112	7.75311e-26	9.98475e-25	yes	up	13.57	17.33	8.86	10.41	15.45	9.635
ENSMUSG00000021432	Slc35b3	solute carrier family 35, member B3 [Source:MGI Symbol;Acc:MGI:1913978]	1.68908	0.756239	3.76006e-10	2.92438e-09	yes	up	5.97	6.34	3.89	2.84	6.155	3.365
ENSMUSG00000021451	Sema4d	sema domain, immunoglobulin domain (Ig), transmembrane domain (TM) and short cytoplasmic domain, (semaphorin) 4D [Source:MGI Symbol;Acc:MGI:109244]	0.46474	-1.1055	2.52578e-64	6.73619e-63	yes	down	16.7	12.53	21.24	27.32	14.615	24.28
ENSMUSG00000021456	Fbp2	fructose bisphosphatase 2 [Source:MGI Symbol;Acc:MGI:95491]	0.0822906	-3.60313	0	0	yes	down	7.52	13.18	95.77	136.9	10.35	116.335
ENSMUSG00000021457	Syk	spleen tyrosine kinase [Source:MGI Symbol;Acc:MGI:99515]	1.87238	0.904874	3.32666e-08	2.36619e-07	yes	up	1.17	1.31	0.78	0.43	1.24	0.605
ENSMUSG00000021458	Aopep	aminopeptidase O [Source:MGI Symbol;Acc:MGI:1919311]	2.0512	1.03647	5.32515e-258	5.67025e-256	yes	up	169.01	204.29	77.38	93.36	186.65	85.37
ENSMUSG00000021481	Zfp346	zinc finger protein 346 [Source:MGI Symbol;Acc:MGI:1349417]	2.04628	1.033	6.01902e-103	2.44785e-101	yes	up	36.91	34.67	13.04	14.9	35.79	13.97
ENSMUSG00000021484	Lman2	lectin, mannose-binding 2 [Source:MGI Symbol;Acc:MGI:1914140]	1.7042	0.769098	2.86845e-132	1.502e-130	yes	up	37.88	40.88	20.25	22.65	39.38	21.45
ENSMUSG00000021485	Mxd3	Max dimerization protein 3 [Source:MGI Symbol;Acc:MGI:104987]	7.5062	2.90808	1.43854e-07	9.8948e-07	yes	up	0.85	1.09	0.26	0	0.97	0.13
ENSMUSG00000021486	Prelid1	PRELI domain containing 1 [Source:MGI Symbol;Acc:MGI:1913744]	2.04081	1.02914	1.69797e-104	7.01517e-103	yes	up	53.03	59.22	25.59	25.11	56.125	25.35
ENSMUSG00000021488	Nsd1	nuclear receptor-binding SET-domain protein 1 [Source:MGI Symbol;Acc:MGI:1276545]	1.5886	0.667759	1.42113e-95	5.39218e-94	yes	up	15.94	17.41	8.85	10.88	16.675	9.865
ENSMUSG00000021501	Caml	calcium modulating ligand [Source:MGI Symbol;Acc:MGI:104728]	1.55016	0.632419	4.42104e-14	4.03504e-13	yes	up	18.87	20.77	11.25	12.78	19.82	12.015
ENSMUSG00000021504	B4galt7	xylosylprotein beta1,4-galactosyltransferase, polypeptide 7 (galactosyltransferase I) [Source:MGI Symbol;Acc:MGI:2384987]	1.70043	0.765899	5.71504e-13	4.97845e-12	yes	up	7.6	7.67	3.69	4.42	7.635	4.055
ENSMUSG00000021510	Zfp729a	zinc finger protein 729a [Source:MGI Symbol;Acc:MGI:3036250]	1.597	0.675361	2.30965e-12	1.96819e-11	yes	up	3.27	3.22	1.37	1.91	3.245	1.64
ENSMUSG00000021514	Zfp369	zinc finger protein 369 [Source:MGI Symbol;Acc:MGI:2176229]	1.60332	0.681059	2.86341e-17	2.90456e-16	yes	up	12.58	12.94	7.25	8.57	12.76	7.91
ENSMUSG00000021536	Adcy2	adenylate cyclase 2 [Source:MGI Symbol;Acc:MGI:99676]	0.606637	-0.721094	1.82088e-14	1.68531e-13	yes	down	2.54	2.65	3.2	4.68	2.595	3.94
ENSMUSG00000021537	Cetn3	centrin 3 [Source:MGI Symbol;Acc:MGI:1097706]	1.62918	0.704145	5.48029e-37	9.08299e-36	yes	up	51.03	55.95	30.94	29.2	53.49	30.07
ENSMUSG00000021540	Smad5	SMAD family member 5 [Source:MGI Symbol;Acc:MGI:1328787]	1.66158	0.732553	7.77456e-73	2.3287e-71	yes	up	14.49	16.31	7.68	8.68	15.4	8.18
ENSMUSG00000021546	Hnrnpk	heterogeneous nuclear ribonucleoprotein K [Source:MGI Symbol;Acc:MGI:99894]	1.67081	0.740548	0	0	yes	up	247.8	292.81	127.46	142.53	270.305	134.995
ENSMUSG00000021549	Rasa1	RAS p21 protein activator 1 [Source:MGI Symbol;Acc:MGI:97860]	2.10033	1.07061	9.03327e-197	7.30583e-195	yes	up	43.69	43.05	16.93	18.01	43.37	17.47
ENSMUSG00000021550	Qng1	Q-nucleotide N-glycosylase 1 [Source:MGI Symbol;Acc:MGI:1917403]	1.51743	0.601627	2.52365e-11	2.06294e-10	yes	up	5.74	6.96	3.74	3.91	6.35	3.825
ENSMUSG00000021565	Slc6a19	solute carrier family 6 (neurotransmitter transporter), member 19 [Source:MGI Symbol;Acc:MGI:1921588]	2.85892	1.51547	3.86107e-06	2.44465e-05	yes	up	0.38	0.74	0.21	0.14	0.56	0.175
ENSMUSG00000021567	Nkd2	naked cuticle 2 [Source:MGI Symbol;Acc:MGI:1919543]	2.88609	1.52911	1.35017e-08	9.79982e-08	yes	up	0.61	0.97	0.29	0.21	0.79	0.25
ENSMUSG00000021572	Cep72	centrosomal protein 72 [Source:MGI Symbol;Acc:MGI:1921720]	2.50705	1.32599	9.20238e-05	0.000529742	yes	up	0.41	0.37	0.19	0.11	0.39	0.15
ENSMUSG00000021573	Tppp	tubulin polymerization promoting protein [Source:MGI Symbol;Acc:MGI:1920198]	0.437147	-1.19381	1.98307e-23	2.39831e-22	yes	down	1.35	0.84	1.81	2.89	1.095	2.35
ENSMUSG00000021579	Lrrc14b	leucine rich repeat containing 14B [Source:MGI Symbol;Acc:MGI:2145269]	0.23602	-2.08302	0	0	yes	down	9.89	4.91	29.76	28.95	7.4	29.355
ENSMUSG00000021595	Nsun2	NOL1/NOP2/Sun domain family member 2 [Source:MGI Symbol;Acc:MGI:107252]	1.6998	0.765364	1.11816e-77	3.59194e-76	yes	up	33.71	38.26	17.26	21.14	35.985	19.2
ENSMUSG00000021597	Slf1	SMC5-SMC6 complex localization factor 1 [Source:MGI Symbol;Acc:MGI:2145448]	1.94136	0.957071	9.38084e-62	2.41403e-60	yes	up	18.9	21.28	7.76	10.19	20.09	8.975
ENSMUSG00000021598	Med10	mediator complex subunit 10 [Source:MGI Symbol;Acc:MGI:106331]	1.73791	0.797351	1.91113e-20	2.13643e-19	yes	up	29.82	30.82	15.96	15.33	30.32	15.645
ENSMUSG00000021608	Lpcat1	lysophosphatidylcholine acyltransferase 1 [Source:MGI Symbol;Acc:MGI:2384812]	1.56097	0.642446	1.61377e-05	9.80612e-05	yes	up	2.44	1.9	2.14	1.1	2.17	1.62
ENSMUSG00000021610	Clptm1l	CLPTM1-like [Source:MGI Symbol;Acc:MGI:2442892]	1.74801	0.805715	3.12156e-75	9.70586e-74	yes	up	45.51	48.53	25.76	24.23	47.02	24.995
ENSMUSG00000021614	Vcan	versican [Source:MGI Symbol;Acc:MGI:102889]	2.39515	1.26012	1.16192e-201	9.57329e-200	yes	up	10.31	12.93	5.09	4.38	11.62	4.735
ENSMUSG00000021621	Zcchc9	zinc finger, CCHC domain containing 9 [Source:MGI Symbol;Acc:MGI:1916335]	1.51743	0.601627	2.40704e-17	2.44596e-16	yes	up	22.35	23.17	11.97	15.83	22.76	13.9
ENSMUSG00000021622	Ckmt2	creatine kinase, mitochondrial 2 [Source:MGI Symbol;Acc:MGI:1923972]	0.4995	-1.00144	0	0	yes	down	156.07	202.53	374.92	284.67	179.3	329.795
ENSMUSG00000021629	Slc30a5	solute carrier family 30 (zinc transporter), member 5 [Source:MGI Symbol;Acc:MGI:1916298]	1.92942	0.948164	3.45882e-50	7.30607e-49	yes	up	14.29	16.33	7.1	7.96	15.31	7.53
ENSMUSG00000021635	Rad17	RAD17 checkpoint clamp loader component [Source:MGI Symbol;Acc:MGI:1333807]	1.58236	0.662079	2.93682e-27	3.93549e-26	yes	up	15.74	16.91	8.8	9.67	16.325	9.235
ENSMUSG00000021643	Serf1	small EDRK-rich factor 1 [Source:MGI Symbol;Acc:MGI:1337114]	2.58724	1.37141	2.15144e-37	3.59077e-36	yes	up	49.8	43.06	18.39	17.17	46.43	17.78
ENSMUSG00000021646	Mccc2	methylcrotonoyl-Coenzyme A carboxylase 2 (beta) [Source:MGI Symbol;Acc:MGI:1925288]	0.658922	-0.601821	1.15106e-14	1.07177e-13	yes	down	11	14.65	14.39	16.8	12.825	15.595
ENSMUSG00000021670	Hmgcr	3-hydroxy-3-methylglutaryl-Coenzyme A reductase [Source:MGI Symbol;Acc:MGI:96159]	2.02145	1.01539	5.23374e-45	1.01035e-43	yes	up	7.85	8.66	3.8	3.67	8.255	3.735
ENSMUSG00000021678	F2rl1	coagulation factor II (thrombin) receptor-like 1 [Source:MGI Symbol;Acc:MGI:101910]	2.82113	1.49627	1.39858e-15	1.34359e-14	yes	up	2.01	2.5	0.65	0.81	2.255	0.73
ENSMUSG00000021681	Aggf1	angiogenic factor with G patch and FHA domains 1 [Source:MGI Symbol;Acc:MGI:1913799]	1.78255	0.833941	7.22361e-69	2.04074e-67	yes	up	22.05	24.08	10.86	12.91	23.065	11.885
ENSMUSG00000021686	Ap3b1	adaptor-related protein complex 3, beta 1 subunit [Source:MGI Symbol;Acc:MGI:1333879]	1.60999	0.687049	1.55462e-35	2.50051e-34	yes	up	15.81	15.96	9.43	13.13	15.885	11.28
ENSMUSG00000021692	Dimt1	DIM1 dimethyladenosine transferase 1-like (S. cerevisiae) [Source:MGI Symbol;Acc:MGI:1913504]	1.73254	0.792886	3.10268e-18	3.24216e-17	yes	up	10.28	11.55	5.46	5.9	10.915	5.68
ENSMUSG00000021693	Kif2a	kinesin family member 2A [Source:MGI Symbol;Acc:MGI:108390]	1.85768	0.8935	1.4274e-86	5.01959e-85	yes	up	23.09	26.45	10.4	12.25	24.77	11.325
ENSMUSG00000021699	Pde4d	phosphodiesterase 4D, cAMP specific [Source:MGI Symbol;Acc:MGI:99555]	0.488343	-1.03403	3.78727e-58	9.21514e-57	yes	down	6.48	6.38	8.13	15.83	6.43	11.98
ENSMUSG00000021701	Plk2	polo like kinase 2 [Source:MGI Symbol;Acc:MGI:1099790]	2.3911	1.25767	0	0	yes	up	60.27	73.4	25.06	26.68	66.835	25.87
ENSMUSG00000021702	Thbs4	thrombospondin 4 [Source:MGI Symbol;Acc:MGI:1101779]	0.620046	-0.689554	4.8568e-31	7.09716e-30	yes	down	5.64	13.06	21.64	3.65	9.35	12.645
ENSMUSG00000021703	Serinc5	serine incorporator 5 [Source:MGI Symbol;Acc:MGI:2444223]	2.27072	1.18315	6.91525e-89	2.47909e-87	yes	up	9.84	11.01	3.97	4.26	10.425	4.115
ENSMUSG00000021704	Mtx3	metaxin 3 [Source:MGI Symbol;Acc:MGI:2686040]	1.56509	0.646248	9.62701e-24	1.17622e-22	yes	up	6.23	6.39	3.7	3.6	6.31	3.65
ENSMUSG00000021706	Zfyve16	zinc finger, FYVE domain containing 16 [Source:MGI Symbol;Acc:MGI:2145181]	1.77772	0.83003	1.92875e-39	3.3542e-38	yes	up	7.44	7.61	4.29	3.77	7.525	4.03
ENSMUSG00000021708	Rasgrf2	RAS protein-specific guanine nucleotide-releasing factor 2 [Source:MGI Symbol;Acc:MGI:109137]	0.459826	-1.12084	6.88619e-08	4.82126e-07	yes	down	0.25	0.23	0.54	0.42	0.24	0.48
ENSMUSG00000021709	Erbin	Erbb2 interacting protein [Source:MGI Symbol;Acc:MGI:1890169]	1.68736	0.754769	4.83297e-187	3.68958e-185	yes	up	36.91	41.31	19.19	22.92	39.11	21.055
ENSMUSG00000021710	Nln	neurolysin (metallopeptidase M3 family) [Source:MGI Symbol;Acc:MGI:1923055]	2.09425	1.06643	2.15817e-71	6.33818e-70	yes	up	11.46	14.12	5.09	5.95	12.79	5.52
ENSMUSG00000021713	Ppwd1	peptidylprolyl isomerase domain and WD repeat containing 1 [Source:MGI Symbol;Acc:MGI:2443069]	1.51022	0.59476	1.5705e-09	1.18863e-08	yes	up	6.93	7.3	3.91	4.61	7.115	4.26
ENSMUSG00000021716	Srek1ip1	splicing regulatory glutamine/lysine-rich protein 1interacting protein 1 [Source:MGI Symbol;Acc:MGI:1914538]	1.61458	0.691159	3.74964e-22	4.39805e-21	yes	up	15.11	14.69	7.68	9.22	14.9	8.45
ENSMUSG00000021719	Rgs7bp	regulator of G-protein signalling 7 binding protein [Source:MGI Symbol;Acc:MGI:106334]	0.449608	-1.15326	3.27093e-05	0.00019444	yes	down	0.16	0.14	0.26	0.34	0.15	0.3
ENSMUSG00000021730	Hcn1	hyperpolarization activated cyclic nucleotide gated potassium channel 1 [Source:MGI Symbol;Acc:MGI:1096392]	2.51629	1.3313	3.91847e-19	4.21162e-18	yes	up	0.56	0.65	0.17	0.27	0.605	0.22
ENSMUSG00000021733	Slc4a7	solute carrier family 4, sodium bicarbonate cotransporter, member 7 [Source:MGI Symbol;Acc:MGI:2443878]	2.19959	1.13723	1.65616e-165	1.0986e-163	yes	up	16.15	18.24	6.65	7.61	17.195	7.13
ENSMUSG00000021747	Cfap20dc	CFAP20 domain containing [Source:MGI Symbol;Acc:MGI:1926154]	2.86625	1.51916	4.15754e-05	0.000245333	yes	up	0.7	0.49	0.18	0.2	0.595	0.19
ENSMUSG00000021759	Plpp1	phospholipid phosphatase 1 [Source:MGI Symbol;Acc:MGI:108412]	1.51039	0.594925	6.86805e-39	1.18252e-37	yes	up	53.93	60.63	32.13	37.62	57.28	34.875
ENSMUSG00000021760	Gpx8	glutathione peroxidase 8 (putative) [Source:MGI Symbol;Acc:MGI:1916840]	2.29079	1.19585	5.87676e-167	3.93021e-165	yes	up	127.75	135.16	51.66	56.9	131.455	54.28
ENSMUSG00000021763	Cspg4b	chondroitin sulfate proteoglycan 4B [Source:MGI Symbol;Acc:MGI:3040697]	2.44586	1.29034	1.10342e-114	5.08817e-113	yes	up	6.78	7.42	2.65	2.62	7.1	2.635
ENSMUSG00000021765	Fst	follistatin [Source:MGI Symbol;Acc:MGI:95586]	2.42517	1.27809	0	0	yes	up	355.02	399.06	130.48	153.8	377.04	142.14
ENSMUSG00000021779	Thrb	thyroid hormone receptor beta [Source:MGI Symbol;Acc:MGI:98743]	0.656534	-0.607057	4.21167e-10	3.26762e-09	yes	down	2.4	2.22	3.04	3.72	2.31	3.38
ENSMUSG00000021782	Dlg5	discs large MAGUK scaffold protein 5 [Source:MGI Symbol;Acc:MGI:1918478]	2.28829	1.19427	2.89805e-53	6.48826e-52	yes	up	6.8	7.12	2.89	3.75	6.96	3.32
ENSMUSG00000021792	Prxl2a	peroxiredoxin like 2A [Source:MGI Symbol;Acc:MGI:1917814]	0.497471	-1.00731	6.73812e-29	9.35614e-28	yes	down	8.13	7.73	12.59	19.11	7.93	15.85
ENSMUSG00000021806	Nid2	nidogen 2 [Source:MGI Symbol;Acc:MGI:1298229]	2.51797	1.33226	0	0	yes	up	46.93	55.18	18.04	19.3	51.055	18.67
ENSMUSG00000021814	Anxa7	annexin A7 [Source:MGI Symbol;Acc:MGI:88031]	1.74455	0.802851	2.08067e-153	1.29037e-151	yes	up	66.63	72.26	33.07	40.75	69.445	36.91
ENSMUSG00000021815	Mss51	MSS51 mitochondrial translational activator [Source:MGI Symbol;Acc:MGI:1922093]	0.480819	-1.05643	3.04481e-66	8.29058e-65	yes	down	13.9	13.28	26.01	26.36	13.59	26.185
ENSMUSG00000021819	Zswim8	zinc finger SWIM-type containing 8 [Source:MGI Symbol;Acc:MGI:1919156]	1.87776	0.909011	6.03795e-117	2.8439e-115	yes	up	30.55	33.44	15.28	16.99	31.995	16.135
ENSMUSG00000021822	Plau	plasminogen activator, urokinase [Source:MGI Symbol;Acc:MGI:97611]	1.53149	0.614936	6.12956e-29	8.53184e-28	yes	up	21.77	23.88	15.41	11.81	22.825	13.61
ENSMUSG00000021823	Vcl	vinculin [Source:MGI Symbol;Acc:MGI:98927]	1.99257	0.994627	0	0	yes	up	79.4	86.55	36.07	40.68	82.975	38.375
ENSMUSG00000021831	Ero1a	endoplasmic reticulum oxidoreductase 1 alpha [Source:MGI Symbol;Acc:MGI:1354385]	1.64514	0.71821	1.78062e-22	2.11017e-21	yes	up	7.77	9	4.23	3.96	8.385	4.095
ENSMUSG00000021838	Samd4	sterile alpha motif domain containing 4 [Source:MGI Symbol;Acc:MGI:1921730]	1.67757	0.746372	1.19605e-109	5.15375e-108	yes	up	21.69	23.88	11.25	14.82	22.785	13.035
ENSMUSG00000021840	Mapk1ip1l	mitogen-activated protein kinase 1 interacting protein 1-like [Source:MGI Symbol;Acc:MGI:2444022]	1.84358	0.882513	1.07888e-143	6.16285e-142	yes	up	29.8	34.51	14.77	16.62	32.155	15.695
ENSMUSG00000021877	Arf4	ADP-ribosylation factor 4 [Source:MGI Symbol;Acc:MGI:99433]	1.69926	0.764904	1.03857e-75	3.25043e-74	yes	up	54.35	64.2	30.55	37.38	59.275	33.965
ENSMUSG00000021890	Eaf1	ELL associated factor 1 [Source:MGI Symbol;Acc:MGI:1921677]	1.61644	0.692824	1.7615e-37	2.94682e-36	yes	up	12.1	14.29	5.73	7.57	13.195	6.65
ENSMUSG00000021891	Mettl6	methyltransferase 6, methylcytidine [Source:MGI Symbol;Acc:MGI:1914261]	1.69816	0.76397	1.36546e-26	1.79776e-25	yes	up	12.62	15.09	7.52	7.21	13.855	7.365
ENSMUSG00000021898	Asb14	ankyrin repeat and SOCS box-containing 14 [Source:MGI Symbol;Acc:MGI:2655107]	0.619552	-0.690704	8.2711e-52	1.80237e-50	yes	down	45.37	32.29	52.27	53.28	38.83	52.775
ENSMUSG00000021902	Phf7	PHD finger protein 7 [Source:MGI Symbol;Acc:MGI:1919088]	0.579424	-0.787308	4.24316e-12	3.57853e-11	yes	down	4.05	4.27	5.95	6.51	4.16	6.23
ENSMUSG00000021910	Nisch	nischarin [Source:MGI Symbol;Acc:MGI:1928323]	2.07651	1.05416	0	0	yes	up	92.8	109.92	46.15	52.27	101.36	49.21
ENSMUSG00000021911	Parg	poly (ADP-ribose) glycohydrolase [Source:MGI Symbol;Acc:MGI:1347094]	1.5865	0.665846	4.49183e-36	7.2946e-35	yes	up	15.62	15.27	7.99	8.77	15.445	8.38
ENSMUSG00000021913	Ogdhl	oxoglutarate dehydrogenase-like [Source:MGI Symbol;Acc:MGI:3616088]	2.29868	1.2008	8.50028e-48	1.72296e-46	yes	up	7.39	7.99	2.91	3.04	7.69	2.975
ENSMUSG00000021936	Mapk8	mitogen-activated protein kinase 8 [Source:MGI Symbol;Acc:MGI:1346861]	1.64313	0.716449	1.2227e-65	3.31189e-64	yes	up	31.92	37.99	15.36	17.88	34.955	16.62
ENSMUSG00000021938	Pspc1	paraspeckle protein 1 [Source:MGI Symbol;Acc:MGI:1913895]	1.66606	0.736439	1.05745e-17	1.08652e-16	yes	up	6.1	8.63	3.64	3.59	7.365	3.615
ENSMUSG00000021945	Zmym2	zinc finger, MYM-type 2 [Source:MGI Symbol;Acc:MGI:1923257]	1.802	0.849602	7.12819e-127	3.60062e-125	yes	up	36.75	32.62	15.24	20.98	34.685	18.11
ENSMUSG00000021948	Prkcd	protein kinase C, delta [Source:MGI Symbol;Acc:MGI:97598]	1.95565	0.967651	1.90583e-34	2.98645e-33	yes	up	12.04	13.13	6.85	6.66	12.585	6.755
ENSMUSG00000021950	Anxa8	annexin A8 [Source:MGI Symbol;Acc:MGI:1201374]	2.28993	1.19531	6.00316e-39	1.03548e-37	yes	up	12.12	13.94	3.99	6.55	13.03	5.27
ENSMUSG00000021952	Xpo4	exportin 4 [Source:MGI Symbol;Acc:MGI:1888526]	2.20463	1.14053	3.50085e-173	2.43823e-171	yes	up	12.43	13.56	5.05	5.45	12.995	5.25
ENSMUSG00000021957	Tkt	transketolase [Source:MGI Symbol;Acc:MGI:105992]	0.513211	-0.962376	4.20141e-30	6.00441e-29	yes	down	7.17	7.97	12.86	16.99	7.57	14.925
ENSMUSG00000021958	Pinx1	PIN2/TERF1 interacting, telomerase inhibitor 1 [Source:MGI Symbol;Acc:MGI:1919650]	1.67214	0.7417	7.68262e-08	5.36835e-07	yes	up	7.08	8.25	4.81	3.7	7.665	4.255
ENSMUSG00000021959	Lats2	large tumor suppressor 2 [Source:MGI Symbol;Acc:MGI:1354386]	1.75556	0.811929	5.51818e-68	1.53917e-66	yes	up	15.08	14.95	7.32	8.49	15.015	7.905
ENSMUSG00000021962	Dcp1a	decapping mRNA 1A [Source:MGI Symbol;Acc:MGI:1923151]	1.76285	0.817913	2.32191e-28	3.17776e-27	yes	up	5.98	6.88	3.23	3.8	6.43	3.515
ENSMUSG00000021969	Zdhhc20	zinc finger, DHHC domain containing 20 [Source:MGI Symbol;Acc:MGI:1923215]	2.19119	1.13172	9.77869e-131	5.07392e-129	yes	up	25.1	25.5	9.13	7.76	25.3	8.445
ENSMUSG00000021972	Hmbox1	homeobox containing 1 [Source:MGI Symbol;Acc:MGI:2445066]	1.557	0.638768	2.32866e-20	2.59558e-19	yes	up	10.22	11.52	6.78	7.28	10.87	7.03
ENSMUSG00000021973	Micu2	mitochondrial calcium uptake 2 [Source:MGI Symbol;Acc:MGI:1915764]	1.60821	0.685458	7.94405e-106	3.32533e-104	yes	up	68.13	78.21	37.22	46.27	73.17	41.745
ENSMUSG00000021974	Fgf9	fibroblast growth factor 9 [Source:MGI Symbol;Acc:MGI:104723]	2.53	1.33914	8.82177e-32	1.31054e-30	yes	up	7.79	8.3	2.31	3.2	8.045	2.755
ENSMUSG00000021975	Ints9	integrator complex subunit 9 [Source:MGI Symbol;Acc:MGI:1098533]	1.54752	0.629961	4.57788e-15	4.32166e-14	yes	up	8.88	9.62	4.6	6.42	9.25	5.51
ENSMUSG00000021978	Extl3	exostosin-like glycosyltransferase 3 [Source:MGI Symbol;Acc:MGI:1860765]	1.61902	0.695121	7.08456e-77	2.24803e-75	yes	up	19.01	22.22	9.86	13.11	20.615	11.485
ENSMUSG00000021993	Mipep	mitochondrial intermediate peptidase [Source:MGI Symbol;Acc:MGI:1917728]	0.6538	-0.613078	3.81167e-21	4.33647e-20	yes	down	8.11	8.06	10.87	11.84	8.085	11.355
ENSMUSG00000021994	Wnt5a	wingless-type MMTV integration site family, member 5A [Source:MGI Symbol;Acc:MGI:98958]	0.343852	-1.54014	1.30953e-16	1.29751e-15	yes	down	0.39	0.4	1.32	1.15	0.395	1.235
ENSMUSG00000021996	Esd	esterase D/formylglutathione hydrolase [Source:MGI Symbol;Acc:MGI:95421]	1.67901	0.747608	1.95942e-119	9.43094e-118	yes	up	249.56	266.17	111.16	154.67	257.865	132.915
ENSMUSG00000022000	Zc3h13	zinc finger CCCH type containing 13 [Source:MGI Symbol;Acc:MGI:1914552]	1.82507	0.86795	6.74466e-69	1.90637e-67	yes	up	12.24	11.26	6.81	6.73	11.75	6.77
ENSMUSG00000022008	Gpalpp1	GPALPP motifs containing 1 [Source:MGI Symbol;Acc:MGI:1914717]	1.71715	0.780015	4.36575e-32	6.52637e-31	yes	up	6.42	7.23	3.44	3.81	6.825	3.625
ENSMUSG00000022009	Nufip1	nuclear FMR1 interacting protein 1 [Source:MGI Symbol;Acc:MGI:1351474]	1.62631	0.701599	1.18926e-13	1.06419e-12	yes	up	4.11	4.87	2.43	2.6	4.49	2.515
ENSMUSG00000022010	Tsc22d1	TSC22 domain family, member 1 [Source:MGI Symbol;Acc:MGI:109127]	1.6942	0.760605	6.972e-212	6.01296e-210	yes	up	147.79	163.37	83.59	91.04	155.58	87.315
ENSMUSG00000022012	Enox1	ecto-NOX disulfide-thiol exchanger 1 [Source:MGI Symbol;Acc:MGI:2444896]	3.24481	1.69813	5.10327e-16	4.96858e-15	yes	up	1.94	2	0.43	0.53	1.97	0.48
ENSMUSG00000022016	Akap11	A kinase (PRKA) anchor protein 11 [Source:MGI Symbol;Acc:MGI:2684060]	2.2263	1.15465	0	0	yes	up	30.92	36.09	10.26	14.3	33.505	12.28
ENSMUSG00000022021	Diaph3	diaphanous related formin 3 [Source:MGI Symbol;Acc:MGI:1927222]	2.25972	1.17614	6.24409e-10	4.81052e-09	yes	up	1.12	1.25	0.4	0.79	1.185	0.595
ENSMUSG00000022032	Scara5	scavenger receptor class A, member 5 [Source:MGI Symbol;Acc:MGI:1918395]	0.392905	-1.34775	2.51228e-28	3.43583e-27	yes	down	1.13	1.68	4.4	1.95	1.405	3.175
ENSMUSG00000022033	Pbk	PDZ binding kinase [Source:MGI Symbol;Acc:MGI:1289156]	2.67781	1.42105	2.21521e-07	1.50756e-06	yes	up	2.19	1.55	0.81	0.37	1.87	0.59
ENSMUSG00000022034	Esco2	establishment of sister chromatid cohesion N-acetyltransferase 2 [Source:MGI Symbol;Acc:MGI:1919238]	2.51464	1.33035	2.56e-06	1.63627e-05	yes	up	1.42	1.07	0.52	0.34	1.245	0.43
ENSMUSG00000022035	Ccdc25	coiled-coil domain containing 25 [Source:MGI Symbol;Acc:MGI:1914429]	1.62165	0.697461	6.43632e-36	1.04228e-34	yes	up	23.43	24.62	12.36	15.01	24.025	13.685
ENSMUSG00000022037	Clu	clusterin [Source:MGI Symbol;Acc:MGI:88423]	0.395005	-1.34006	4.32565e-72	1.28422e-70	yes	down	10.92	5.67	16.51	23.91	8.295	20.21
ENSMUSG00000022040	Ephx2	epoxide hydrolase 2, cytoplasmic [Source:MGI Symbol;Acc:MGI:99500]	0.215643	-2.21329	2.27804e-77	7.277e-76	yes	down	1.94	2.48	8.62	9.91	2.21	9.265
ENSMUSG00000022053	Ebf2	early B cell factor 2 [Source:MGI Symbol;Acc:MGI:894332]	0.408566	-1.29136	1.06078e-07	7.3566e-07	yes	down	0.31	0.19	0.71	0.42	0.25	0.565
ENSMUSG00000022064	Pibf1	progesterone immunomodulatory binding factor 1 [Source:MGI Symbol;Acc:MGI:1261910]	1.6643	0.734914	2.33e-18	2.44457e-17	yes	up	9.16	13.6	6.12	7.38	11.38	6.75
ENSMUSG00000022066	Entpd4b	ectonucleoside triphosphate diphosphohydrolase 4B [Source:MGI Symbol;Acc:MGI:5435040]	0.614132	-0.703378	6.58037e-72	1.94754e-70	yes	down	19.44	17.77	25.4	29.25	18.605	27.325
ENSMUSG00000022070	Bora	bora, aurora kinase A activator [Source:MGI Symbol;Acc:MGI:1924994]	1.73359	0.793763	4.05809e-05	0.000239787	yes	up	1.61	1.55	0.81	0.86	1.58	0.835
ENSMUSG00000022074	Tnfrsf10b	tumor necrosis factor receptor superfamily, member 10b [Source:MGI Symbol;Acc:MGI:1341090]	2.09342	1.06586	1.18252e-23	1.43926e-22	yes	up	5.12	5.57	1.8	2.72	5.345	2.26
ENSMUSG00000022089	Bin3	bridging integrator 3 [Source:MGI Symbol;Acc:MGI:1929883]	1.91847	0.939958	2.02721e-21	2.32064e-20	yes	up	10.08	16.51	4.92	5.63	13.295	5.275
ENSMUSG00000022091	Sorbs3	sorbin and SH3 domain containing 3 [Source:MGI Symbol;Acc:MGI:700013]	0.57396	-0.800978	6.7504e-50	1.42012e-48	yes	down	11.92	10.64	19.83	16.42	11.28	18.125
ENSMUSG00000022092	Ppp3cc	protein phosphatase 3, catalytic subunit, gamma isoform [Source:MGI Symbol;Acc:MGI:107162]	0.665077	-0.588406	4.28152e-10	3.32046e-09	yes	down	6.01	6.59	8.67	9.46	6.3	9.065
ENSMUSG00000022094	Slc39a14	solute carrier family 39 (zinc transporter), member 14 [Source:MGI Symbol;Acc:MGI:2384851]	1.8307	0.872393	3.67333e-36	5.97897e-35	yes	up	8.5	12.49	4.54	4.18	10.495	4.36
ENSMUSG00000022096	Hr	lysine demethylase and nuclear receptor corepressor [Source:MGI Symbol;Acc:MGI:96223]	0.621119	-0.687059	1.3738e-63	3.63507e-62	yes	down	12.18	11.15	20.59	11.88	11.665	16.235
ENSMUSG00000022098	Bmp1	bone morphogenetic protein 1 [Source:MGI Symbol;Acc:MGI:88176]	2.13114	1.09163	5.20571e-124	2.56164e-122	yes	up	20.12	22.78	10.27	8.02	21.45	9.145
ENSMUSG00000022105	Rb1	RB transcriptional corepressor 1 [Source:MGI Symbol;Acc:MGI:97874]	2.09883	1.06959	0	0	yes	up	52.74	59.36	21.31	25.19	56.05	23.25
ENSMUSG00000022114	Spry2	sprouty RTK signaling antagonist 2 [Source:MGI Symbol;Acc:MGI:1345138]	1.92126	0.942051	1.82898e-49	3.81822e-48	yes	up	19.61	24.05	9.46	11.46	21.83	10.46
ENSMUSG00000022119	Rbm26	RNA binding motif protein 26 [Source:MGI Symbol;Acc:MGI:1921463]	1.68806	0.75537	6.28077e-59	1.54201e-57	yes	up	20.86	20.67	10.8	11.6	20.765	11.2
ENSMUSG00000022120	Obi1	ORC ubiquitin ligase 1 [Source:MGI Symbol;Acc:MGI:1919736]	1.57693	0.657122	2.70162e-06	1.72313e-05	yes	up	2.41	2.62	1.25	1.65	2.515	1.45
ENSMUSG00000022122	Ednrb	endothelin receptor type B [Source:MGI Symbol;Acc:MGI:102720]	1.74279	0.801396	1.59698e-10	1.26266e-09	yes	up	3.01	3.19	1.81	0.93	3.1	1.37
ENSMUSG00000022123	Scel	sciellin [Source:MGI Symbol;Acc:MGI:1891228]	2.51872	1.33269	4.56048e-16	4.44542e-15	yes	up	3.05	3.27	1.18	1.13	3.16	1.155
ENSMUSG00000022125	Cln5	ceroid-lipofuscinosis, neuronal 5 [Source:MGI Symbol;Acc:MGI:2442253]	1.62904	0.70402	7.73934e-30	1.09974e-28	yes	up	17.12	18.21	9.37	10.6	17.665	9.985
ENSMUSG00000022136	Dnajc3	DnaJ heat shock protein family (Hsp40) member C3 [Source:MGI Symbol;Acc:MGI:107373]	1.65307	0.725144	2.6492e-80	8.74604e-79	yes	up	20.53	21.57	11.62	11.6	21.05	11.61
ENSMUSG00000022141	Nipbl	NIPBL cohesin loading factor [Source:MGI Symbol;Acc:MGI:1913976]	1.78971	0.83973	4.58953e-110	2.00328e-108	yes	up	11.54	12.52	5.9	6.33	12.03	6.115
ENSMUSG00000022142	Nup155	nucleoporin 155 [Source:MGI Symbol;Acc:MGI:2181182]	1.60364	0.681354	1.04607e-28	1.44654e-27	yes	up	6.8	6.45	3.72	4.61	6.625	4.165
ENSMUSG00000022144	Gdnf	glial cell line derived neurotrophic factor [Source:MGI Symbol;Acc:MGI:107430]	2.03435	1.02457	7.16856e-16	6.94154e-15	yes	up	2.81	3.24	1.5	1.2	3.025	1.35
ENSMUSG00000022150	Dab2	disabled 2, mitogen-responsive phosphoprotein [Source:MGI Symbol;Acc:MGI:109175]	1.77909	0.831141	2.36378e-43	4.41991e-42	yes	up	11.43	11.94	5.38	6.17	11.685	5.775
ENSMUSG00000022157	Mcpt8	mast cell protease 8 [Source:MGI Symbol;Acc:MGI:1261780]	7.37036	2.88173	8.2765e-10	6.34724e-09	yes	up	2.77	1.94	0.27	0.38	2.355	0.325
ENSMUSG00000022160	Mettl3	methyltransferase 3, N6-adenosine-methyltransferase complex catalytic subunit [Source:MGI Symbol;Acc:MGI:1927165]	1.61341	0.690111	2.71735e-15	2.5849e-14	yes	up	11.95	12.95	7.09	8	12.45	7.545
ENSMUSG00000022175	Lrp10	low-density lipoprotein receptor-related protein 10 [Source:MGI Symbol;Acc:MGI:1929480]	1.53256	0.615939	5.64745e-31	8.23569e-30	yes	up	16.01	18.58	10.08	9.88	17.295	9.98
ENSMUSG00000022177	Haus4	HAUS augmin-like complex, subunit 4 [Source:MGI Symbol;Acc:MGI:1261794]	1.60526	0.682809	1.20961e-06	7.89742e-06	yes	up	5.53	7.58	3.24	3.62	6.555	3.43
ENSMUSG00000022178	Ajuba	ajuba LIM protein [Source:MGI Symbol;Acc:MGI:1341886]	2.57884	1.36672	1.15108e-77	3.69561e-76	yes	up	13.83	14.51	4.7	5.6	14.17	5.15
ENSMUSG00000022185	Acin1	apoptotic chromatin condensation inducer 1 [Source:MGI Symbol;Acc:MGI:1891824]	1.57937	0.659345	3.89404e-117	1.84018e-115	yes	up	100.9	114.24	63.1	65.36	107.57	64.23
ENSMUSG00000022194	Pabpn1	poly(A) binding protein, nuclear 1 [Source:MGI Symbol;Acc:MGI:1859158]	1.66236	0.73323	1.57018e-74	4.81925e-73	yes	up	103.89	111.85	61.01	66.57	107.87	63.79
ENSMUSG00000022197	Pdzd2	PDZ domain containing 2 [Source:MGI Symbol;Acc:MGI:1922394]	0.568579	-0.814568	3.99376e-24	4.93225e-23	yes	down	1.76	1.48	2.6	1.93	1.62	2.265
ENSMUSG00000022199	Slc22a17	solute carrier family 22 (organic cation transporter), member 17 [Source:MGI Symbol;Acc:MGI:1926225]	2.62291	1.39117	1.90701e-33	2.92732e-32	yes	up	6.09	8.18	2.36	2.64	7.135	2.5
ENSMUSG00000022201	Zfr	zinc finger RNA binding protein [Source:MGI Symbol;Acc:MGI:1341890]	1.65589	0.727607	1.15766e-134	6.19806e-133	yes	up	55.61	51.81	30.6	33.93	53.71	32.265
ENSMUSG00000022203	Efs	embryonal Fyn-associated substrate [Source:MGI Symbol;Acc:MGI:105311]	2.37372	1.24715	1.51678e-17	1.54929e-16	yes	up	3.27	3.68	1.44	1.34	3.475	1.39
ENSMUSG00000022204	Ngdn	neuroguidin, EIF4E binding protein [Source:MGI Symbol;Acc:MGI:1916216]	1.70859	0.772807	3.16519e-24	3.91829e-23	yes	up	26.87	31.52	14.97	16.41	29.195	15.69
ENSMUSG00000022206	Npr3	natriuretic peptide receptor 3 [Source:MGI Symbol;Acc:MGI:97373]	0.657064	-0.605895	2.58199e-06	1.64977e-05	yes	down	0.46	1.36	1.3	1.26	0.91	1.28
ENSMUSG00000022210	Dhrs4	dehydrogenase/reductase (SDR family) member 4 [Source:MGI Symbol;Acc:MGI:90169]	0.557978	-0.841721	5.98216e-14	5.42522e-13	yes	down	7.69	10.35	12.89	10.71	9.02	11.8
ENSMUSG00000022214	Dcaf11	DDB1 and CUL4 associated factor 11 [Source:MGI Symbol;Acc:MGI:90168]	0.620841	-0.687704	2.70067e-91	9.86107e-90	yes	down	36.5	36.59	53.34	58.33	36.545	55.835
ENSMUSG00000022215	Fitm1	fat storage-inducing transmembrane protein 1 [Source:MGI Symbol;Acc:MGI:1915930]	0.630829	-0.664679	1.15442e-56	2.73672e-55	yes	down	79.82	66.06	117.81	101.57	72.94	109.69
ENSMUSG00000022223	Sdr39u1	short chain dehydrogenase/reductase family 39U, member 1 [Source:MGI Symbol;Acc:MGI:1916876]	0.303772	-1.71894	6.78983e-134	3.61156e-132	yes	down	16.18	12.91	44.9	59.29	14.545	52.095
ENSMUSG00000022228	Zscan26	zinc finger and SCAN domain containing 26 [Source:MGI Symbol;Acc:MGI:3531417]	1.52533	0.609122	5.47028e-31	7.98139e-30	yes	up	12.8	14.42	8.14	8.29	13.61	8.215
ENSMUSG00000022231	Sema5a	sema domain, seven thrombospondin repeats (type 1 and type 1-like), transmembrane domain (TM) and short cytoplasmic domain, (semaphorin) 5A [Source:MGI Symbol;Acc:MGI:107556]	2.73786	1.45305	4.1554e-81	1.38304e-79	yes	up	3.23	3.09	0.91	1.2	3.16	1.055
ENSMUSG00000022234	Cct5	chaperonin containing Tcp1, subunit 5 (epsilon) [Source:MGI Symbol;Acc:MGI:107185]	1.51774	0.601927	6.72941e-151	4.09349e-149	yes	up	166.02	180.3	98.07	112.39	173.16	105.23
ENSMUSG00000022235	Cmbl	carboxymethylenebutenolidase-like (Pseudomonas) [Source:MGI Symbol;Acc:MGI:1916824]	0.394103	-1.34335	1.69647e-163	1.11627e-161	yes	down	30.62	37.03	74	94.19	33.825	84.095
ENSMUSG00000022246	Rai14	retinoic acid induced 14 [Source:MGI Symbol;Acc:MGI:1922896]	2.2628	1.17811	2.19667e-90	7.96486e-89	yes	up	11.88	12.73	4.81	4.82	12.305	4.815
ENSMUSG00000022247	Brix1	BRX1, biogenesis of ribosomes [Source:MGI Symbol;Acc:MGI:1915082]	1.62458	0.700065	5.91301e-37	9.79449e-36	yes	up	25.62	29.65	13.88	12.19	27.635	13.035
ENSMUSG00000022248	Rad1	RAD1 checkpoint DNA exonuclease [Source:MGI Symbol;Acc:MGI:1316678]	1.68443	0.752259	3.80455e-09	2.83445e-08	yes	up	6.91	7.31	4.47	3.61	7.11	4.04
ENSMUSG00000022253	Nadk2	NAD kinase 2, mitochondrial [Source:MGI Symbol;Acc:MGI:1915896]	0.557302	-0.843468	1.00047e-44	1.91904e-43	yes	down	8.4	8.96	12.25	15.32	8.68	13.785
ENSMUSG00000022261	Sdc2	syndecan 2 [Source:MGI Symbol;Acc:MGI:1349165]	1.64358	0.716841	2.74451e-74	8.39204e-73	yes	up	28.36	30.9	15.28	17.76	29.63	16.52
ENSMUSG00000022263	Trio	triple functional domain (PTPRF interacting) [Source:MGI Symbol;Acc:MGI:1927230]	2.11581	1.08121	0	0	yes	up	66.54	75.13	33.66	29.47	70.835	31.565
ENSMUSG00000022269	Marchf11	membrane associated ring-CH-type finger 11 [Source:MGI Symbol;Acc:MGI:3608327]	2.33509	1.22348	1.53744e-17	1.57012e-16	yes	up	11.48	11.51	2.66	6.5	11.495	4.58
ENSMUSG00000022272	Myo10	myosin X [Source:MGI Symbol;Acc:MGI:107716]	2.20604	1.14146	0	0	yes	up	48.88	52.2	22.16	22.09	50.54	22.125
ENSMUSG00000022280	Rnf19a	ring finger protein 19A [Source:MGI Symbol;Acc:MGI:1353623]	1.56298	0.644295	6.27562e-40	1.1004e-38	yes	up	15.06	16.25	8.22	10.03	15.655	9.125
ENSMUSG00000022283	Pabpc1	poly(A) binding protein, cytoplasmic 1 [Source:MGI Symbol;Acc:MGI:1349722]	1.71641	0.779398	1.25187e-221	1.13984e-219	yes	up	97.08	111.68	55.01	63.83	104.38	59.42
ENSMUSG00000022285	Ywhaz	tyrosine 3-monooxygenase/tryptophan 5-monooxygenase activation protein, zeta polypeptide [Source:MGI Symbol;Acc:MGI:109484]	1.95864	0.969853	0	0	yes	up	143.67	158.78	65.38	70.99	151.225	68.185
ENSMUSG00000022295	Atp6v1c1	ATPase, H+ transporting, lysosomal V1 subunit C1 [Source:MGI Symbol;Acc:MGI:1913585]	1.50955	0.594123	1.29252e-36	2.12679e-35	yes	up	37.24	38.48	19.46	23.22	37.86	21.34
ENSMUSG00000022296	Baalc	brain and acute leukemia, cytoplasmic [Source:MGI Symbol;Acc:MGI:1928704]	2.65973	1.41128	4.54989e-24	5.60696e-23	yes	up	4.11	4.59	1.28	1.76	4.35	1.52
ENSMUSG00000022300	Dcaf13	DDB1 and CUL4 associated factor 13 [Source:MGI Symbol;Acc:MGI:2684929]	1.77092	0.8245	2.01463e-44	3.8386e-43	yes	up	30.23	32.37	14.85	18.08	31.3	16.465
ENSMUSG00000022305	Lrp12	low density lipoprotein-related protein 12 [Source:MGI Symbol;Acc:MGI:2443132]	2.17952	1.12401	5.89433e-71	1.7187e-69	yes	up	10.46	12.67	4.39	5.04	11.565	4.715
ENSMUSG00000022306	Zfpm2	zinc finger protein, multitype 2 [Source:MGI Symbol;Acc:MGI:1334444]	2.50809	1.32659	2.77546e-26	3.61587e-25	yes	up	2.24	2.86	0.87	0.97	2.55	0.92
ENSMUSG00000022314	Rad21	RAD21 cohesin complex component [Source:MGI Symbol;Acc:MGI:108016]	1.77284	0.826062	3.25554e-235	3.16047e-233	yes	up	62.71	69.92	31.55	36.94	66.315	34.245
ENSMUSG00000022324	Matn2	matrilin 2 [Source:MGI Symbol;Acc:MGI:109613]	1.64114	0.714698	1.04821e-07	7.27032e-07	yes	up	2.25	2.84	1.62	1.16	2.545	1.39
ENSMUSG00000022329	Stk3	serine/threonine kinase 3 [Source:MGI Symbol;Acc:MGI:1928487]	2.03815	1.02726	1.03337e-33	1.59225e-32	yes	up	7.93	9.52	3.99	4	8.725	3.995
ENSMUSG00000022330	Osr2	odd-skipped related 2 [Source:MGI Symbol;Acc:MGI:1930813]	0.301333	-1.73057	1.73943e-05	0.000105416	yes	down	0.21	0.34	1.54	0.75	0.275	1.145
ENSMUSG00000022332	Khdrbs3	KH domain containing, RNA binding, signal transduction associated 3 [Source:MGI Symbol;Acc:MGI:1313312]	2.21833	1.14948	7.63894e-45	1.46871e-43	yes	up	16.44	21.7	8.69	7.32	19.07	8.005
ENSMUSG00000022338	Eny2	ENY2 transcription and export complex 2 subunit [Source:MGI Symbol;Acc:MGI:1919286]	1.78307	0.834363	3.40375e-108	1.45461e-106	yes	up	151.32	177.63	66.71	85.4	164.475	76.055
ENSMUSG00000022346	Myc	myelocytomatosis oncogene [Source:MGI Symbol;Acc:MGI:97250]	2.03118	1.02232	2.09298e-31	3.08445e-30	yes	up	10.77	12.37	4.27	5.92	11.57	5.095
ENSMUSG00000022350	Washc5	WASH complex subunit 5 [Source:MGI Symbol;Acc:MGI:2146110]	1.51298	0.597388	2.32854e-43	4.35545e-42	yes	up	21.61	23.69	13.74	15.86	22.65	14.8
ENSMUSG00000022351	Sqle	squalene epoxidase [Source:MGI Symbol;Acc:MGI:109296]	1.99856	0.998962	9.46888e-17	9.43423e-16	yes	up	4.09	5.06	1.79	2.43	4.575	2.11
ENSMUSG00000022353	Mtss1	MTSS I-BAR domain containing 1 [Source:MGI Symbol;Acc:MGI:2384818]	2.07759	1.05491	4.3937e-126	2.20379e-124	yes	up	26.65	31.61	11.1	13.07	29.13	12.085
ENSMUSG00000022357	Klhl38	kelch-like 38 [Source:MGI Symbol;Acc:MGI:3045310]	0.266068	-1.91013	2.61462e-51	5.65875e-50	yes	down	2.24	1.54	5.82	7.48	1.89	6.65
ENSMUSG00000022358	Fbxo32	F-box protein 32 [Source:MGI Symbol;Acc:MGI:1914981]	0.517395	-0.950663	5.51559e-257	5.8404e-255	yes	down	15.82	16.62	25.85	31.47	16.22	28.66
ENSMUSG00000022359	Ntaq1	N-terminal glutamine amidase 1 [Source:MGI Symbol;Acc:MGI:1924023]	1.88066	0.911238	1.94079e-10	1.52983e-09	yes	up	7.85	9.63	3.71	4.18	8.74	3.945
ENSMUSG00000022360	Atad2	ATPase family, AAA domain containing 2 [Source:MGI Symbol;Acc:MGI:1917722]	1.62396	0.699515	1.03709e-10	8.25571e-10	yes	up	3.83	3.59	2.19	2.12	3.71	2.155
ENSMUSG00000022364	Tbc1d31	TBC1 domain family, member 31 [Source:MGI Symbol;Acc:MGI:2684931]	2.10851	1.07622	1.31954e-24	1.64777e-23	yes	up	7.04	7.84	2.47	3.71	7.44	3.09
ENSMUSG00000022367	Has2	hyaluronan synthase 2 [Source:MGI Symbol;Acc:MGI:107821]	2.40851	1.26814	6.8639e-63	1.79788e-61	yes	up	7.49	8.4	2.7	3.34	7.945	3.02
ENSMUSG00000022369	Mtbp	Mdm2, transformed 3T3 cell double minute p53 binding protein [Source:MGI Symbol;Acc:MGI:2146005]	2.12473	1.08728	9.35967e-10	7.15585e-09	yes	up	2.37	1.97	0.96	1.07	2.17	1.015
ENSMUSG00000022376	Adcy8	adenylate cyclase 8 [Source:MGI Symbol;Acc:MGI:1341110]	2.6689	1.41625	2.51767e-15	2.39894e-14	yes	up	0.89	0.96	0.28	0.35	0.925	0.315
ENSMUSG00000022377	Asap1	ArfGAP with SH3 domain, ankyrin repeat and PH domain1 [Source:MGI Symbol;Acc:MGI:1342335]	1.9601	0.970924	1.84905e-52	4.07119e-51	yes	up	9.88	9.15	3.87	4.04	9.515	3.955
ENSMUSG00000022385	Gtse1	G two S phase expressed protein 1 [Source:MGI Symbol;Acc:MGI:1352755]	2.21462	1.14706	4.03257e-09	2.99769e-08	yes	up	1.52	2.36	0.78	0.8	1.94	0.79
ENSMUSG00000022390	Zc3h7b	zinc finger CCCH type containing 7B [Source:MGI Symbol;Acc:MGI:1328310]	1.6516	0.723863	3.30343e-67	9.12072e-66	yes	up	15.36	16.49	8.11	9.38	15.925	8.745
ENSMUSG00000022391	Rangap1	RAN GTPase activating protein 1 [Source:MGI Symbol;Acc:MGI:103071]	1.54046	0.623357	1.13662e-32	1.71891e-31	yes	up	19.12	19.41	10	12.86	19.265	11.43
ENSMUSG00000022401	Xpnpep3	X-prolyl aminopeptidase 3, mitochondrial [Source:MGI Symbol;Acc:MGI:2445217]	1.74328	0.801801	9.91378e-21	1.11743e-19	yes	up	3.64	4.06	2	1.83	3.85	1.915
ENSMUSG00000022403	St13	suppression of tumorigenicity 13 [Source:MGI Symbol;Acc:MGI:1917606]	1.6327	0.70726	9.04935e-185	6.85353e-183	yes	up	140.58	166.74	59.24	79.91	153.66	69.575
ENSMUSG00000022404	Slc25a17	solute carrier family 25 (mitochondrial carrier, peroxisomal membrane protein), member 17 [Source:MGI Symbol;Acc:MGI:1342248]	1.56403	0.645264	6.88076e-18	7.1121e-17	yes	up	17.88	18.26	9.51	12.1	18.07	10.805
ENSMUSG00000022420	Dnal4	dynein, axonemal, light chain 4 [Source:MGI Symbol;Acc:MGI:1859217]	1.96349	0.973424	2.83162e-19	3.05956e-18	yes	up	10.93	13.55	5.3	6.15	12.24	5.725
ENSMUSG00000022421	Nptxr	neuronal pentraxin receptor [Source:MGI Symbol;Acc:MGI:1920590]	2.09423	1.06642	2.43095e-16	2.38835e-15	yes	up	2.07	2.13	0.81	1.03	2.1	0.92
ENSMUSG00000022425	Enpp2	ectonucleotide pyrophosphatase/phosphodiesterase 2 [Source:MGI Symbol;Acc:MGI:1321390]	0.628429	-0.670178	2.15581e-06	1.38443e-05	yes	down	1.53	1.99	2.41	2.35	1.76	2.38
ENSMUSG00000022427	Tomm22	translocase of outer mitochondrial membrane 22 [Source:MGI Symbol;Acc:MGI:2450248]	1.57858	0.658628	1.25624e-54	2.88596e-53	yes	up	79.37	96.93	49.24	51.14	88.15	50.19
ENSMUSG00000022434	Fam118a	family with sequence similarity 118, member A [Source:MGI Symbol;Acc:MGI:1920475]	1.56801	0.648933	1.92261e-06	1.23814e-05	yes	up	3.63	3.7	2.05	3.34	3.665	2.695
ENSMUSG00000022438	Parvb	parvin, beta [Source:MGI Symbol;Acc:MGI:2153063]	1.62207	0.697834	9.29856e-72	2.74776e-70	yes	up	26.68	29.52	14.83	16.54	28.1	15.685
ENSMUSG00000022441	Efcab6	EF-hand calcium binding domain 6 [Source:MGI Symbol;Acc:MGI:1924877]	0.606971	-0.720301	1.43168e-05	8.72653e-05	yes	down	2.98	1.46	2.99	4.2	2.22	3.595
ENSMUSG00000022442	Ttll1	tubulin tyrosine ligase-like 1 [Source:MGI Symbol;Acc:MGI:2443047]	2.01643	1.0118	1.50052e-35	2.41554e-34	yes	up	12.86	14.99	5.72	7.02	13.925	6.37
ENSMUSG00000022443	Myh9	myosin, heavy polypeptide 9, non-muscle [Source:MGI Symbol;Acc:MGI:107717]	2.31722	1.21239	0	0	yes	up	48.84	56.03	20.83	20.26	52.435	20.545
ENSMUSG00000022451	Twf1	twinfilin actin binding protein 1 [Source:MGI Symbol;Acc:MGI:1100520]	1.70735	0.771763	3.64814e-29	5.11777e-28	yes	up	11.09	12.17	8.14	10.81	11.63	9.475
ENSMUSG00000022453	Naga	N-acetyl galactosaminidase, alpha [Source:MGI Symbol;Acc:MGI:1261422]	1.54589	0.62844	1.93931e-07	1.32437e-06	yes	up	10.22	11.5	6.85	5.55	10.86	6.2
ENSMUSG00000022462	Slc38a2	solute carrier family 38, member 2 [Source:MGI Symbol;Acc:MGI:1915010]	1.62844	0.703492	4.03726e-204	3.34566e-202	yes	up	58.97	67.11	33.15	37.44	63.04	35.295
ENSMUSG00000022463	Srebf2	sterol regulatory element binding factor 2 [Source:MGI Symbol;Acc:MGI:107585]	1.98196	0.986929	8.9217e-116	4.14077e-114	yes	up	25.74	27.61	13.27	14.14	26.675	13.705
ENSMUSG00000022464	Slc38a4	solute carrier family 38, member 4 [Source:MGI Symbol;Acc:MGI:1916604]	0.485762	-1.04168	4.30629e-105	1.79209e-103	yes	down	10.89	8.28	14.81	21.9	9.585	18.355
ENSMUSG00000022469	Rapgef3	Rap guanine nucleotide exchange factor (GEF) 3 [Source:MGI Symbol;Acc:MGI:2441741]	1.54337	0.62608	1.81896e-07	1.24471e-06	yes	up	4.36	5.16	4.09	3.31	4.76	3.7
ENSMUSG00000022472	Desi1	desumoylating isopeptidase 1 [Source:MGI Symbol;Acc:MGI:106313]	1.5762	0.656453	6.65041e-22	7.73537e-21	yes	up	11.29	13.25	7.14	6.79	12.27	6.965
ENSMUSG00000022474	Pmm1	phosphomannomutase 1 [Source:MGI Symbol;Acc:MGI:1353418]	1.70587	0.770504	1.81323e-26	2.37745e-25	yes	up	31.34	34.76	14.65	19.87	33.05	17.26
ENSMUSG00000022476	Polr3h	polymerase (RNA) III (DNA directed) polypeptide H [Source:MGI Symbol;Acc:MGI:1926179]	2.67004	1.41686	2.53761e-56	5.99342e-55	yes	up	38.44	100.37	16.91	5.65	69.405	11.28
ENSMUSG00000022477	Aco2	aconitase 2, mitochondrial [Source:MGI Symbol;Acc:MGI:87880]	0.627338	-0.672684	0	0	yes	down	217.61	212.97	278.68	335.51	215.29	307.095
ENSMUSG00000022483	Col2a1	collagen, type II, alpha 1 [Source:MGI Symbol;Acc:MGI:88452]	3.59686	1.84674	1.33988e-07	9.23061e-07	yes	up	0.15	0.67	0.16	0.19	0.41	0.175
ENSMUSG00000022484	Hoxc10	homeobox C10 [Source:MGI Symbol;Acc:MGI:96192]	0.420527	-1.24973	5.82136e-100	2.31156e-98	yes	down	15.87	10.13	27.81	30.13	13	28.97
ENSMUSG00000022489	Pde1b	phosphodiesterase 1B, Ca2+-calmodulin dependent [Source:MGI Symbol;Acc:MGI:97523]	2.4438	1.28912	1.0751e-13	9.64003e-13	yes	up	2.04	2.2	0.64	0.85	2.12	0.745
ENSMUSG00000022490	Ppp1r1a	protein phosphatase 1, regulatory inhibitor subunit 1A [Source:MGI Symbol;Acc:MGI:1889595]	0.284969	-1.81112	2.718e-199	2.2139e-197	yes	down	19.31	17.85	45.77	77.84	18.58	61.805
ENSMUSG00000022494	Shisa9	shisa family member 9 [Source:MGI Symbol;Acc:MGI:1919805]	2.31227	1.20931	4.92966e-08	3.47697e-07	yes	up	1.08	0.92	0.35	0.4	1	0.375
ENSMUSG00000022498	Txndc11	thioredoxin domain containing 11 [Source:MGI Symbol;Acc:MGI:1923620]	1.72064	0.782946	5.83543e-16	5.67177e-15	yes	up	5.55	7.52	2.97	3.41	6.535	3.19
ENSMUSG00000022500	Litaf	LPS-induced TN factor [Source:MGI Symbol;Acc:MGI:1929512]	1.84907	0.886796	2.31383e-25	2.94404e-24	yes	up	11.62	10.28	5.56	5.39	10.95	5.475
ENSMUSG00000022503	Nubp1	nucleotide binding protein 1 [Source:MGI Symbol;Acc:MGI:1347073]	1.80531	0.852246	3.0252e-21	3.45065e-20	yes	up	9.07	12.2	4.19	6.55	10.635	5.37
ENSMUSG00000022505	Emp2	epithelial membrane protein 2 [Source:MGI Symbol;Acc:MGI:1098726]	2.32702	1.21849	0	0	yes	up	76.28	87.27	29.26	35.1	81.775	32.18
ENSMUSG00000022508	Bcl6	B cell leukemia/lymphoma 6 [Source:MGI Symbol;Acc:MGI:107187]	1.67569	0.744752	6.22935e-75	1.92537e-73	yes	up	27.5	28.25	14.79	15.69	27.875	15.24
ENSMUSG00000022510	Trp63	transformation related protein 63 [Source:MGI Symbol;Acc:MGI:1330810]	2.15566	1.10813	6.37506e-123	3.11029e-121	yes	up	26.7	33.11	11.43	14.41	29.905	12.92
ENSMUSG00000022514	Il1rap	interleukin 1 receptor accessory protein [Source:MGI Symbol;Acc:MGI:104975]	1.79213	0.841672	5.8845e-13	5.12217e-12	yes	up	2.35	3.36	1.61	1.25	2.855	1.43
ENSMUSG00000022516	Nudt16l1	nudix hydrolase 16 like 1 [Source:MGI Symbol;Acc:MGI:1914161]	1.51585	0.60013	6.00194e-12	5.0336e-11	yes	up	15.37	18.06	8.91	11.41	16.715	10.16
ENSMUSG00000022517	Mgrn1	mahogunin, ring finger 1 [Source:MGI Symbol;Acc:MGI:2447670]	1.55065	0.632874	1.12896e-47	2.28187e-46	yes	up	27.96	31.43	15.72	18.37	29.695	17.045
ENSMUSG00000022525	Plaat1	phospholipase A and acyltransferase 1 [Source:MGI Symbol;Acc:MGI:1351473]	0.328914	-1.60422	2.97848e-114	1.36466e-112	yes	down	5.96	6.08	15.99	16.07	6.02	16.03
ENSMUSG00000022526	Zfp251	zinc finger protein 251 [Source:MGI Symbol;Acc:MGI:1918841]	1.79045	0.840321	1.98587e-36	3.25364e-35	yes	up	8.47	10.59	4.56	5.06	9.53	4.81
ENSMUSG00000022528	Hes1	hes family bHLH transcription factor 1 [Source:MGI Symbol;Acc:MGI:104853]	2.35748	1.23725	1.16659e-43	2.19716e-42	yes	up	18.2	20.03	8	8.73	19.115	8.365
ENSMUSG00000022529	Zfp263	zinc finger protein 263 [Source:MGI Symbol;Acc:MGI:1921370]	1.72267	0.784646	1.52954e-26	2.0101e-25	yes	up	10.67	11.51	6.04	5.77	11.09	5.905
ENSMUSG00000022533	Atp13a3	ATPase type 13A3 [Source:MGI Symbol;Acc:MGI:2685387]	2.28716	1.19355	0	0	yes	up	136.75	150.24	51.92	62.03	143.495	56.975
ENSMUSG00000022536	Glyr1	glyoxylate reductase 1 homolog (Arabidopsis) [Source:MGI Symbol;Acc:MGI:1921272]	1.62594	0.701275	2.36229e-85	8.2213e-84	yes	up	35.81	40.93	19.7	23.58	38.37	21.64
ENSMUSG00000022537	Tmem44	transmembrane protein 44 [Source:MGI Symbol;Acc:MGI:1924489]	1.76035	0.815863	8.53566e-13	7.38715e-12	yes	up	2.96	3.64	1.67	1.9	3.3	1.785
ENSMUSG00000022538	Lsg1	large 60S subunit nuclear export GTPase 1 [Source:MGI Symbol;Acc:MGI:107236]	1.56075	0.642239	7.05905e-26	9.10116e-25	yes	up	15.6	19.67	8.97	10.38	17.635	9.675
ENSMUSG00000022540	Rogdi	rogdi homolog [Source:MGI Symbol;Acc:MGI:1913299]	2.32457	1.21696	6.05661e-35	9.60124e-34	yes	up	17.63	21.95	8.89	7.52	19.79	8.205
ENSMUSG00000022545	Ercc4	excision repair cross-complementing rodent repair deficiency, complementation group 4 [Source:MGI Symbol;Acc:MGI:1354163]	1.52388	0.60775	2.04406e-09	1.53931e-08	yes	up	4.08	4.84	1.99	2.87	4.46	2.43
ENSMUSG00000022546	Gpt	glutamic pyruvic transaminase, soluble [Source:MGI Symbol;Acc:MGI:95802]	0.562309	-0.830565	9.36782e-12	7.7947e-11	yes	down	4.02	5.9	5.93	7.8	4.96	6.865
ENSMUSG00000022548	Apod	apolipoprotein D [Source:MGI Symbol;Acc:MGI:88056]	0.315451	-1.66451	1.4694e-54	3.3689e-53	yes	down	6.63	6.35	21.46	16.18	6.49	18.82
ENSMUSG00000022550	Adck5	aarF domain containing kinase 5 [Source:MGI Symbol;Acc:MGI:2679274]	1.9615	0.971955	5.53556e-11	4.45682e-10	yes	up	4.71	6.51	2.38	2.61	5.61	2.495
ENSMUSG00000022554	Hgh1	HGH1 homolog [Source:MGI Symbol;Acc:MGI:1930628]	1.62615	0.701462	6.21516e-05	0.000362044	yes	up	3.54	2.85	1.8	2.56	3.195	2.18
ENSMUSG00000022557	Bop1	block of proliferation 1 [Source:MGI Symbol;Acc:MGI:1334460]	1.7994	0.847513	2.60578e-60	6.54652e-59	yes	up	26.5	29.48	12.64	15.81	27.99	14.225
ENSMUSG00000022558	Mroh1	maestro heat-like repeat family member 1 [Source:MGI Symbol;Acc:MGI:2442558]	1.58154	0.661333	5.07945e-20	5.60809e-19	yes	up	11.37	14.19	5.95	7.56	12.78	6.755
ENSMUSG00000022559	Fbxl6	F-box and leucine-rich repeat protein 6 [Source:MGI Symbol;Acc:MGI:1354705]	1.91485	0.93723	1.19452e-17	1.22406e-16	yes	up	9.67	9.16	4.87	4.62	9.415	4.745
ENSMUSG00000022560	Slc52a2	solute carrier protein 52, member 2 [Source:MGI Symbol;Acc:MGI:1289288]	2.13697	1.09557	3.90416e-17	3.94139e-16	yes	up	2.55	3.67	1.2	1.36	3.11	1.28
ENSMUSG00000022562	Oplah	5-oxoprolinase (ATP-hydrolysing) [Source:MGI Symbol;Acc:MGI:1922725]	0.60243	-0.731133	3.55251e-17	3.59272e-16	yes	down	4.45	3.99	4.86	6.62	4.22	5.74
ENSMUSG00000022568	Scrib	scribbled planar cell polarity [Source:MGI Symbol;Acc:MGI:2145950]	2.08378	1.0592	8.38567e-147	4.88282e-145	yes	up	163.12	148.55	58.47	72.62	155.835	65.545
ENSMUSG00000022571	Pycrl	pyrroline-5-carboxylate reductase-like [Source:MGI Symbol;Acc:MGI:1913444]	1.55751	0.639241	1.33578e-08	9.69906e-08	yes	up	8.56	12.81	6.55	6.1	10.685	6.325
ENSMUSG00000022575	Gsdmd	gasdermin D [Source:MGI Symbol;Acc:MGI:1916396]	1.67012	0.739955	2.31016e-05	0.000138653	yes	up	6.21	4.82	4.38	3.99	5.515	4.185
ENSMUSG00000022601	Zbtb11	zinc finger and BTB domain containing 11 [Source:MGI Symbol;Acc:MGI:2443876]	1.50853	0.59314	2.28896e-18	2.4024e-17	yes	up	7.12	8.68	5.29	4.78	7.9	5.035
ENSMUSG00000022602	Arc	activity regulated cytoskeletal-associated protein [Source:MGI Symbol;Acc:MGI:88067]	3.16538	1.66238	1.42798e-17	1.4599e-16	yes	up	1.73	2.2	0.49	0.65	1.965	0.57
ENSMUSG00000022604	Cep97	centrosomal protein 97 [Source:MGI Symbol;Acc:MGI:1921451]	1.68919	0.756328	1.84569e-23	2.23358e-22	yes	up	3.7	4.7	2.45	2.5	4.2	2.475
ENSMUSG00000022607	Ptk2	PTK2 protein tyrosine kinase 2 [Source:MGI Symbol;Acc:MGI:95481]	1.66598	0.73637	4.11556e-49	8.53565e-48	yes	up	21.87	19.46	8.92	9.01	20.665	8.965
ENSMUSG00000022614	Lmf2	lipase maturation factor 2 [Source:MGI Symbol;Acc:MGI:2146015]	1.52814	0.61178	5.11492e-13	4.46112e-12	yes	up	7.09	8.36	5.94	4.52	7.725	5.23
ENSMUSG00000022617	Chkb	choline kinase beta [Source:MGI Symbol;Acc:MGI:1328313]	1.53367	0.616987	1.57284e-21	1.80737e-20	yes	up	31.53	37.25	19.3	18.68	34.39	18.99
ENSMUSG00000022621	Rabl2	RAB, member RAS oncogene family-like 2 [Source:MGI Symbol;Acc:MGI:1915958]	2.16775	1.1162	2.46809e-12	2.10102e-11	yes	up	23.3	6.73	2.13	3.16	15.015	2.645
ENSMUSG00000022623	Shank3	SH3 and multiple ankyrin repeat domains 3 [Source:MGI Symbol;Acc:MGI:1930016]	1.923	0.943359	3.82239e-29	5.36091e-28	yes	up	7.81	8.77	5.13	3.52	8.29	4.325
ENSMUSG00000022629	Kif21a	kinesin family member 21A [Source:MGI Symbol;Acc:MGI:109188]	0.620092	-0.689446	6.26925e-11	5.03618e-10	yes	down	2.59	1.33	2.3	2.32	1.96	2.31
ENSMUSG00000022636	Alcam	activated leukocyte cell adhesion molecule [Source:MGI Symbol;Acc:MGI:1313266]	2.04091	1.02921	9.21321e-20	1.00922e-18	yes	up	2.97	2.8	0.94	2.23	2.885	1.585
ENSMUSG00000022641	Bbx	bobby sox HMG box containing [Source:MGI Symbol;Acc:MGI:1917758]	1.95544	0.967493	1.11645e-53	2.51136e-52	yes	up	5.24	4.96	2.21	2.46	5.1	2.335
ENSMUSG00000022656	Nectin3	nectin cell adhesion molecule 3 [Source:MGI Symbol;Acc:MGI:1930171]	2.43006	1.28099	8.60403e-286	1.04454e-283	yes	up	47.46	52.67	19.51	19.55	50.065	19.53
ENSMUSG00000022664	Slc35a5	solute carrier family 35, member A5 [Source:MGI Symbol;Acc:MGI:1921352]	1.61246	0.689261	5.36197e-12	4.50613e-11	yes	up	4.42	6.07	2.36	2.7	5.245	2.53
ENSMUSG00000022673	Mcm4	minichromosome maintenance complex component 4 [Source:MGI Symbol;Acc:MGI:103199]	1.79622	0.844963	2.55357e-14	2.35088e-13	yes	up	3.59	4.06	1.84	2.06	3.825	1.95
ENSMUSG00000022676	Snai2	snail family zinc finger 2 [Source:MGI Symbol;Acc:MGI:1096393]	2.55663	1.35425	1.67117e-18	1.76142e-17	yes	up	4.01	4.9	1.85	1.33	4.455	1.59
ENSMUSG00000022682	Rrn3	RRN3 RNA polymerase I transcription factor homolog (yeast) [Source:MGI Symbol;Acc:MGI:1925255]	1.55942	0.641008	1.30714e-72	3.90298e-71	yes	up	33.03	36.54	19.22	21.62	34.785	20.42
ENSMUSG00000022685	Parn	poly(A)-specific ribonuclease (deadenylation nuclease) [Source:MGI Symbol;Acc:MGI:1921358]	1.88579	0.915167	8.777e-24	1.07306e-22	yes	up	6.98	7.65	3.37	3.78	7.315	3.575
ENSMUSG00000022686	B3gnt5	UDP-GlcNAc:betaGal beta-1,3-N-acetylglucosaminyltransferase 5 [Source:MGI Symbol;Acc:MGI:2137302]	2.04683	1.03339	4.67852e-29	6.54719e-28	yes	up	4.33	5.37	2.6	2.19	4.85	2.395
ENSMUSG00000022701	Ccdc191	coiled-coil domain containing 191 [Source:MGI Symbol;Acc:MGI:1922661]	1.75612	0.812394	1.07505e-09	8.1929e-09	yes	up	2.58	2.88	1.22	1.84	2.73	1.53
ENSMUSG00000022704	Qtrt2	queuine tRNA-ribosyltransferase accessory subunit 2 [Source:MGI Symbol;Acc:MGI:1922194]	1.67924	0.747813	1.77652e-20	1.9875e-19	yes	up	14.79	16.96	7.11	7.04	15.875	7.075
ENSMUSG00000022707	Gbe1	glucan (1,4-alpha-), branching enzyme 1 [Source:MGI Symbol;Acc:MGI:1921435]	0.49539	-1.01336	1.8789e-58	4.58148e-57	yes	down	10.36	11.36	18.74	23.02	10.86	20.88
ENSMUSG00000022711	Pmm2	phosphomannomutase 2 [Source:MGI Symbol;Acc:MGI:1859214]	1.63747	0.71147	4.66782e-27	6.21724e-26	yes	up	27.95	28.94	11.9	18.19	28.445	15.045
ENSMUSG00000022718	Dgcr8	DGCR8, microprocessor complex subunit [Source:MGI Symbol;Acc:MGI:2151114]	1.66391	0.73458	2.36926e-46	4.68769e-45	yes	up	14.71	16.07	8.64	7.94	15.39	8.29
ENSMUSG00000022721	Trmt2a	TRM2 tRNA methyltransferase 2A [Source:MGI Symbol;Acc:MGI:96270]	1.50132	0.586228	1.54898e-12	1.32949e-11	yes	up	19.29	17.76	8.74	9.03	18.525	8.885
ENSMUSG00000022722	Arl6	ADP-ribosylation factor-like 6 [Source:MGI Symbol;Acc:MGI:1927136]	2.04317	1.03081	9.36365e-18	9.62974e-17	yes	up	8.6	7.88	3.85	3.97	8.24	3.91
ENSMUSG00000022723	Crybg3	beta-gamma crystallin domain containing 3 [Source:MGI Symbol;Acc:MGI:2676311]	0.616078	-0.698816	2.72418e-23	3.28556e-22	yes	down	3.3	2.9	5.31	7.12	3.1	6.215
ENSMUSG00000022747	St3gal6	ST3 beta-galactoside alpha-2,3-sialyltransferase 6 [Source:MGI Symbol;Acc:MGI:1888707]	0.218904	-2.19163	0	0	yes	down	21.95	16.59	71.97	107.43	19.27	89.7
ENSMUSG00000022748	Cmss1	cms small ribosomal subunit 1 [Source:MGI Symbol;Acc:MGI:1913747]	0.443019	-1.17456	2.11332e-43	3.95676e-42	yes	down	14.22	12.5	32.06	22.91	13.36	27.485
ENSMUSG00000022749	Tbc1d23	TBC1 domain family, member 23 [Source:MGI Symbol;Acc:MGI:1914831]	1.57287	0.653399	1.49765e-34	2.35134e-33	yes	up	18.08	18.6	8.88	11.3	18.34	10.09
ENSMUSG00000022750	Klhl22	kelch-like 22 [Source:MGI Symbol;Acc:MGI:1337995]	1.69231	0.758995	3.52109e-54	8.00222e-53	yes	up	30.74	34.74	15.17	18.73	32.74	16.95
ENSMUSG00000022752	Tomm70a	translocase of outer mitochondrial membrane 70A [Source:MGI Symbol;Acc:MGI:106295]	1.55936	0.640955	2.79766e-121	1.35568e-119	yes	up	32.49	35.93	18.07	21.98	34.21	20.025
ENSMUSG00000022758	P2rx6	purinergic receptor P2X, ligand-gated ion channel, 6 [Source:MGI Symbol;Acc:MGI:1337113]	0.581889	-0.781183	2.37034e-16	2.33e-15	yes	down	4.86	4.27	6.65	8.06	4.565	7.355
ENSMUSG00000022761	Lztr1	leucine-zipper-like transcriptional regulator, 1 [Source:MGI Symbol;Acc:MGI:1914113]	1.56299	0.644305	1.52982e-34	2.39987e-33	yes	up	23.79	30.78	14.36	15.8	27.285	15.08
ENSMUSG00000022769	Sdf2l1	stromal cell-derived factor 2-like 1 [Source:MGI Symbol;Acc:MGI:2149842]	2.38542	1.25424	7.07738e-12	5.91817e-11	yes	up	4.76	7.97	3.01	1.9	6.365	2.455
ENSMUSG00000022772	Senp5	SUMO/sentrin specific peptidase 5 [Source:MGI Symbol;Acc:MGI:2443596]	1.791	0.840768	4.51075e-80	1.48574e-78	yes	up	13.47	14.08	6.44	7.15	13.775	6.795
ENSMUSG00000022774	Ncbp2	nuclear cap binding protein subunit 2 [Source:MGI Symbol;Acc:MGI:1915342]	1.60193	0.679813	1.55251e-39	2.70483e-38	yes	up	29.23	33.86	17.78	18.71	31.545	18.245
ENSMUSG00000022779	Top3b	topoisomerase (DNA) III beta [Source:MGI Symbol;Acc:MGI:1333803]	1.64476	0.71788	2.63396e-31	3.87172e-30	yes	up	21.68	24.45	12.54	14.88	23.065	13.71
ENSMUSG00000022781	Pak2	p21 (RAC1) activated kinase 2 [Source:MGI Symbol;Acc:MGI:1339984]	1.75915	0.814879	1.37559e-89	4.96567e-88	yes	up	17	17.79	8.58	9.54	17.395	9.06
ENSMUSG00000022789	Dnm1l	dynamin 1-like [Source:MGI Symbol;Acc:MGI:1921256]	1.57278	0.653316	1.80449e-117	8.54853e-116	yes	up	51.29	53.98	31.09	31.81	52.635	31.45
ENSMUSG00000022793	B4galt4	UDP-Gal:betaGlcNAc beta 1,4-galactosyltransferase, polypeptide 4 [Source:MGI Symbol;Acc:MGI:1928387]	1.60352	0.681244	2.79122e-07	1.88945e-06	yes	up	4.67	5.65	3.32	2.34	5.16	2.83
ENSMUSG00000022801	Lrch3	leucine-rich repeats and calponin homology (CH) domain containing 3 [Source:MGI Symbol;Acc:MGI:1917394]	1.77897	0.831044	1.56152e-47	3.14726e-46	yes	up	9.67	10.65	4.42	6.77	10.16	5.595
ENSMUSG00000022802	Lmln	leishmanolysin-like (metallopeptidase M8 family) [Source:MGI Symbol;Acc:MGI:2444736]	1.78133	0.832952	3.30098e-08	2.34822e-07	yes	up	0.96	1.39	0.49	0.71	1.175	0.6
ENSMUSG00000022808	Snx4	sorting nexin 4 [Source:MGI Symbol;Acc:MGI:1916400]	1.93113	0.949444	2.51464e-86	8.82129e-85	yes	up	26.37	28.89	11.46	13.95	27.63	12.705
ENSMUSG00000022811	Zfp148	zinc finger protein 148 [Source:MGI Symbol;Acc:MGI:1332234]	1.68964	0.756716	4.11874e-56	9.69176e-55	yes	up	11.82	12.14	5.1	6.19	11.98	5.645
ENSMUSG00000022814	Umps	uridine monophosphate synthetase [Source:MGI Symbol;Acc:MGI:1298388]	1.83902	0.878937	3.34004e-21	3.80673e-20	yes	up	5.13	6.28	2.59	3.07	5.705	2.83
ENSMUSG00000022836	Mylk	myosin, light polypeptide kinase [Source:MGI Symbol;Acc:MGI:894806]	1.54501	0.627612	3.71918e-23	4.47052e-22	yes	up	5.57	6.24	4.35	3.19	5.905	3.77
ENSMUSG00000022837	Iqcb1	IQ calmodulin-binding motif containing 1 [Source:MGI Symbol;Acc:MGI:2443764]	1.82326	0.866523	2.18142e-14	2.01443e-13	yes	up	11.76	11.63	3.81	6.24	11.695	5.025
ENSMUSG00000022840	Adcy5	adenylate cyclase 5 [Source:MGI Symbol;Acc:MGI:99673]	0.501333	-0.99616	1.33238e-05	8.14731e-05	yes	down	0.19	0.28	0.39	0.46	0.235	0.425
ENSMUSG00000022843	Clcn2	chloride channel, voltage-sensitive 2 [Source:MGI Symbol;Acc:MGI:105061]	1.74223	0.800936	1.04101e-08	7.59631e-08	yes	up	3.48	4.19	2.25	1.43	3.835	1.84
ENSMUSG00000022844	Pdia5	protein disulfide isomerase associated 5 [Source:MGI Symbol;Acc:MGI:1919849]	1.69014	0.757144	0.000133149	0.000757784	yes	up	2.64	2.3	1.66	1.03	2.47	1.345
ENSMUSG00000022849	Hspbap1	Hspb associated protein 1 [Source:MGI Symbol;Acc:MGI:1913917]	1.98433	0.98865	6.21363e-11	4.9929e-10	yes	up	3.27	3.73	1.38	2.05	3.5	1.715
ENSMUSG00000022853	Ehhadh	enoyl-Coenzyme A, hydratase/3-hydroxyacyl Coenzyme A dehydrogenase [Source:MGI Symbol;Acc:MGI:1277964]	0.335312	-1.57643	5.20768e-15	4.90731e-14	yes	down	0.6	0.61	1.51	1.84	0.605	1.675
ENSMUSG00000022858	Tra2b	transformer 2 beta [Source:MGI Symbol;Acc:MGI:106016]	1.53087	0.614354	6.12899e-57	1.45902e-55	yes	up	45.92	51.51	27.62	31.76	48.715	29.69
ENSMUSG00000022863	Btg3	BTG anti-proliferation factor 3 [Source:MGI Symbol;Acc:MGI:109532]	1.93187	0.95	1.61998e-27	2.178e-26	yes	up	17.22	19.21	10.23	10.49	18.215	10.36
ENSMUSG00000022864	D16Ertd472e	DNA segment, Chr 16, ERATO Doi 472, expressed [Source:MGI Symbol;Acc:MGI:1196400]	2.47932	1.30995	8.48918e-85	2.9401e-83	yes	up	9.43	12.37	3.32	3.81	10.9	3.565
ENSMUSG00000022865	Cxadr	coxsackie virus and adenovirus receptor [Source:MGI Symbol;Acc:MGI:1201679]	1.52838	0.612006	6.30678e-07	4.18889e-06	yes	up	1.99	1.84	0.86	1.69	1.915	1.275
ENSMUSG00000022867	Usp25	ubiquitin specific peptidase 25 [Source:MGI Symbol;Acc:MGI:1353655]	0.563846	-0.826628	1.08238e-127	5.50138e-126	yes	down	16.4	15.22	21.58	29.9	15.81	25.74
ENSMUSG00000022878	Adipoq	adiponectin, C1Q and collagen domain containing [Source:MGI Symbol;Acc:MGI:106675]	0.0323094	-4.9519	6.894e-210	5.8748e-208	yes	down	0.21	1.43	8.06	38.44	0.82	23.25
ENSMUSG00000022883	Robo1	roundabout guidance receptor 1 [Source:MGI Symbol;Acc:MGI:1274781]	2.50242	1.32333	2.29803e-59	5.68592e-58	yes	up	4.3	4.21	1.5	2.09	4.255	1.795
ENSMUSG00000022885	St6gal1	beta galactoside alpha 2,6 sialyltransferase 1 [Source:MGI Symbol;Acc:MGI:108470]	2.03993	1.02852	1.36352e-25	1.74578e-24	yes	up	4.27	4.28	2.2	1.66	4.275	1.93
ENSMUSG00000022887	Masp1	mannan-binding lectin serine peptidase 1 [Source:MGI Symbol;Acc:MGI:88492]	2.22611	1.15452	5.20238e-40	9.13892e-39	yes	up	9.13	10.91	3.62	4.89	10.02	4.255
ENSMUSG00000022889	Mrpl39	mitochondrial ribosomal protein L39 [Source:MGI Symbol;Acc:MGI:1351620]	1.57372	0.65418	2.02705e-32	3.05338e-31	yes	up	26.37	34.35	13.31	18.52	30.36	15.915
ENSMUSG00000022892	App	amyloid beta (A4) precursor protein [Source:MGI Symbol;Acc:MGI:88059]	1.72084	0.783113	1.57774e-246	1.59956e-244	yes	up	90.22	95.3	52.95	46.41	92.76	49.68
ENSMUSG00000022893	Adamts1	a disintegrin-like and metallopeptidase (reprolysin type) with thrombospondin type 1 motif, 1 [Source:MGI Symbol;Acc:MGI:109249]	0.525272	-0.928865	4.10744e-77	1.3077e-75	yes	down	6.75	8.64	9.05	17.26	7.695	13.155
ENSMUSG00000022898	Vps26c	VPS26 endosomal protein sorting factor C [Source:MGI Symbol;Acc:MGI:1206040]	1.90213	0.927613	9.05538e-81	3.00864e-79	yes	up	44.42	49.43	18.09	24.41	46.925	21.25
ENSMUSG00000022911	Arl13b	ADP-ribosylation factor-like 13B [Source:MGI Symbol;Acc:MGI:1915396]	1.68603	0.75363	2.05544e-11	1.68623e-10	yes	up	4.74	4.71	2.59	2.44	4.725	2.515
ENSMUSG00000022913	Psmg1	proteasome (prosome, macropain) assembly chaperone 1 [Source:MGI Symbol;Acc:MGI:1860263]	1.6474	0.720193	7.6891e-13	6.66762e-12	yes	up	18.67	20.45	11.08	11.17	19.56	11.125
ENSMUSG00000022914	Brwd1	bromodomain and WD repeat domain containing 1 [Source:MGI Symbol;Acc:MGI:1890651]	1.98409	0.988475	7.53243e-222	6.86929e-220	yes	up	41.05	45.32	21.06	19.42	43.185	20.24
ENSMUSG00000022945	Chaf1b	chromatin assembly factor 1, subunit B (p60) [Source:MGI Symbol;Acc:MGI:1314881]	3.28162	1.71441	2.4127e-09	1.81214e-08	yes	up	1.53	1.61	0.3	0.74	1.57	0.52
ENSMUSG00000022952	Runx1	runt related transcription factor 1 [Source:MGI Symbol;Acc:MGI:99852]	2.39513	1.2601	4.33594e-229	4.05775e-227	yes	up	23.75	26.03	7.96	9.76	24.89	8.86
ENSMUSG00000022961	Son	Son DNA binding protein [Source:MGI Symbol;Acc:MGI:98353]	1.55149	0.633651	5.44822e-286	6.64241e-284	yes	up	178.26	185.73	119.29	114.06	181.995	116.675
ENSMUSG00000022967	Ifnar1	interferon (alpha and beta) receptor 1 [Source:MGI Symbol;Acc:MGI:107658]	1.72495	0.786556	4.74712e-33	7.22876e-32	yes	up	10.73	10.6	5.8	5.72	10.665	5.76
ENSMUSG00000022971	Ifnar2	interferon (alpha and beta) receptor 2 [Source:MGI Symbol;Acc:MGI:1098243]	1.74311	0.801662	1.54839e-12	1.32918e-11	yes	up	9.7	9.99	5.08	5.22	9.845	5.15
ENSMUSG00000022973	Synj1	synaptojanin 1 [Source:MGI Symbol;Acc:MGI:1354961]	1.93335	0.951105	2.16242e-39	3.75714e-38	yes	up	8.87	10.61	4.41	4.51	9.74	4.46
ENSMUSG00000022974	Paxbp1	PAX3 and PAX7 binding protein 1 [Source:MGI Symbol;Acc:MGI:1914617]	1.67004	0.73988	5.83513e-43	1.08364e-41	yes	up	27.9	24.61	15.64	15.18	26.255	15.41
ENSMUSG00000022983	Scaf4	SR-related CTD-associated factor 4 [Source:MGI Symbol;Acc:MGI:2146350]	1.53626	0.619422	2.41396e-20	2.6896e-19	yes	up	11.64	12.05	5.42	6.88	11.845	6.15
ENSMUSG00000022995	Enah	ENAH actin regulator [Source:MGI Symbol;Acc:MGI:108360]	2.19716	1.13564	0	0	yes	up	118.03	143.8	46.61	52.22	130.915	49.415
ENSMUSG00000022999	Lmbr1l	limb region 1 like [Source:MGI Symbol;Acc:MGI:1289247]	1.52476	0.60858	1.983e-06	1.27574e-05	yes	up	4.7	8.36	4.43	2.98	6.53	3.705
ENSMUSG00000023004	Tuba1b	tubulin, alpha 1B [Source:MGI Symbol;Acc:MGI:107804]	2.43145	1.28182	0	0	yes	up	457.87	522.69	154.94	192	490.28	173.47
ENSMUSG00000023008	Fmnl3	formin-like 3 [Source:MGI Symbol;Acc:MGI:109569]	2.06406	1.04549	2.89642e-38	4.91884e-37	yes	up	6.62	7.51	3.12	3.01	7.065	3.065
ENSMUSG00000023009	Nckap5l	NCK-associated protein 5-like [Source:MGI Symbol;Acc:MGI:3609653]	2.03377	1.02416	3.53026e-24	4.36644e-23	yes	up	3.21	3.93	1.6	1.58	3.57	1.59
ENSMUSG00000023015	Racgap1	Rac GTPase-activating protein 1 [Source:MGI Symbol;Acc:MGI:1349423]	2.12203	1.08544	1.4329e-21	1.64922e-20	yes	up	5.36	4.76	2.11	2.35	5.06	2.23
ENSMUSG00000023017	Asic1	acid-sensing (proton-gated) ion channel 1 [Source:MGI Symbol;Acc:MGI:1194915]	1.94966	0.963225	3.70192e-05	0.000219285	yes	up	1.2	1.27	0.52	0.55	1.235	0.535
ENSMUSG00000023018	Smarcd1	SWI/SNF related, matrix associated, actin dependent regulator of chromatin, subfamily d, member 1 [Source:MGI Symbol;Acc:MGI:1933623]	1.57653	0.656754	8.38619e-11	6.70192e-10	yes	up	6.14	6.66	2.79	4.17	6.4	3.48
ENSMUSG00000023019	Gpd1	glycerol-3-phosphate dehydrogenase 1 (soluble) [Source:MGI Symbol;Acc:MGI:95679]	0.288351	-1.7941	0	0	yes	down	76.92	55.99	188.19	241.96	66.455	215.075
ENSMUSG00000023021	Cers5	ceramide synthase 5 [Source:MGI Symbol;Acc:MGI:1919199]	2.16757	1.11608	4.25731e-78	1.37455e-76	yes	up	23.42	28.65	10.02	11.63	26.035	10.825
ENSMUSG00000023022	Lima1	LIM domain and actin binding 1 [Source:MGI Symbol;Acc:MGI:1920992]	2.22943	1.15667	0	0	yes	up	61.47	67.9	25	27.67	64.685	26.335
ENSMUSG00000023025	Larp4	La ribonucleoprotein 4 [Source:MGI Symbol;Acc:MGI:2443114]	1.5298	0.613346	2.85528e-74	8.72608e-73	yes	up	21.1	22.28	12.81	13.66	21.69	13.235
ENSMUSG00000023026	Dip2b	disco interacting protein 2 homolog B [Source:MGI Symbol;Acc:MGI:2145977]	1.84215	0.881394	1.10429e-33	1.70014e-32	yes	up	3.46	3.55	1.82	1.65	3.505	1.735
ENSMUSG00000023034	Nr4a1	nuclear receptor subfamily 4, group A, member 1 [Source:MGI Symbol;Acc:MGI:1352454]	0.591193	-0.7583	1.32482e-98	5.20641e-97	yes	down	39.04	28.14	52.32	54.31	33.59	53.315
ENSMUSG00000023036	Pcdhgc4	protocadherin gamma subfamily C, 4 [Source:MGI Symbol;Acc:MGI:1935203]	2.09886	1.0696	6.4491e-27	8.55393e-26	yes	up	8.51	7.97	2.98	4.32	8.24	3.65
ENSMUSG00000023043	Krt18	keratin 18 [Source:MGI Symbol;Acc:MGI:96692]	0.252904	-1.98334	0.000100909	0.00057891	yes	down	0.14	0.25	0.17	1.27	0.195	0.72
ENSMUSG00000023047	Amhr2	anti-Mullerian hormone type 2 receptor [Source:MGI Symbol;Acc:MGI:105062]	0.436042	-1.19746	3.02443e-07	2.0432e-06	yes	down	1.82	2.35	6.64	5.2	2.085	5.92
ENSMUSG00000023050	Map3k12	mitogen-activated protein kinase kinase kinase 12 [Source:MGI Symbol;Acc:MGI:1346881]	1.59795	0.676226	7.22588e-10	5.55269e-09	yes	up	2.02	3.42	1.45	1.53	2.72	1.49
ENSMUSG00000023067	Cdkn1a	cyclin dependent kinase inhibitor 1A (P21) [Source:MGI Symbol;Acc:MGI:104556]	2.39658	1.26098	0	0	yes	up	1234.75	1343.82	462.5	536.34	1289.29	499.42
ENSMUSG00000023072	Cep89	centrosomal protein 89 [Source:MGI Symbol;Acc:MGI:1919390]	1.50326	0.588097	1.88012e-06	1.21119e-05	yes	up	4.17	4.8	2.82	3.78	4.485	3.3
ENSMUSG00000023075	Akirin1	akirin 1 [Source:MGI Symbol;Acc:MGI:1915300]	1.9458	0.960365	2.5413e-151	1.55747e-149	yes	up	42.23	46.8	17.89	23.12	44.515	20.505
ENSMUSG00000023079	Gtf2ird1	general transcription factor II I repeat domain-containing 1 [Source:MGI Symbol;Acc:MGI:1861942]	2.34236	1.22796	5.11339e-116	2.37517e-114	yes	up	23.15	28.24	9.05	14	25.695	11.525
ENSMUSG00000023094	Msrb2	methionine sulfoxide reductase B2 [Source:MGI Symbol;Acc:MGI:1923717]	0.567587	-0.817086	2.01952e-08	1.45381e-07	yes	down	4.37	4.4	7.9	6.53	4.385	7.215
ENSMUSG00000023153	Tmem52	transmembrane protein 52 [Source:MGI Symbol;Acc:MGI:1916921]	0.635674	-0.653642	9.35599e-25	1.17294e-23	yes	down	36.69	34.06	64.94	50.63	35.375	57.785
ENSMUSG00000023169	Slc38a1	solute carrier family 38, member 1 [Source:MGI Symbol;Acc:MGI:2145895]	2.56497	1.35894	1.20468e-112	5.4069e-111	yes	up	8.31	9.99	2.55	3.4	9.15	2.975
ENSMUSG00000023191	P3h3	prolyl 3-hydroxylase 3 [Source:MGI Symbol;Acc:MGI:1315208]	1.75387	0.810542	3.09947e-09	2.3158e-08	yes	up	3.52	4.85	2.94	1.44	4.185	2.19
ENSMUSG00000023224	Serping1	serine (or cysteine) peptidase inhibitor, clade G, member 1 [Source:MGI Symbol;Acc:MGI:894696]	0.574371	-0.799945	1.77331e-21	2.03324e-20	yes	down	6.88	10.11	15.58	11.51	8.495	13.545
ENSMUSG00000023232	Serinc2	serine incorporator 2 [Source:MGI Symbol;Acc:MGI:1919132]	1.7182	0.7809	4.73971e-48	9.65503e-47	yes	up	34.03	31.11	15.43	19.88	32.57	17.655
ENSMUSG00000023267	Gabrr2	gamma-aminobutyric acid (GABA) C receptor, subunit rho 2 [Source:MGI Symbol;Acc:MGI:95626]	0.466026	-1.10152	2.71513e-05	0.000162159	yes	down	0.75	0.72	1.46	1.47	0.735	1.465
ENSMUSG00000023272	Creld2	cysteine-rich with EGF-like domains 2 [Source:MGI Symbol;Acc:MGI:1923987]	1.78413	0.835218	5.14982e-15	4.85438e-14	yes	up	12.72	11.76	6.43	6.39	12.24	6.41
ENSMUSG00000023284	Zfp605	zinc finger protein 605 [Source:MGI Symbol;Acc:MGI:2444933]	1.58463	0.664148	1.33141e-05	8.14227e-05	yes	up	2.56	3.26	1.5	1.78	2.91	1.64
ENSMUSG00000023328	Ache	acetylcholinesterase [Source:MGI Symbol;Acc:MGI:87876]	1.83716	0.87748	1.72653e-48	3.54608e-47	yes	up	21.91	22.08	11.49	11	21.995	11.245
ENSMUSG00000023336	Wfdc1	WAP four-disulfide core domain 1 [Source:MGI Symbol;Acc:MGI:1915116]	0.456188	-1.1323	5.53819e-85	1.9239e-83	yes	down	20.76	21.74	44.59	41.52	21.25	43.055
ENSMUSG00000023348	Trip6	thyroid hormone receptor interactor 6 [Source:MGI Symbol;Acc:MGI:1343458]	1.96738	0.976275	1.92814e-24	2.39833e-23	yes	up	8.82	10.68	4.29	5.33	9.75	4.81
ENSMUSG00000023353	Agap3	ArfGAP with GTPase domain, ankyrin repeat and PH domain 3 [Source:MGI Symbol;Acc:MGI:2183446]	1.71308	0.776595	3.42438e-59	8.43991e-58	yes	up	52.11	57.64	26.62	31.13	54.875	28.875
ENSMUSG00000023367	Tmem176a	transmembrane protein 176A [Source:MGI Symbol;Acc:MGI:1913308]	1.56682	0.647835	1.03039e-09	7.85887e-09	yes	up	12.71	10.99	4.83	6.08	11.85	5.455
ENSMUSG00000023391	Dlx2	distal-less homeobox 2 [Source:MGI Symbol;Acc:MGI:94902]	3.99027	1.99649	4.89289e-09	3.62169e-08	yes	up	1.18	1.08	0.11	0.31	1.13	0.21
ENSMUSG00000023452	Pisd	phosphatidylserine decarboxylase [Source:MGI Symbol;Acc:MGI:2445114]	1.76296	0.817998	2.28336e-36	3.73035e-35	yes	up	20.79	21.41	9.81	12.57	21.1	11.19
ENSMUSG00000023456	Tpi1	triosephosphate isomerase 1 [Source:MGI Symbol;Acc:MGI:98797]	0.534806	-0.902913	0	0	yes	down	1052.51	943.38	1714.32	1974.65	997.945	1844.48
ENSMUSG00000023495	Pcbp4	poly(rC) binding protein 4 [Source:MGI Symbol;Acc:MGI:1890471]	2.11008	1.0773	1.13358e-187	8.70045e-186	yes	up	77.02	92.41	36.06	35.56	84.715	35.81
ENSMUSG00000023505	Cdca3	cell division cycle associated 3 [Source:MGI Symbol;Acc:MGI:1315198]	2.06214	1.04415	1.03545e-05	6.37731e-05	yes	up	2.14	1.59	0.71	1.23	1.865	0.97
ENSMUSG00000023572	Ccndbp1	cyclin D-type binding-protein 1 [Source:MGI Symbol;Acc:MGI:109595]	1.63455	0.708889	7.11432e-35	1.12624e-33	yes	up	35.87	35.35	18.71	20.65	35.61	19.68
ENSMUSG00000023791	Pigx	phosphatidylinositol glycan anchor biosynthesis, class X [Source:MGI Symbol;Acc:MGI:1919334]	1.81074	0.85658	1.21537e-16	1.20567e-15	yes	up	19.5	23.77	10.58	12.01	21.635	11.295
ENSMUSG00000023800	Tiam2	T cell lymphoma invasion and metastasis 2 [Source:MGI Symbol;Acc:MGI:1344338]	1.59856	0.676776	1.939e-10	1.52885e-09	yes	up	3.48	4.38	2.39	2.44	3.93	2.415
ENSMUSG00000023805	Synj2	synaptojanin 2 [Source:MGI Symbol;Acc:MGI:1201671]	1.96228	0.972533	5.63349e-130	2.90725e-128	yes	up	23.18	26.91	10.51	12.43	25.045	11.47
ENSMUSG00000023827	Agpat4	1-acylglycerol-3-phosphate O-acyltransferase 4 (lysophosphatidic acid acyltransferase, delta) [Source:MGI Symbol;Acc:MGI:1915512]	2.30971	1.20771	7.52002e-28	1.01798e-26	yes	up	8.26	9.81	3.46	3.54	9.035	3.5
ENSMUSG00000023830	Igf2r	insulin-like growth factor 2 receptor [Source:MGI Symbol;Acc:MGI:96435]	1.93254	0.950496	0	0	yes	up	44.99	50.35	19.43	25.23	47.67	22.33
ENSMUSG00000023845	Lnpep	leucyl/cystinyl aminopeptidase [Source:MGI Symbol;Acc:MGI:2387123]	1.53621	0.619379	5.08179e-141	2.84322e-139	yes	up	20.07	21.25	11.38	13.03	20.66	12.205
ENSMUSG00000023852	Chd1	chromodomain helicase DNA binding protein 1 [Source:MGI Symbol;Acc:MGI:88393]	1.7188	0.781398	5.44908e-46	1.07072e-44	yes	up	7.28	7.45	4.04	4.41	7.365	4.225
ENSMUSG00000023861	Mpc1	mitochondrial pyruvate carrier 1 [Source:MGI Symbol;Acc:MGI:1915240]	0.57902	-0.788314	3.26189e-213	2.83457e-211	yes	down	196.66	203.94	333.23	315.52	200.3	324.375
ENSMUSG00000023885	Thbs2	thrombospondin 2 [Source:MGI Symbol;Acc:MGI:98738]	0.663604	-0.591605	1.64802e-08	1.19072e-07	yes	down	1.13	2.1	2.05	2.33	1.615	2.19
ENSMUSG00000023905	Tnfrsf12a	tumor necrosis factor receptor superfamily, member 12a [Source:MGI Symbol;Acc:MGI:1351484]	1.96312	0.973149	1.72767e-150	1.04538e-148	yes	up	149.57	185.57	70.9	90.94	167.57	80.92
ENSMUSG00000023908	Pkmyt1	protein kinase, membrane associated tyrosine/threonine 1 [Source:MGI Symbol;Acc:MGI:2137630]	1.99086	0.993392	6.32338e-05	0.000367974	yes	up	1.09	1.88	0.56	0.56	1.485	0.56
ENSMUSG00000023909	Paqr4	progestin and adipoQ receptor family member IV [Source:MGI Symbol;Acc:MGI:1923748]	1.52547	0.609258	1.78472e-07	1.22186e-06	yes	up	4.3	4.84	2.69	2.8	4.57	2.745
ENSMUSG00000023913	Pla2g7	phospholipase A2, group VII (platelet-activating factor acetylhydrolase, plasma) [Source:MGI Symbol;Acc:MGI:1351327]	0.599454	-0.738279	4.14567e-11	3.35716e-10	yes	down	5.25	2.79	6.22	6.27	4.02	6.245
ENSMUSG00000023921	Mmut	methylmalonyl-Coenzyme A mutase [Source:MGI Symbol;Acc:MGI:97239]	0.597945	-0.741915	1.54436e-43	2.901e-42	yes	down	9.51	8.78	12.79	15.41	9.145	14.1
ENSMUSG00000023923	Tbc1d5	TBC1 domain family, member 5 [Source:MGI Symbol;Acc:MGI:1919488]	1.84836	0.886247	1.35346e-30	1.95729e-29	yes	up	5.23	5.94	2.37	3.13	5.585	2.75
ENSMUSG00000023927	Satb1	special AT-rich sequence binding protein 1 [Source:MGI Symbol;Acc:MGI:105084]	0.64516	-0.632272	1.97549e-54	4.52558e-53	yes	down	12.93	12.32	16.32	21.74	12.625	19.03
ENSMUSG00000023940	Sgo1	shugoshin 1 [Source:MGI Symbol;Acc:MGI:1919665]	2.28337	1.19116	2.29988e-05	0.00013808	yes	up	0.71	0.6	0.23	0.3	0.655	0.265
ENSMUSG00000023942	Slc29a1	solute carrier family 29 (nucleoside transporters), member 1 [Source:MGI Symbol;Acc:MGI:1927073]	2.15122	1.10516	8.77932e-162	5.73061e-160	yes	up	70.09	82.7	31.17	36.69	76.395	33.93
ENSMUSG00000023947	Nfkbie	nuclear factor of kappa light polypeptide gene enhancer in B cells inhibitor, epsilon [Source:MGI Symbol;Acc:MGI:1194908]	1.9906	0.993205	2.69525e-08	1.92957e-07	yes	up	1.93	2.78	0.99	1.06	2.355	1.025
ENSMUSG00000023959	Clic5	chloride intracellular channel 5 [Source:MGI Symbol;Acc:MGI:1917912]	0.288748	-1.79212	0	0	yes	down	12.32	9.35	27.56	41.94	10.835	34.75
ENSMUSG00000023961	Enpp4	ectonucleotide pyrophosphatase/phosphodiesterase 4 [Source:MGI Symbol;Acc:MGI:2682634]	0.446763	-1.16242	7.9612e-93	2.95215e-91	yes	down	6.09	5.23	9.97	13.46	5.66	11.715
ENSMUSG00000023971	Rrp36	ribosomal RNA processing 36 [Source:MGI Symbol;Acc:MGI:2385053]	2.01492	1.01072	2.48971e-29	3.50213e-28	yes	up	19.36	19.97	8.57	9.53	19.665	9.05
ENSMUSG00000023972	Ptk7	PTK7 protein tyrosine kinase 7 [Source:MGI Symbol;Acc:MGI:1918711]	2.73732	1.45276	6.22284e-110	2.70793e-108	yes	up	11.46	11.79	3.36	4.52	11.625	3.94
ENSMUSG00000023988	Bysl	bystin-like [Source:MGI Symbol;Acc:MGI:1858419]	1.52313	0.60704	3.04055e-26	3.95673e-25	yes	up	11.79	12.63	7.04	7.63	12.21	7.335
ENSMUSG00000023990	Tfeb	transcription factor EB [Source:MGI Symbol;Acc:MGI:103270]	0.583275	-0.777751	3.52284e-39	6.09673e-38	yes	down	16.89	17.17	25.24	26.45	17.03	25.845
ENSMUSG00000023991	Foxp4	forkhead box P4 [Source:MGI Symbol;Acc:MGI:1921373]	2.06033	1.04287	3.83295e-26	4.97318e-25	yes	up	4.57	6.07	2.58	2.16	5.32	2.37
ENSMUSG00000023994	Nfya	nuclear transcription factor-Y alpha [Source:MGI Symbol;Acc:MGI:97316]	1.99546	0.996719	1.02017e-33	1.57233e-32	yes	up	8.1	10.22	3.53	4.32	9.16	3.925
ENSMUSG00000024002	Brd4	bromodomain containing 4 [Source:MGI Symbol;Acc:MGI:1888520]	1.70764	0.772002	5.98233e-74	1.82049e-72	yes	up	21.03	20.58	10.98	10.47	20.805	10.725
ENSMUSG00000024006	Stk38	serine/threonine kinase 38 [Source:MGI Symbol;Acc:MGI:2442572]	1.58003	0.659951	7.10829e-82	2.38109e-80	yes	up	51.33	57.11	37.02	33.85	54.22	35.435
ENSMUSG00000024007	Ppil1	peptidylprolyl isomerase (cyclophilin)-like 1 [Source:MGI Symbol;Acc:MGI:1916066]	1.57674	0.656944	9.94755e-12	8.26265e-11	yes	up	12.63	14.05	8.14	7.85	13.34	7.995
ENSMUSG00000024011	Pi16	peptidase inhibitor 16 [Source:MGI Symbol;Acc:MGI:1921366]	0.440562	-1.18258	1.61783e-29	2.28414e-28	yes	down	2.67	4.34	8.18	2.44	3.505	5.31
ENSMUSG00000024012	Mtch1	mitochondrial carrier 1 [Source:MGI Symbol;Acc:MGI:1929261]	1.54811	0.630511	9.29834e-53	2.06157e-51	yes	up	67.87	82.82	46.51	45	75.345	45.755
ENSMUSG00000024014	Pim1	proviral integration site 1 [Source:MGI Symbol;Acc:MGI:97584]	2.09324	1.06574	5.07252e-37	8.41203e-36	yes	up	18.27	15.29	8.07	9.51	16.78	8.79
ENSMUSG00000024037	Wdr4	WD repeat domain 4 [Source:MGI Symbol;Acc:MGI:1889002]	1.56746	0.648427	1.38508e-10	1.098e-09	yes	up	6.79	10.18	2.97	3.6	8.485	3.285
ENSMUSG00000024042	Sik1	salt inducible kinase 1 [Source:MGI Symbol;Acc:MGI:104754]	2.42742	1.27943	0	0	yes	up	40.93	45.39	15.41	16.27	43.16	15.84
ENSMUSG00000024043	Arhgap28	Rho GTPase activating protein 28 [Source:MGI Symbol;Acc:MGI:2147003]	2.39308	1.25887	1.45672e-208	1.23217e-206	yes	up	21.91	27.92	7.91	8.91	24.915	8.41
ENSMUSG00000024044	Epb41l3	erythrocyte membrane protein band 4.1 like 3 [Source:MGI Symbol;Acc:MGI:103008]	2.35909	1.23823	1.09632e-148	6.48939e-147	yes	up	28.17	31.06	11.67	14.24	29.615	12.955
ENSMUSG00000024045	Akap8	A kinase (PRKA) anchor protein 8 [Source:MGI Symbol;Acc:MGI:1928488]	1.58708	0.666379	1.11175e-83	3.79974e-82	yes	up	44.08	45.07	24.21	24.32	44.575	24.265
ENSMUSG00000024048	Myl12a	myosin, light chain 12A, regulatory, non-sarcomeric [Source:MGI Symbol;Acc:MGI:1914518]	1.77003	0.823774	0	0	yes	up	701.08	812.31	383.93	426.34	756.695	405.135
ENSMUSG00000024049	Myom1	myomesin 1 [Source:MGI Symbol;Acc:MGI:1341430]	0.38848	-1.36409	0	0	yes	down	389.96	459.4	753.42	792.64	424.68	773.03
ENSMUSG00000024052	Lpin2	lipin 2 [Source:MGI Symbol;Acc:MGI:1891341]	2.39921	1.26256	1.07659e-60	2.71906e-59	yes	up	6.74	8.44	2.71	3.29	7.59	3
ENSMUSG00000024054	Smchd1	SMC hinge domain containing 1 [Source:MGI Symbol;Acc:MGI:1921605]	1.82539	0.868206	6.42553e-45	1.23749e-43	yes	up	12.17	11.62	6.61	6.8	11.895	6.705
ENSMUSG00000024056	Ndc80	NDC80 kinetochore complex component [Source:MGI Symbol;Acc:MGI:1914302]	4.84982	2.27793	9.64444e-12	8.01787e-11	yes	up	1.19	1.47	0.33	0.14	1.33	0.235
ENSMUSG00000024059	Clip4	CAP-GLY domain containing linker protein family, member 4 [Source:MGI Symbol;Acc:MGI:1919100]	0.571988	-0.805944	1.29421e-62	3.37452e-61	yes	down	17.28	19.46	24.22	34.28	18.37	29.25
ENSMUSG00000024063	Lbh	limb-bud and heart [Source:MGI Symbol;Acc:MGI:1925139]	2.21457	1.14703	7.25722e-107	3.05798e-105	yes	up	20.89	24.49	8.73	10.03	22.69	9.38
ENSMUSG00000024066	Xdh	xanthine dehydrogenase [Source:MGI Symbol;Acc:MGI:98973]	0.355619	-1.4916	4.18654e-147	2.44272e-145	yes	down	14.81	8.34	24.34	18.96	11.575	21.65
ENSMUSG00000024069	Slc30a6	solute carrier family 30 (zinc transporter), member 6 [Source:MGI Symbol;Acc:MGI:2386741]	1.81546	0.860337	4.05983e-17	4.09637e-16	yes	up	8.53	11.09	4.22	5.56	9.81	4.89
ENSMUSG00000024070	Prkd3	protein kinase D3 [Source:MGI Symbol;Acc:MGI:1922542]	1.8982	0.924635	2.58577e-67	7.15309e-66	yes	up	10.73	11.33	4.84	5.75	11.03	5.295
ENSMUSG00000024073	Birc6	baculoviral IAP repeat-containing 6 [Source:MGI Symbol;Acc:MGI:1276108]	1.8779	0.909122	1.8266e-167	1.22732e-165	yes	up	30.24	33.35	16.78	18.25	31.795	17.515
ENSMUSG00000024077	Strn	striatin, calmodulin binding protein [Source:MGI Symbol;Acc:MGI:1333757]	1.85217	0.88922	3.07506e-40	5.43866e-39	yes	up	4.04	4.44	2.01	2.31	4.24	2.16
ENSMUSG00000024079	Eif2ak2	eukaryotic translation initiation factor 2-alpha kinase 2 [Source:MGI Symbol;Acc:MGI:1353449]	1.54353	0.626237	4.66689e-12	3.93124e-11	yes	up	4.62	5.05	2.96	3.29	4.835	3.125
ENSMUSG00000024083	Pja2	praja ring finger ubiquitin ligase 2 [Source:MGI Symbol;Acc:MGI:2159342]	1.58413	0.66369	4.93906e-211	4.24685e-209	yes	up	72.64	76.12	39.42	47.43	74.38	43.425
ENSMUSG00000024084	Qpct	glutaminyl-peptide cyclotransferase (glutaminyl cyclase) [Source:MGI Symbol;Acc:MGI:1917786]	2.16309	1.11309	2.5185e-22	2.96923e-21	yes	up	7.86	9.45	3.67	3.42	8.655	3.545
ENSMUSG00000024085	Man2a1	mannosidase 2, alpha 1 [Source:MGI Symbol;Acc:MGI:104669]	1.627	0.702212	9.07688e-28	1.2267e-26	yes	up	5.06	5.66	3.14	2.84	5.36	2.99
ENSMUSG00000024087	Cyp1b1	cytochrome P450, family 1, subfamily b, polypeptide 1 [Source:MGI Symbol;Acc:MGI:88590]	2.32146	1.21503	2.67879e-123	1.31029e-121	yes	up	13.38	14.95	5.47	5.71	14.165	5.59
ENSMUSG00000024095	Hnrnpll	heterogeneous nuclear ribonucleoprotein L-like [Source:MGI Symbol;Acc:MGI:1919942]	1.57429	0.654704	6.43744e-35	1.02021e-33	yes	up	18.47	19.71	10.41	11.86	19.09	11.135
ENSMUSG00000024097	Srsf7	serine and arginine-rich splicing factor 7 [Source:MGI Symbol;Acc:MGI:1926232]	1.55382	0.635816	7.1097e-53	1.58245e-51	yes	up	55.24	64.57	31.99	38.68	59.905	35.335
ENSMUSG00000024104	Washc2	WASH complex subunit 2 [Source:MGI Symbol;Acc:MGI:106463]	1.62403	0.699574	6.29948e-58	1.52823e-56	yes	up	23.04	23.99	11.94	13.32	23.515	12.63
ENSMUSG00000024112	Cacna1h	calcium channel, voltage-dependent, T type, alpha 1H subunit [Source:MGI Symbol;Acc:MGI:1928842]	2.3853	1.25417	5.98777e-78	1.92999e-76	yes	up	8.66	9.84	3.56	3.98	9.25	3.77
ENSMUSG00000024122	Pdpk1	3-phosphoinositide dependent protein kinase 1 [Source:MGI Symbol;Acc:MGI:1338068]	1.86399	0.898397	1.77243e-183	1.33002e-181	yes	up	23.76	25.21	10.32	13.21	24.485	11.765
ENSMUSG00000024127	Prepl	prolyl endopeptidase-like [Source:MGI Symbol;Acc:MGI:2441932]	1.65909	0.730389	6.95386e-92	2.55049e-90	yes	up	43.97	46.38	22.11	28.93	45.175	25.52
ENSMUSG00000024130	Abca3	ATP-binding cassette, sub-family A (ABC1), member 3 [Source:MGI Symbol;Acc:MGI:1351617]	1.5463	0.628825	1.34399e-11	1.11038e-10	yes	up	2.52	3.49	1.87	1.89	3.005	1.88
ENSMUSG00000024134	Six2	sine oculis-related homeobox 2 [Source:MGI Symbol;Acc:MGI:102778]	3.15625	1.65821	2.20676e-14	2.03651e-13	yes	up	2.63	2.05	0.95	0.4	2.34	0.675
ENSMUSG00000024135	Srbd1	S1 RNA binding domain 1 [Source:MGI Symbol;Acc:MGI:1925836]	1.62307	0.698726	7.29908e-12	6.10266e-11	yes	up	6.08	6.86	3.57	4.47	6.47	4.02
ENSMUSG00000024140	Epas1	endothelial PAS domain protein 1 [Source:MGI Symbol;Acc:MGI:109169]	0.628239	-0.670614	1.13896e-70	3.31093e-69	yes	down	13.62	11.67	19.71	16	12.645	17.855
ENSMUSG00000024145	Pigf	phosphatidylinositol glycan anchor biosynthesis, class F [Source:MGI Symbol;Acc:MGI:99462]	2.36881	1.24416	1.37986e-09	1.04712e-08	yes	up	5.78	5.77	2.47	2.13	5.775	2.3
ENSMUSG00000024163	Mapk8ip3	mitogen-activated protein kinase 8 interacting protein 3 [Source:MGI Symbol;Acc:MGI:1353598]	1.65211	0.724314	6.47214e-58	1.56945e-56	yes	up	18.93	26.3	15.05	10.88	22.615	12.965
ENSMUSG00000024164	C3	complement component 3 [Source:MGI Symbol;Acc:MGI:88227]	0.0145208	-6.10573	0	0	yes	down	0.81	0.54	4.43	37.3	0.675	20.865
ENSMUSG00000024165	Jpt2	Jupiter microtubule associated homolog 2 [Source:MGI Symbol;Acc:MGI:1196260]	1.6744	0.743646	2.40534e-11	1.9682e-10	yes	up	4.71	6.28	2.41	3.25	5.495	2.83
ENSMUSG00000024170	Telo2	telomere maintenance 2 [Source:MGI Symbol;Acc:MGI:1918968]	1.75044	0.807718	1.17799e-17	1.20734e-16	yes	up	11	8.81	6.18	5.46	9.905	5.82
ENSMUSG00000024174	Pot1b	protection of telomeres 1B [Source:MGI Symbol;Acc:MGI:1920086]	1.55351	0.635533	1.36674e-06	8.89181e-06	yes	up	3.45	3.16	2.09	1.61	3.305	1.85
ENSMUSG00000024176	Sox8	SRY (sex determining region Y)-box 8 [Source:MGI Symbol;Acc:MGI:98370]	2.73352	1.45076	4.10244e-10	3.18503e-09	yes	up	1.36	1.21	0.3	0.47	1.285	0.385
ENSMUSG00000024177	Nme4	NME/NM23 nucleoside diphosphate kinase 4 [Source:MGI Symbol;Acc:MGI:1931148]	2.57034	1.36196	7.22847e-17	7.23733e-16	yes	up	9.27	10.53	3.4	3.89	9.9	3.645
ENSMUSG00000024182	Axin1	axin 1 [Source:MGI Symbol;Acc:MGI:1096327]	1.62225	0.697993	5.54089e-25	6.98628e-24	yes	up	9.54	11.87	4.98	7.14	10.705	6.06
ENSMUSG00000024188	Luc7l	Luc7-like [Source:MGI Symbol;Acc:MGI:1914228]	1.72556	0.787064	6.0269e-55	1.39015e-53	yes	up	21.82	26.46	12.24	11.66	24.14	11.95
ENSMUSG00000024212	Mllt1	myeloid/lymphoid or mixed-lineage leukemia; translocated to, 1 [Source:MGI Symbol;Acc:MGI:1927238]	1.55509	0.637001	1.52035e-21	1.74776e-20	yes	up	10.49	11.99	5.43	6.37	11.24	5.9
ENSMUSG00000024219	Anks1	ankyrin repeat and SAM domain containing 1 [Source:MGI Symbol;Acc:MGI:2446180]	1.76511	0.81976	1.54553e-26	2.03018e-25	yes	up	5.91	7.53	3.93	4.1	6.72	4.015
ENSMUSG00000024222	Fkbp5	FK506 binding protein 5 [Source:MGI Symbol;Acc:MGI:104670]	0.600561	-0.735616	1.70972e-73	5.17532e-72	yes	down	15.2	18.78	26.41	24.69	16.99	25.55
ENSMUSG00000024235	Map3k8	mitogen-activated protein kinase kinase kinase 8 [Source:MGI Symbol;Acc:MGI:1346878]	1.81835	0.862631	1.35336e-05	8.26677e-05	yes	up	1.97	3.03	1.19	1.41	2.5	1.3
ENSMUSG00000024238	Zeb1	zinc finger E-box binding homeobox 1 [Source:MGI Symbol;Acc:MGI:1344313]	1.80117	0.848931	4.45064e-189	3.44368e-187	yes	up	38.36	45.01	17.84	23.61	41.685	20.725
ENSMUSG00000024246	Thumpd2	THUMP domain containing 2 [Source:MGI Symbol;Acc:MGI:1919417]	1.6049	0.682481	1.49438e-05	9.09805e-05	yes	up	3.61	3.93	1.96	2.37	3.77	2.165
ENSMUSG00000024247	Pkdcc	protein kinase domain containing, cytoplasmic [Source:MGI Symbol;Acc:MGI:2147077]	0.404447	-1.30598	5.03086e-59	1.23674e-57	yes	down	5.89	5.58	12.5	15.53	5.735	14.015
ENSMUSG00000024251	Thada	thyroid adenoma associated [Source:MGI Symbol;Acc:MGI:3039623]	2.09549	1.06729	5.27725e-27	7.01425e-26	yes	up	2.89	2.83	1.06	1.84	2.86	1.45
ENSMUSG00000024253	Dync2li1	dynein cytoplasmic 2 light intermediate chain 1 [Source:MGI Symbol;Acc:MGI:1913996]	1.85255	0.889513	2.65669e-15	2.52845e-14	yes	up	10.36	12.99	5.32	6.44	11.675	5.88
ENSMUSG00000024258	Polr2d	polymerase (RNA) II (DNA directed) polypeptide D [Source:MGI Symbol;Acc:MGI:1916491]	1.71926	0.781791	4.51718e-19	4.84783e-18	yes	up	25.61	29.54	13.11	16.55	27.575	14.83
ENSMUSG00000024260	Sap130	Sin3A associated protein [Source:MGI Symbol;Acc:MGI:1919782]	1.63291	0.707444	2.84772e-16	2.7887e-15	yes	up	5.14	5.75	3.61	3.15	5.445	3.38
ENSMUSG00000024270	Slc39a6	solute carrier family 39 (metal ion transporter), member 6 [Source:MGI Symbol;Acc:MGI:2147279]	2.41995	1.27498	1.13934e-75	3.56386e-74	yes	up	9.99	10.91	3.63	4.28	10.45	3.955
ENSMUSG00000024271	Elp2	elongator acetyltransferase complex subunit 2 [Source:MGI Symbol;Acc:MGI:1889642]	1.72834	0.789389	1.45072e-57	3.49273e-56	yes	up	25.04	29.39	13.96	15.53	27.215	14.745
ENSMUSG00000024276	Zfp397	zinc finger protein 397 [Source:MGI Symbol;Acc:MGI:1916506]	1.60309	0.680858	6.79442e-51	1.45616e-49	yes	up	15.74	17.41	9.1	8.8	16.575	8.95
ENSMUSG00000024277	Mapre2	microtubule-associated protein, RP/EB family, member 2 [Source:MGI Symbol;Acc:MGI:106271]	0.361622	-1.46745	3.98897e-105	1.66125e-103	yes	down	5.42	4.28	11.69	14.63	4.85	13.16
ENSMUSG00000024283	Wac	WW domain containing adaptor with coiled-coil [Source:MGI Symbol;Acc:MGI:2387357]	1.71361	0.777041	8.94415e-78	2.87641e-76	yes	up	32.78	32.67	16.3	17.29	32.725	16.795
ENSMUSG00000024287	Thoc1	THO complex 1 [Source:MGI Symbol;Acc:MGI:1919668]	1.66433	0.734939	3.19341e-49	6.63756e-48	yes	up	35.68	35.77	16.24	15.22	35.725	15.73
ENSMUSG00000024290	Rock1	Rho-associated coiled-coil containing protein kinase 1 [Source:MGI Symbol;Acc:MGI:107927]	1.88753	0.9165	7.11273e-114	3.24327e-112	yes	up	16.73	20.4	8.84	9.25	18.565	9.045
ENSMUSG00000024293	Esco1	establishment of sister chromatid cohesion N-acetyltransferase 1 [Source:MGI Symbol;Acc:MGI:1925055]	1.76857	0.822585	1.0011e-59	2.4899e-58	yes	up	16.07	18.23	9.36	10.15	17.15	9.755
ENSMUSG00000024294	Mib1	MIB E3 ubiquitin protein ligase 1 [Source:MGI Symbol;Acc:MGI:2443157]	2.00783	1.00564	2.58409e-207	2.16973e-205	yes	up	20.56	23.53	11.3	12.23	22.045	11.765
ENSMUSG00000024298	Zfp871	zinc finger protein 871 [Source:MGI Symbol;Acc:MGI:1921793]	1.71675	0.779683	5.31187e-76	1.6707e-74	yes	up	7.96	8.27	4.38	4.22	8.115	4.3
ENSMUSG00000024304	Cdh2	cadherin 2 [Source:MGI Symbol;Acc:MGI:88355]	2.46617	1.30227	1.19087e-274	1.37286e-272	yes	up	34.26	37.62	12.38	14.66	35.94	13.52
ENSMUSG00000024312	Wdr46	WD repeat domain 46 [Source:MGI Symbol;Acc:MGI:1931871]	1.85068	0.888054	5.76778e-28	7.8319e-27	yes	up	12.85	12.65	5.72	6.49	12.75	6.105
ENSMUSG00000024317	Rnf138	ring finger protein 138 [Source:MGI Symbol;Acc:MGI:1929211]	1.52259	0.606525	6.32297e-11	5.07792e-10	yes	up	6.23	7.28	3.72	4.85	6.755	4.285
ENSMUSG00000024327	Slc39a7	solute carrier family 39 (zinc transporter), member 7 [Source:MGI Symbol;Acc:MGI:95909]	1.67402	0.743313	2.10063e-88	7.49774e-87	yes	up	74.74	74.48	37.22	45.91	74.61	41.565
ENSMUSG00000024330	Col11a2	collagen, type XI, alpha 2 [Source:MGI Symbol;Acc:MGI:88447]	2.26691	1.18073	1.00096e-31	1.48585e-30	yes	up	2.08	5.22	1.9	0.52	3.65	1.21
ENSMUSG00000024349	Sting1	stimulator of interferon response cGAMP interactor 1 [Source:MGI Symbol;Acc:MGI:1919762]	1.82565	0.868413	2.38521e-08	1.71125e-07	yes	up	4.37	5.76	2.05	2.47	5.065	2.26
ENSMUSG00000024369	Nelfe	negative elongation factor complex member E, Rdbp [Source:MGI Symbol;Acc:MGI:102744]	1.67416	0.743434	3.28719e-12	2.78256e-11	yes	up	18.93	13.04	7.23	9.35	15.985	8.29
ENSMUSG00000024371	C2	complement component 2 (within H-2S) [Source:MGI Symbol;Acc:MGI:88226]	0.338039	-1.56474	2.69991e-06	1.72223e-05	yes	down	0.19	1.67	0.71	1.68	0.93	1.195
ENSMUSG00000024378	Stard4	StAR-related lipid transfer (START) domain containing 4 [Source:MGI Symbol;Acc:MGI:2156764]	1.61054	0.687541	8.02279e-08	5.59853e-07	yes	up	2.12	2.47	1.13	0.98	2.295	1.055
ENSMUSG00000024382	Ercc3	excision repair cross-complementing rodent repair deficiency, complementation group 3 [Source:MGI Symbol;Acc:MGI:95414]	1.63584	0.710032	2.12879e-23	2.5729e-22	yes	up	11.22	13.44	6.49	6.97	12.33	6.73
ENSMUSG00000024383	Map3k2	mitogen-activated protein kinase kinase kinase 2 [Source:MGI Symbol;Acc:MGI:1346873]	1.71953	0.782017	7.59357e-38	1.27856e-36	yes	up	4.12	4.36	2.37	2.39	4.24	2.38
ENSMUSG00000024384	Iws1	IWS1, SUPT6 interacting protein [Source:MGI Symbol;Acc:MGI:1920723]	1.73396	0.794069	1.48559e-65	4.02015e-64	yes	up	17.39	18.42	8.61	9.47	17.905	9.04
ENSMUSG00000024393	Prrc2a	proline-rich coiled-coil 2A [Source:MGI Symbol;Acc:MGI:1915467]	1.67156	0.741194	1.02914e-181	7.62257e-180	yes	up	53.36	65.24	38.6	38.05	59.3	38.325
ENSMUSG00000024403	Atp6v1g2	ATPase, H+ transporting, lysosomal V1 subunit G2 [Source:MGI Symbol;Acc:MGI:1913487]	1.57847	0.658529	0.000102205	0.000585992	yes	up	4.19	5.93	3.36	2.47	5.06	2.915
ENSMUSG00000024410	Rmc1	regulator of MON1-CCZ1 [Source:MGI Symbol;Acc:MGI:1916528]	1.51031	0.594849	4.36191e-15	4.12323e-14	yes	up	14.58	13.61	8	8.94	14.095	8.47
ENSMUSG00000024411	Aqp4	aquaporin 4 [Source:MGI Symbol;Acc:MGI:107387]	0.159289	-2.65028	0	0	yes	down	2.23	2.88	12.07	17.43	2.555	14.75
ENSMUSG00000024413	Npc1	NPC intracellular cholesterol transporter 1 [Source:MGI Symbol;Acc:MGI:1097712]	1.60272	0.680518	1.24017e-50	2.64404e-49	yes	up	17.77	17.98	13.28	11.98	17.875	12.63
ENSMUSG00000024420	Zfp521	zinc finger protein 521 [Source:MGI Symbol;Acc:MGI:95459]	1.55435	0.636315	3.54174e-17	3.58247e-16	yes	up	5.61	7.14	3.33	3.07	6.375	3.2
ENSMUSG00000024423	Impact	impact, RWD domain protein [Source:MGI Symbol;Acc:MGI:1098233]	1.92337	0.943634	1.77533e-112	7.95559e-111	yes	up	29.78	41.32	15.24	16.65	35.55	15.945
ENSMUSG00000024424	Ttc39c	tetratricopeptide repeat domain 39C [Source:MGI Symbol;Acc:MGI:1919997]	1.87398	0.906106	5.19559e-05	0.000304483	yes	up	1.88	1.39	1.03	0.7	1.635	0.865
ENSMUSG00000024426	Atat1	alpha tubulin acetyltransferase 1 [Source:MGI Symbol;Acc:MGI:1913869]	1.73642	0.796113	5.37096e-13	4.683e-12	yes	up	8.09	10.09	4.28	4.76	9.09	4.52
ENSMUSG00000024427	Spry4	sprouty RTK signaling antagonist 4 [Source:MGI Symbol;Acc:MGI:1345144]	1.5334	0.616734	3.7773e-06	2.39346e-05	yes	up	1.87	1.73	1.24	0.9	1.8	1.07
ENSMUSG00000024440	Pcdh12	protocadherin 12 [Source:MGI Symbol;Acc:MGI:1855700]	1.68921	0.75635	1.43344e-05	8.73632e-05	yes	up	1.86	2.07	0.9	0.79	1.965	0.845
ENSMUSG00000024462	Gabbr1	gamma-aminobutyric acid (GABA) B receptor, 1 [Source:MGI Symbol;Acc:MGI:1860139]	2.12358	1.0865	1.2482e-68	3.51241e-67	yes	up	14.64	14.49	6.44	6.93	14.565	6.685
ENSMUSG00000024471	Myot	myotilin [Source:MGI Symbol;Acc:MGI:1889800]	0.527968	-0.921478	0	0	yes	down	266.93	288.21	445.58	527.14	277.57	486.36
ENSMUSG00000024472	Dcp2	decapping mRNA 2 [Source:MGI Symbol;Acc:MGI:1917890]	1.63092	0.705685	1.15492e-25	1.48167e-24	yes	up	4.27	4.75	2.22	2.83	4.51	2.525
ENSMUSG00000024474	Ik	IK cytokine [Source:MGI Symbol;Acc:MGI:1345142]	1.5617	0.643113	5.57787e-105	2.3179e-103	yes	up	95.12	103.36	52.74	62.77	99.24	57.755
ENSMUSG00000024483	Ankhd1	ankyrin repeat and KH domain containing 1 [Source:MGI Symbol;Acc:MGI:1921733]	2.01424	1.01023	2.88023e-77	9.19037e-76	yes	up	13.63	12.68	6.39	7.46	13.155	6.925
ENSMUSG00000024487	Yipf5	Yip1 domain family, member 5 [Source:MGI Symbol;Acc:MGI:1914430]	1.65564	0.727391	2.21939e-38	3.78255e-37	yes	up	15.89	17.32	8.19	9.13	16.605	8.66
ENSMUSG00000024491	Rbm27	RNA binding motif protein 27 [Source:MGI Symbol;Acc:MGI:2147194]	1.65152	0.723795	9.19928e-38	1.54665e-36	yes	up	7.74	8.28	4.37	4.66	8.01	4.515
ENSMUSG00000024493	Lars	leucyl-tRNA synthetase [Source:MGI Symbol;Acc:MGI:1913808]	1.62556	0.700936	1.19119e-75	3.72198e-74	yes	up	32.17	37.53	22.54	22.84	34.85	22.69
ENSMUSG00000024498	Tcerg1	transcription elongation regulator 1 (CA150) [Source:MGI Symbol;Acc:MGI:1926421]	1.74827	0.805926	3.75041e-77	1.1947e-75	yes	up	25.04	26.09	14.46	13.7	25.565	14.08
ENSMUSG00000024501	Dpysl3	dihydropyrimidinase-like 3 [Source:MGI Symbol;Acc:MGI:1349762]	2.06217	1.04416	1.82387e-122	8.8908e-121	yes	up	17.29	19.11	7.94	8.05	18.2	7.995
ENSMUSG00000024511	Rab27b	RAB27B, member RAS oncogene family [Source:MGI Symbol;Acc:MGI:1931295]	2.20355	1.13983	3.1381e-54	7.15457e-53	yes	up	7.29	9.2	2.96	3.74	8.245	3.35
ENSMUSG00000024521	Pmaip1	phorbol-12-myristate-13-acetate-induced protein 1 [Source:MGI Symbol;Acc:MGI:1930146]	2.43646	1.28479	9.22724e-302	1.18565e-299	yes	up	60.47	64.25	21.09	26.65	62.36	23.87
ENSMUSG00000024525	Impa2	inositol monophosphatase 2 [Source:MGI Symbol;Acc:MGI:2149728]	2.04125	1.02945	3.92805e-27	5.24045e-26	yes	up	4.5	5.83	2.32	2.83	5.165	2.575
ENSMUSG00000024528	Srfbp1	serum response factor binding protein 1 [Source:MGI Symbol;Acc:MGI:1914472]	1.59121	0.670121	2.41224e-21	2.75533e-20	yes	up	13.2	12.54	7.32	8.33	12.87	7.825
ENSMUSG00000024529	Lox	lysyl oxidase [Source:MGI Symbol;Acc:MGI:96817]	1.93483	0.952208	6.12304e-68	1.70622e-66	yes	up	11.27	13.9	6.43	5.38	12.585	5.905
ENSMUSG00000024530	Prelid3a	PRELI domain containing 3A [Source:MGI Symbol;Acc:MGI:2442865]	2.34399	1.22897	1.94912e-06	1.25479e-05	yes	up	2.55	2.3	0.68	1.21	2.425	0.945
ENSMUSG00000024533	Spire1	spire type actin nucleation factor 1 [Source:MGI Symbol;Acc:MGI:1915416]	1.99612	0.997199	3.38667e-108	1.44839e-106	yes	up	19.61	18.13	6.94	9.93	18.87	8.435
ENSMUSG00000024537	Psmg2	proteasome (prosome, macropain) assembly chaperone 2 [Source:MGI Symbol;Acc:MGI:1922901]	1.60147	0.679394	2.99318e-31	4.38958e-30	yes	up	53.02	55.72	31.06	32.48	54.37	31.77
ENSMUSG00000024538	Ppic	peptidylprolyl isomerase C [Source:MGI Symbol;Acc:MGI:97751]	1.8036	0.850883	1.31966e-87	4.67811e-86	yes	up	70.21	78.12	37.83	38.6	74.165	38.215
ENSMUSG00000024539	Ptpn2	protein tyrosine phosphatase, non-receptor type 2 [Source:MGI Symbol;Acc:MGI:97806]	1.78061	0.832369	1.5821e-38	2.70366e-37	yes	up	22.71	25.33	12.1	12.8	24.02	12.45
ENSMUSG00000024542	Cep192	centrosomal protein 192 [Source:MGI Symbol;Acc:MGI:1918049]	1.9885	0.991682	1.56311e-18	1.64966e-17	yes	up	2.64	3.06	1.22	1.13	2.85	1.175
ENSMUSG00000024548	Setbp1	SET binding protein 1 [Source:MGI Symbol;Acc:MGI:1933199]	1.75212	0.809103	2.62061e-24	3.24905e-23	yes	up	2.47	2.57	1.26	1.36	2.52	1.31
ENSMUSG00000024556	Me2	malic enzyme 2, NAD(+)-dependent, mitochondrial [Source:MGI Symbol;Acc:MGI:2147351]	2.46765	1.30314	7.19222e-50	1.51195e-48	yes	up	10.41	10.21	3.07	5.03	10.31	4.05
ENSMUSG00000024558	Mapk4	mitogen-activated protein kinase 4 [Source:MGI Symbol;Acc:MGI:2444559]	5.66506	2.50209	2.46026e-05	0.000147353	yes	up	0.18	0.18	0.01	0.05	0.18	0.03
ENSMUSG00000024560	Cxxc1	CXXC finger 1 (PHD domain) [Source:MGI Symbol;Acc:MGI:1921572]	1.65869	0.730043	1.52719e-29	2.15777e-28	yes	up	16.8	20.22	10.54	10.7	18.51	10.62
ENSMUSG00000024563	Smad2	SMAD family member 2 [Source:MGI Symbol;Acc:MGI:108051]	1.79829	0.846622	2.74714e-40	4.86772e-39	yes	up	15.14	15.39	7.45	8.42	15.265	7.935
ENSMUSG00000024566	Atp9b	ATPase, class II, type 9B [Source:MGI Symbol;Acc:MGI:1354757]	1.73925	0.798466	3.9135e-38	6.62837e-37	yes	up	14.65	17.08	7.9	6.75	15.865	7.325
ENSMUSG00000024576	Csnk1a1	casein kinase 1, alpha 1 [Source:MGI Symbol;Acc:MGI:1934950]	1.6292	0.704166	0	0	yes	up	216.69	233.81	102.17	131.89	225.25	117.03
ENSMUSG00000024579	Pcyox1l	prenylcysteine oxidase 1 like [Source:MGI Symbol;Acc:MGI:3606062]	1.96314	0.973163	1.53359e-08	1.11043e-07	yes	up	2.69	3.83	1.21	1.81	3.26	1.51
ENSMUSG00000024580	Grpel2	GrpE-like 2, mitochondrial [Source:MGI Symbol;Acc:MGI:1334416]	1.52554	0.609316	1.47212e-22	1.74711e-21	yes	up	9.34	10.34	5.31	6.5	9.84	5.905
ENSMUSG00000024589	Nedd4l	neural precursor cell expressed, developmentally down-regulated gene 4-like [Source:MGI Symbol;Acc:MGI:1933754]	1.53884	0.621845	1.08003e-43	2.03547e-42	yes	up	35.49	37.49	20.28	24.36	36.49	22.32
ENSMUSG00000024593	Megf10	multiple EGF-like-domains 10 [Source:MGI Symbol;Acc:MGI:2685177]	2.39013	1.25709	0	0	yes	up	24.91	27.57	9.35	10.65	26.24	10
ENSMUSG00000024598	Fbn2	fibrillin 2 [Source:MGI Symbol;Acc:MGI:95490]	3.4395	1.7822	1.12901e-07	7.80895e-07	yes	up	0.11	0.26	0.05	0.04	0.185	0.045
ENSMUSG00000024610	Cd74	CD74 antigen (invariant polypeptide of major histocompatibility complex, class II antigen-associated) [Source:MGI Symbol;Acc:MGI:96534]	0.32538	-1.6198	1.42925e-79	4.68603e-78	yes	down	6.48	11.67	26.86	24.68	9.075	25.77
ENSMUSG00000024614	Tmx3	thioredoxin-related transmembrane protein 3 [Source:MGI Symbol;Acc:MGI:2442418]	1.63952	0.713272	1.29092e-73	3.91381e-72	yes	up	21.93	24.35	11.57	13.95	23.14	12.76
ENSMUSG00000024621	Csf1r	colony stimulating factor 1 receptor [Source:MGI Symbol;Acc:MGI:1339758]	0.5765	-0.794607	7.86427e-07	5.192e-06	yes	down	0.6	0.96	1.35	1.08	0.78	1.215
ENSMUSG00000024622	Hmgxb3	HMG box domain containing 3 [Source:MGI Symbol;Acc:MGI:2441817]	1.5605	0.642006	7.29639e-24	8.93379e-23	yes	up	8.03	7.82	4.6	4.75	7.925	4.675
ENSMUSG00000024639	Gnaq	guanine nucleotide binding protein, alpha q polypeptide [Source:MGI Symbol;Acc:MGI:95776]	1.51295	0.597365	2.1334e-22	2.52249e-21	yes	up	7.12	7.02	4.75	4.99	7.07	4.87
ENSMUSG00000024640	Psat1	phosphoserine aminotransferase 1 [Source:MGI Symbol;Acc:MGI:2183441]	2.31657	1.21199	1.93015e-64	5.16693e-63	yes	up	14.8	15.95	5.89	6.46	15.375	6.175
ENSMUSG00000024642	Tle4	transducin-like enhancer of split 4 [Source:MGI Symbol;Acc:MGI:104633]	0.526041	-0.926752	2.42817e-29	3.41809e-28	yes	down	2.95	2.85	4.49	5.65	2.9	5.07
ENSMUSG00000024654	Asrgl1	asparaginase like 1 [Source:MGI Symbol;Acc:MGI:1913764]	0.470845	-1.08668	4.77575e-75	1.47929e-73	yes	down	5.87	5.68	10.77	11.71	5.775	11.24
ENSMUSG00000024659	Anxa1	annexin A1 [Source:MGI Symbol;Acc:MGI:96819]	2.1174	1.0823	5.60205e-294	7.00931e-292	yes	up	133.22	146.93	58.48	65.47	140.075	61.975
ENSMUSG00000024660	Incenp	inner centromere protein [Source:MGI Symbol;Acc:MGI:1313288]	1.68001	0.748468	6.74618e-08	4.72613e-07	yes	up	3.36	4.87	2.29	2.82	4.115	2.555
ENSMUSG00000024664	Fads3	fatty acid desaturase 3 [Source:MGI Symbol;Acc:MGI:1928740]	2.40785	1.26774	1.79993e-254	1.89191e-252	yes	up	39.19	49.26	14.39	18.25	44.225	16.32
ENSMUSG00000024665	Fads2	fatty acid desaturase 2 [Source:MGI Symbol;Acc:MGI:1930079]	2.17128	1.11854	1.92938e-17	1.96547e-16	yes	up	3.08	3.81	1.52	1.36	3.445	1.44
ENSMUSG00000024666	Tmem138	transmembrane protein 138 [Source:MGI Symbol;Acc:MGI:1920232]	1.79756	0.846039	1.87746e-05	0.000113481	yes	up	3.22	4.03	2.05	1.63	3.625	1.84
ENSMUSG00000024677	Ms4a6b	membrane-spanning 4-domains, subfamily A, member 6B [Source:MGI Symbol;Acc:MGI:1917024]	0.435774	-1.19835	0.00012489	0.000712124	yes	down	0.42	0.38	0.96	0.27	0.4	0.615
ENSMUSG00000024691	Fam111a	family with sequence similarity 111, member A [Source:MGI Symbol;Acc:MGI:1915508]	1.90669	0.93107	3.3616e-15	3.18978e-14	yes	up	3.39	4.28	1.46	2.23	3.835	1.845
ENSMUSG00000024726	Carnmt1	carnosine N-methyltransferase 1 [Source:MGI Symbol;Acc:MGI:1914633]	0.4069	-1.29725	0	0	yes	down	24.9	24.3	47.04	64.35	24.6	55.695
ENSMUSG00000024732	Ccdc86	coiled-coil domain containing 86 [Source:MGI Symbol;Acc:MGI:1277220]	1.67507	0.744224	8.16483e-34	1.26043e-32	yes	up	14.6	14.34	7.21	8.69	14.47	7.95
ENSMUSG00000024736	Tmem132a	transmembrane protein 132A [Source:MGI Symbol;Acc:MGI:2147810]	2.50679	1.32584	0	0	yes	up	44	50.81	15.86	18.71	47.405	17.285
ENSMUSG00000024740	Ddb1	damage specific DNA binding protein 1 [Source:MGI Symbol;Acc:MGI:1202384]	2.00787	1.00567	0	0	yes	up	247.55	268.74	102.94	131.17	258.145	117.055
ENSMUSG00000024742	Fen1	flap structure specific endonuclease 1 [Source:MGI Symbol;Acc:MGI:102779]	1.50613	0.590844	2.87572e-05	0.000171428	yes	up	3.59	3.47	2.01	2.42	3.53	2.215
ENSMUSG00000024743	Syt7	synaptotagmin VII [Source:MGI Symbol;Acc:MGI:1859545]	1.88317	0.91316	2.49902e-05	0.00014958	yes	up	0.5	0.91	0.36	0.3	0.705	0.33
ENSMUSG00000024747	Aldh1a7	aldehyde dehydrogenase family 1, subfamily A7 [Source:MGI Symbol;Acc:MGI:1347050]	0.288827	-1.79172	2.05614e-10	1.61898e-09	yes	down	0.44	0.43	1.36	1.42	0.435	1.39
ENSMUSG00000024754	Cemip2	cell migration inducing hyaluronidase 2 [Source:MGI Symbol;Acc:MGI:1890373]	2.23257	1.15871	2.32841e-191	1.82382e-189	yes	up	16.85	18.79	6.9	7.65	17.82	7.275
ENSMUSG00000024759	Atl3	atlastin GTPase 3 [Source:MGI Symbol;Acc:MGI:1924270]	1.58722	0.666507	7.43633e-36	1.20286e-34	yes	up	7.5	8.33	4.79	4.2	7.915	4.495
ENSMUSG00000024764	Naa40	N(alpha)-acetyltransferase 40, NatD catalytic subunit [Source:MGI Symbol;Acc:MGI:1918249]	1.55391	0.635904	1.03548e-17	1.06433e-16	yes	up	8.33	10.86	5.94	5.43	9.595	5.685
ENSMUSG00000024766	Lipo3	lipase, member O3 [Source:MGI Symbol;Acc:MGI:2147592]	0.456175	-1.13234	2.08824e-13	1.8524e-12	yes	down	0.91	1.62	2.45	3.03	1.265	2.74
ENSMUSG00000024769	Cdc42bpg	CDC42 binding protein kinase gamma (DMPK-like) [Source:MGI Symbol;Acc:MGI:2652845]	1.71329	0.776765	1.27471e-23	1.54982e-22	yes	up	5.22	4.47	2.07	2.66	4.845	2.365
ENSMUSG00000024772	Ehd1	EH-domain containing 1 [Source:MGI Symbol;Acc:MGI:1341878]	1.9436	0.958733	1.81138e-147	1.06013e-145	yes	up	37.1	40.3	18.36	18.74	38.7	18.55
ENSMUSG00000024776	Stambpl1	STAM binding protein like 1 [Source:MGI Symbol;Acc:MGI:1923880]	2.89463	1.53338	7.01876e-44	1.32497e-42	yes	up	10.33	11.84	3.03	4.09	11.085	3.56
ENSMUSG00000024781	Lipa	lysosomal acid lipase A [Source:MGI Symbol;Acc:MGI:96789]	1.84786	0.885859	3.21049e-32	4.81068e-31	yes	up	9.98	10.8	4.9	5.44	10.39	5.17
ENSMUSG00000024787	Snx15	sorting nexin 15 [Source:MGI Symbol;Acc:MGI:1916274]	1.6799	0.748374	3.90474e-14	3.5758e-13	yes	up	12.65	12.33	6.75	6.75	12.49	6.75
ENSMUSG00000024790	Sac3d1	SAC3 domain containing 1 [Source:MGI Symbol;Acc:MGI:1913656]	1.89056	0.918817	6.03047e-09	4.44358e-08	yes	up	4.54	6.36	2.81	2.49	5.45	2.65
ENSMUSG00000024792	Zfpl1	zinc finger like protein 1 [Source:MGI Symbol;Acc:MGI:1891017]	1.66105	0.732097	2.42273e-10	1.90187e-09	yes	up	14.22	16.41	7.29	8.51	15.315	7.9
ENSMUSG00000024793	Tnfrsf25	tumor necrosis factor receptor superfamily, member 25 [Source:MGI Symbol;Acc:MGI:1934667]	1.699	0.764685	0.000164401	0.000928716	yes	up	3.28	5.11	4.3	1.82	4.195	3.06
ENSMUSG00000024795	Kif20b	kinesin family member 20B [Source:MGI Symbol;Acc:MGI:2444576]	3.48116	1.79957	2.47261e-12	2.10393e-11	yes	up	1.5	2.83	0.87	0.23	2.165	0.55
ENSMUSG00000024803	Ankrd1	ankyrin repeat domain 1 (cardiac muscle) [Source:MGI Symbol;Acc:MGI:1097717]	2.27101	1.18334	0	0	yes	up	205.32	233.61	84.3	93.56	219.465	88.93
ENSMUSG00000024805	Pcgf5	polycomb group ring finger 5 [Source:MGI Symbol;Acc:MGI:1923505]	0.465286	-1.10381	6.97427e-77	2.21426e-75	yes	down	8.47	6.06	9.66	11.73	7.265	10.695
ENSMUSG00000024807	Syvn1	synovial apoptosis inhibitor 1, synoviolin [Source:MGI Symbol;Acc:MGI:1921376]	1.50935	0.593925	1.3155e-17	1.34658e-16	yes	up	9.04	10.76	5.91	6.82	9.9	6.365
ENSMUSG00000024812	Tjp2	tight junction protein 2 [Source:MGI Symbol;Acc:MGI:1341872]	1.87872	0.909749	7.92771e-18	8.17357e-17	yes	up	3.11	3.39	1.58	1.58	3.25	1.58
ENSMUSG00000024816	Frmd8	FERM domain containing 8 [Source:MGI Symbol;Acc:MGI:1914707]	2.09209	1.06494	5.45822e-38	9.22013e-37	yes	up	5.67	6.26	2.55	2.91	5.965	2.73
ENSMUSG00000024817	Uhrf2	ubiquitin-like, containing PHD and RING finger domains 2 [Source:MGI Symbol;Acc:MGI:1923718]	1.65656	0.728192	1.39789e-37	2.34403e-36	yes	up	19.72	21.12	12.15	13.22	20.42	12.685
ENSMUSG00000024818	Slc25a45	solute carrier family 25, member 45 [Source:MGI Symbol;Acc:MGI:2147731]	2.03366	1.02408	3.94655e-09	2.93718e-08	yes	up	3.26	3.15	1.26	1.01	3.205	1.135
ENSMUSG00000024824	Rad9a	RAD9 checkpoint clamp component A [Source:MGI Symbol;Acc:MGI:1328356]	1.64276	0.716123	1.27987e-07	8.82789e-07	yes	up	5.36	3.92	3	2.41	4.64	2.705
ENSMUSG00000024827	Gldc	glycine decarboxylase [Source:MGI Symbol;Acc:MGI:1341155]	2.75586	1.4625	2.9322e-08	2.09265e-07	yes	up	0.86	0.84	0.13	0.43	0.85	0.28
ENSMUSG00000024831	Ighmbp2	immunoglobulin mu DNA binding protein 2 [Source:MGI Symbol;Acc:MGI:99954]	1.65442	0.726323	2.42865e-08	1.74176e-07	yes	up	1.92	2.16	1.16	1.15	2.04	1.155
ENSMUSG00000024835	Coro1b	coronin, actin binding protein 1B [Source:MGI Symbol;Acc:MGI:1345963]	1.97613	0.982676	3.97523e-51	8.5678e-50	yes	up	28.83	30.74	16.94	18.26	29.785	17.6
ENSMUSG00000024843	Chka	choline kinase alpha [Source:MGI Symbol;Acc:MGI:107760]	2.20601	1.14144	2.37468e-46	4.69679e-45	yes	up	13.71	17.65	5.49	7.27	15.68	6.38
ENSMUSG00000024846	Cst6	cystatin E/M [Source:MGI Symbol;Acc:MGI:1920970]	0.461493	-1.11562	2.93822e-16	2.87635e-15	yes	down	6.55	10.82	11.49	12.65	8.685	12.07
ENSMUSG00000024851	Pitpnm1	phosphatidylinositol transfer protein, membrane-associated 1 [Source:MGI Symbol;Acc:MGI:1197524]	1.90381	0.928888	1.43538e-19	1.56542e-18	yes	up	6.24	5.35	1.9	3.11	5.795	2.505
ENSMUSG00000024854	Pold4	polymerase (DNA-directed), delta 4 [Source:MGI Symbol;Acc:MGI:1916995]	1.74443	0.802758	3.86079e-25	4.88731e-24	yes	up	46.42	54.01	26.55	26.79	50.215	26.67
ENSMUSG00000024855	Pacs1	phosphofurin acidic cluster sorting protein 1 [Source:MGI Symbol;Acc:MGI:1277113]	1.91339	0.93613	9.36312e-27	1.23759e-25	yes	up	4.4	5.07	2	2.44	4.735	2.22
ENSMUSG00000024867	Pip5k1b	phosphatidylinositol-4-phosphate 5-kinase, type 1 beta [Source:MGI Symbol;Acc:MGI:107930]	2.11724	1.08218	8.7336e-22	1.01275e-20	yes	up	5.56	6.11	2.38	2.63	5.835	2.505
ENSMUSG00000024883	Rin1	Ras and Rab interactor 1 [Source:MGI Symbol;Acc:MGI:2385695]	2.47939	1.30998	4.6938e-51	1.01013e-49	yes	up	8.45	10.13	2.83	5.6	9.29	4.215
ENSMUSG00000024885	Aldh3b1	aldehyde dehydrogenase 3 family, member B1 [Source:MGI Symbol;Acc:MGI:1914939]	2.22412	1.15324	3.00923e-16	2.94536e-15	yes	up	4.98	5.5	1.9	2.47	5.24	2.185
ENSMUSG00000024891	Slc29a2	solute carrier family 29 (nucleoside transporters), member 2 [Source:MGI Symbol;Acc:MGI:1345278]	1.75747	0.813501	2.0314e-12	1.73548e-11	yes	up	6.07	7.88	3.88	4.06	6.975	3.97
ENSMUSG00000024892	Pcx	pyruvate carboxylase [Source:MGI Symbol;Acc:MGI:97520]	0.126452	-2.98334	0	0	yes	down	5.58	5.42	25.32	54.6	5.5	39.96
ENSMUSG00000024900	Cpt1a	carnitine palmitoyltransferase 1a, liver [Source:MGI Symbol;Acc:MGI:1098296]	1.88913	0.91772	1.39545e-48	2.87228e-47	yes	up	9.55	11.83	4.41	5.88	10.69	5.145
ENSMUSG00000024905	Tesmin	testis expressed metallothionein like [Source:MGI Symbol;Acc:MGI:1340029]	2.99087	1.58057	1.10608e-06	7.24133e-06	yes	up	0.73	1.25	0.4	0.22	0.99	0.31
ENSMUSG00000024909	Efemp2	epidermal growth factor-containing fibulin-like extracellular matrix protein 2 [Source:MGI Symbol;Acc:MGI:1891209]	1.69053	0.757472	2.4237e-10	1.90236e-09	yes	up	7.24	9.14	5.18	3.89	8.19	4.535
ENSMUSG00000024913	Lrp5	low density lipoprotein receptor-related protein 5 [Source:MGI Symbol;Acc:MGI:1278315]	1.86302	0.897644	4.48728e-68	1.25468e-66	yes	up	11.99	12.91	6.27	6.49	12.45	6.38
ENSMUSG00000024921	Smarca2	SWI/SNF related, matrix associated, actin dependent regulator of chromatin, subfamily a, member 2 [Source:MGI Symbol;Acc:MGI:99603]	0.568306	-0.815259	9.89112e-44	1.86535e-42	yes	down	16.45	14.91	29.45	29.91	15.68	29.68
ENSMUSG00000024924	Vldlr	very low density lipoprotein receptor [Source:MGI Symbol;Acc:MGI:98935]	0.364109	-1.45756	3.20702e-258	3.42122e-256	yes	down	5.49	5.04	11.89	14.35	5.265	13.12
ENSMUSG00000024925	Rnaseh2c	ribonuclease H2, subunit C [Source:MGI Symbol;Acc:MGI:1915459]	1.69813	0.763948	5.08194e-17	5.11324e-16	yes	up	20.09	23.44	12	12.28	21.765	12.14
ENSMUSG00000024927	Rela	v-rel reticuloendotheliosis viral oncogene homolog A (avian) [Source:MGI Symbol;Acc:MGI:103290]	1.67124	0.740915	3.49568e-26	4.54383e-25	yes	up	16.78	15.01	7.59	10.8	15.895	9.195
ENSMUSG00000024939	Fam89b	family with sequence similarity 89, member B [Source:MGI Symbol;Acc:MGI:106595]	1.52227	0.60622	2.04959e-10	1.61426e-09	yes	up	16.02	17.71	9.72	10.97	16.865	10.345
ENSMUSG00000024943	Smc5	structural maintenance of chromosomes 5 [Source:MGI Symbol;Acc:MGI:2385088]	1.85523	0.891595	6.52285e-82	2.18626e-80	yes	up	20.23	23.99	10.02	10.81	22.11	10.415
ENSMUSG00000024947	Men1	multiple endocrine neoplasia 1 [Source:MGI Symbol;Acc:MGI:1316736]	1.6666	0.736906	2.0925e-12	1.7866e-11	yes	up	5.16	6	3.43	2.79	5.58	3.11
ENSMUSG00000024948	Map4k2	mitogen-activated protein kinase kinase kinase kinase 2 [Source:MGI Symbol;Acc:MGI:1346883]	1.70486	0.769655	3.27683e-26	4.2613e-25	yes	up	13.17	15.68	8.66	5.54	14.425	7.1
ENSMUSG00000024958	Gpr137	G protein-coupled receptor 137 [Source:MGI Symbol;Acc:MGI:2147529]	1.52922	0.612797	1.85699e-06	1.1967e-05	yes	up	6.34	8.03	4.51	3.82	7.185	4.165
ENSMUSG00000024959	Bad	BCL2-associated agonist of cell death [Source:MGI Symbol;Acc:MGI:1096330]	1.6705	0.740277	9.87213e-16	9.52402e-15	yes	up	22.79	25.9	14.74	13.85	24.345	14.295
ENSMUSG00000024960	Plcb3	phospholipase C, beta 3 [Source:MGI Symbol;Acc:MGI:104778]	1.85335	0.890132	1.3835e-38	2.36852e-37	yes	up	10.84	10.09	5.59	5.04	10.465	5.315
ENSMUSG00000024966	Stip1	stress-induced phosphoprotein 1 [Source:MGI Symbol;Acc:MGI:109130]	1.5673	0.648277	5.08397e-147	2.96332e-145	yes	up	119.78	130.42	66.65	80.81	125.1	73.73
ENSMUSG00000024968	Rcor2	REST corepressor 2 [Source:MGI Symbol;Acc:MGI:1859854]	2.36359	1.24098	7.32292e-15	6.86659e-14	yes	up	3.71	5.14	1.44	2.61	4.425	2.025
ENSMUSG00000024970	Spindoc	spindlin interactor and repressor of chromatin binding [Source:MGI Symbol;Acc:MGI:2147611]	1.86689	0.900636	1.00873e-19	1.10412e-18	yes	up	5.69	7.61	2.75	3.15	6.65	2.95
ENSMUSG00000024972	Lgals12	lectin, galactose binding, soluble 12 [Source:MGI Symbol;Acc:MGI:1929094]	0.187785	-2.41284	1.1089e-23	1.35138e-22	yes	down	0.22	0.57	1.05	2.83	0.395	1.94
ENSMUSG00000024974	Smc3	structural maintenance of chromosomes 3 [Source:MGI Symbol;Acc:MGI:1339795]	1.76026	0.815785	6.73213e-70	1.93244e-68	yes	up	16.02	17.55	7.18	10.21	16.785	8.695
ENSMUSG00000024975	Pdcd4	programmed cell death 4 [Source:MGI Symbol;Acc:MGI:107490]	1.78432	0.835377	1.35973e-60	3.4281e-59	yes	up	30.24	33.94	15.4	18.59	32.09	16.995
ENSMUSG00000024978	Gpam	glycerol-3-phosphate acyltransferase, mitochondrial [Source:MGI Symbol;Acc:MGI:109162]	0.573452	-0.802256	2.90609e-150	1.7547e-148	yes	down	16.43	15.27	20.62	30.39	15.85	25.505
ENSMUSG00000024990	Rbp4	retinol binding protein 4, plasma [Source:MGI Symbol;Acc:MGI:97879]	0.114357	-3.12839	1.50705e-21	1.73317e-20	yes	down	0.47	0.6	2.7	6.13	0.535	4.415
ENSMUSG00000024991	Eif3a	eukaryotic translation initiation factor 3, subunit A [Source:MGI Symbol;Acc:MGI:95301]	1.67494	0.744108	0	0	yes	up	131.03	143.72	65.77	84.49	137.375	75.13
ENSMUSG00000024993	Dennd10	DENN domain containing 10 [Source:MGI Symbol;Acc:MGI:1915144]	1.51446	0.598803	2.70816e-08	1.93808e-07	yes	up	6.3	6.72	4.19	4.72	6.51	4.455
ENSMUSG00000024999	Noc3l	NOC3 like DNA replication regulator [Source:MGI Symbol;Acc:MGI:1932610]	1.55981	0.641373	7.01889e-21	7.94261e-20	yes	up	7.95	8.81	4.27	5.59	8.38	4.93
ENSMUSG00000025001	Hells	helicase, lymphoid specific [Source:MGI Symbol;Acc:MGI:106209]	2.03676	1.02627	9.93322e-10	7.5832e-09	yes	up	1.14	1.41	0.95	0.47	1.275	0.71
ENSMUSG00000025006	Sorbs1	sorbin and SH3 domain containing 1 [Source:MGI Symbol;Acc:MGI:700014]	1.83081	0.872483	3.58849e-50	7.57438e-49	yes	up	28.54	37.9	13.7	19.48	33.22	16.59
ENSMUSG00000025007	Aldh18a1	aldehyde dehydrogenase 18 family, member A1 [Source:MGI Symbol;Acc:MGI:1888908]	2.12518	1.08759	6.46741e-25	8.14014e-24	yes	up	4.78	5.46	1.86	3.02	5.12	2.44
ENSMUSG00000025008	Tctn3	tectonic family member 3 [Source:MGI Symbol;Acc:MGI:1914840]	1.6884	0.755661	5.26207e-07	3.51091e-06	yes	up	2.78	3.13	1.47	1.74	2.955	1.605
ENSMUSG00000025016	Tm9sf3	transmembrane 9 superfamily member 3 [Source:MGI Symbol;Acc:MGI:1914262]	1.59745	0.675774	7.61329e-179	5.48963e-177	yes	up	75.6	82	38.68	47.38	78.8	43.03
ENSMUSG00000025019	Lcor	ligand dependent nuclear receptor corepressor [Source:MGI Symbol;Acc:MGI:2443930]	2.3585	1.23787	2.5261e-44	4.80514e-43	yes	up	4.75	5.31	2.06	1.99	5.03	2.025
ENSMUSG00000025020	Slit1	slit guidance ligand 1 [Source:MGI Symbol;Acc:MGI:1315203]	2.33546	1.22371	2.85479e-11	2.3263e-10	yes	up	1.52	1.87	0.25	0.53	1.695	0.39
ENSMUSG00000025025	Mxi1	MAX interactor 1, dimerization protein [Source:MGI Symbol;Acc:MGI:97245]	0.627725	-0.671795	2.30756e-31	3.39542e-30	yes	down	11.89	11.66	15.3	20.64	11.775	17.97
ENSMUSG00000025027	Xpnpep1	X-prolyl aminopeptidase (aminopeptidase P) 1, soluble [Source:MGI Symbol;Acc:MGI:2180003]	1.51536	0.59966	2.50217e-37	4.17491e-36	yes	up	39.87	41.17	22.19	29.1	40.52	25.645
ENSMUSG00000025034	Trim8	tripartite motif-containing 8 [Source:MGI Symbol;Acc:MGI:1933302]	2.00198	1.00143	1.44689e-54	3.31861e-53	yes	up	11.13	13.3	5.42	5.94	12.215	5.68
ENSMUSG00000025038	Efhc2	EF-hand domain (C-terminal) containing 2 [Source:MGI Symbol;Acc:MGI:1921655]	0.11472	-3.12382	2.12104e-18	2.22902e-17	yes	down	0.14	0.13	0.64	1.55	0.135	1.095
ENSMUSG00000025041	Nt5c2	5'-nucleotidase, cytosolic II [Source:MGI Symbol;Acc:MGI:2178563]	2.51878	1.33272	6.4189e-168	4.32312e-166	yes	up	32.95	32.67	9.69	12.01	32.81	10.85
ENSMUSG00000025047	Pdcd11	programmed cell death 11 [Source:MGI Symbol;Acc:MGI:1341788]	1.78971	0.839724	1.4567e-57	3.50564e-56	yes	up	8.32	9.98	4.13	5.2	9.15	4.665
ENSMUSG00000025050	Pcgf6	polycomb group ring finger 6 [Source:MGI Symbol;Acc:MGI:1918291]	1.66489	0.735425	3.05547e-13	2.68705e-12	yes	up	7.49	7.31	4.27	4.01	7.4	4.14
ENSMUSG00000025059	Gk	glycerol kinase [Source:MGI Symbol;Acc:MGI:106594]	2.23188	1.15826	2.10052e-18	2.20786e-17	yes	up	2.49	2.98	0.75	1.3	2.735	1.025
ENSMUSG00000025060	Slk	STE20-like kinase [Source:MGI Symbol;Acc:MGI:103241]	1.74447	0.802791	7.11148e-144	4.07041e-142	yes	up	25.82	26.47	12.9	13.78	26.145	13.34
ENSMUSG00000025068	Gsto1	glutathione S-transferase omega 1 [Source:MGI Symbol;Acc:MGI:1342273]	1.75577	0.812106	8.61401e-70	2.46768e-68	yes	up	73.86	95.21	38.89	46.36	84.535	42.625
ENSMUSG00000025075	Habp2	hyaluronic acid binding protein 2 [Source:MGI Symbol;Acc:MGI:1196378]	1.62579	0.701145	1.83689e-07	1.25653e-06	yes	up	1.74	4.87	1.86	1.76	3.305	1.81
ENSMUSG00000025076	Casp7	caspase 7 [Source:MGI Symbol;Acc:MGI:109383]	1.62093	0.696824	6.24622e-10	4.81151e-09	yes	up	5.95	10.22	5.51	3.34	8.085	4.425
ENSMUSG00000025078	Nhlrc2	NHL repeat containing 2 [Source:MGI Symbol;Acc:MGI:1914116]	1.53653	0.619679	1.07793e-26	1.42215e-25	yes	up	5.39	5.34	3.34	3.14	5.365	3.24
ENSMUSG00000025083	Afap1l2	actin filament associated protein 1-like 2 [Source:MGI Symbol;Acc:MGI:2147658]	2.1244	1.08705	6.75894e-07	4.4814e-06	yes	up	1.45	1.1	0.43	0.5	1.275	0.465
ENSMUSG00000025085	Ablim1	actin-binding LIM protein 1 [Source:MGI Symbol;Acc:MGI:1194500]	1.71197	0.775656	1.86398e-135	1.00739e-133	yes	up	25.82	35.75	16.45	15.8	30.785	16.125
ENSMUSG00000025089	Gfra1	glial cell line derived neurotrophic factor family receptor alpha 1 [Source:MGI Symbol;Acc:MGI:1100842]	0.46491	-1.10498	2.95103e-13	2.59799e-12	yes	down	1.03	0.68	1.16	2.18	0.855	1.67
ENSMUSG00000025129	Ppp1r27	protein phosphatase 1, regulatory subunit 27 [Source:MGI Symbol;Acc:MGI:1915951]	0.655296	-0.609782	1.79447e-22	2.12615e-21	yes	down	32.84	61.24	44.15	93.58	47.04	68.865
ENSMUSG00000025132	Arhgdia	Rho GDP dissociation inhibitor (GDI) alpha [Source:MGI Symbol;Acc:MGI:2178103]	1.79356	0.842827	2.43296e-183	1.82329e-181	yes	up	107.74	119.31	56.73	60.06	113.525	58.395
ENSMUSG00000025133	Ints4	integrator complex subunit 4 [Source:MGI Symbol;Acc:MGI:1917164]	1.55152	0.633678	2.26639e-30	3.26182e-29	yes	up	23.25	24.84	13.01	15.34	24.045	14.175
ENSMUSG00000025138	Sirt7	sirtuin 7 [Source:MGI Symbol;Acc:MGI:2385849]	1.71047	0.774396	2.42861e-13	2.14799e-12	yes	up	8.71	8.2	4.9	4.22	8.455	4.56
ENSMUSG00000025139	Tollip	toll interacting protein [Source:MGI Symbol;Acc:MGI:1891808]	1.53856	0.621577	3.38272e-50	7.14797e-49	yes	up	22.31	25.36	13.03	15.31	23.835	14.17
ENSMUSG00000025141	Myadml2	myeloid-associated differentiation marker-like 2 [Source:MGI Symbol;Acc:MGI:1915765]	0.50103	-0.997032	4.57505e-106	1.9179e-104	yes	down	49.31	51.95	64.81	58.58	50.63	61.695
ENSMUSG00000025145	Lrrc45	leucine rich repeat containing 45 [Source:MGI Symbol;Acc:MGI:2387183]	1.55528	0.637171	2.48092e-09	1.86215e-08	yes	up	7.71	8.48	5.43	4.09	8.095	4.76
ENSMUSG00000025150	Cbr2	carbonyl reductase 2 [Source:MGI Symbol;Acc:MGI:107200]	0.552602	-0.855688	1.55894e-14	1.44544e-13	yes	down	8.87	9.13	13.59	15.78	9	14.685
ENSMUSG00000025151	Maged1	MAGE family member D1 [Source:MGI Symbol;Acc:MGI:1930187]	2.23073	1.15752	0	0	yes	up	133.15	148.49	55.04	61.09	140.82	58.065
ENSMUSG00000025154	Arhgap19	Rho GTPase activating protein 19 [Source:MGI Symbol;Acc:MGI:1918335]	0.498853	-1.00331	1.44234e-20	1.61744e-19	yes	down	1.76	1.19	2.42	2.98	1.475	2.7
ENSMUSG00000025157	Zdhhc16	zinc finger, DHHC domain containing 16 [Source:MGI Symbol;Acc:MGI:1921418]	1.95073	0.964016	2.02856e-90	7.35996e-89	yes	up	55.74	61.31	22.72	27.29	58.525	25.005
ENSMUSG00000025159	Mms19	MMS19 cytosolic iron-sulfur assembly component [Source:MGI Symbol;Acc:MGI:1919449]	1.69747	0.763382	2.13173e-37	3.5589e-36	yes	up	12	13.83	5.49	5.84	12.915	5.665
ENSMUSG00000025161	Slc16a3	solute carrier family 16 (monocarboxylic acid transporters), member 3 [Source:MGI Symbol;Acc:MGI:1933438]	0.340878	-1.55267	0	0	yes	down	39.52	31.67	113.14	110.33	35.595	111.735
ENSMUSG00000025170	Rab40b	Rab40B, member RAS oncogene family [Source:MGI Symbol;Acc:MGI:2183451]	1.96819	0.976867	3.54278e-90	1.28213e-88	yes	up	41.94	46.46	19.6	21.05	44.2	20.325
ENSMUSG00000025171	Ubtd1	ubiquitin domain containing 1 [Source:MGI Symbol;Acc:MGI:2385092]	2.06319	1.04487	1.04956e-59	2.60931e-58	yes	up	35.26	41.68	15.43	16.58	38.47	16.005
ENSMUSG00000025172	Ankrd2	ankyrin repeat domain 2 (stretch responsive muscle) [Source:MGI Symbol;Acc:MGI:1861447]	1.5633	0.64459	1.61238e-23	1.95372e-22	yes	up	7.08	78.9	26.91	22.04	42.99	24.475
ENSMUSG00000025173	Wdr45b	WD repeat domain 45B [Source:MGI Symbol;Acc:MGI:1914090]	2.02496	1.01789	9.42834e-94	3.52592e-92	yes	up	34.9	39.91	15.19	16.08	37.405	15.635
ENSMUSG00000025175	Fn3k	fructosamine 3 kinase [Source:MGI Symbol;Acc:MGI:1926834]	2.09617	1.06775	1.01833e-75	3.18882e-74	yes	up	45.25	52.53	22.57	23.15	48.89	22.86
ENSMUSG00000025185	Loxl4	lysyl oxidase-like 4 [Source:MGI Symbol;Acc:MGI:1914823]	3.00675	1.58821	8.64674e-10	6.62052e-09	yes	up	0.78	0.98	0.22	0.32	0.88	0.27
ENSMUSG00000025190	Got1	glutamic-oxaloacetic transaminase 1, soluble [Source:MGI Symbol;Acc:MGI:95791]	0.548488	-0.866468	5.10728e-244	5.13242e-242	yes	down	70.83	73.16	121.43	119.43	71.995	120.43
ENSMUSG00000025192	Entpd7	ectonucleoside triphosphate diphosphohydrolase 7 [Source:MGI Symbol;Acc:MGI:2135885]	2.12655	1.08852	1.60044e-09	1.21049e-08	yes	up	1.09	1.09	0.39	0.5	1.09	0.445
ENSMUSG00000025199	Chuk	conserved helix-loop-helix ubiquitous kinase [Source:MGI Symbol;Acc:MGI:99484]	1.82656	0.869126	1.07014e-64	2.87281e-63	yes	up	28.35	31.43	16.49	13.66	29.89	15.075
ENSMUSG00000025203	Scd2	stearoyl-Coenzyme A desaturase 2 [Source:MGI Symbol;Acc:MGI:98240]	2.24509	1.16677	0	0	yes	up	79.58	86.04	32.39	34.88	82.81	33.635
ENSMUSG00000025212	Sfxn3	sideroflexin 3 [Source:MGI Symbol;Acc:MGI:2137679]	1.70935	0.773449	2.29186e-32	3.44774e-31	yes	up	14.43	15.48	8.28	7.47	14.955	7.875
ENSMUSG00000025213	Kazald1	Kazal-type serine peptidase inhibitor domain 1 [Source:MGI Symbol;Acc:MGI:2147606]	0.571498	-0.807179	2.07727e-05	0.000125188	yes	down	2.37	1.95	2.89	4.12	2.16	3.505
ENSMUSG00000025217	Btrc	beta-transducin repeat containing protein [Source:MGI Symbol;Acc:MGI:1338871]	1.55725	0.638997	1.06358e-26	1.40355e-25	yes	up	18.1	19.29	11.02	12.37	18.695	11.695
ENSMUSG00000025220	Oga	O-GlcNAcase [Source:MGI Symbol;Acc:MGI:1932139]	1.77406	0.827053	1.19237e-196	9.60277e-195	yes	up	48.2	50.7	26.38	27.61	49.45	26.995
ENSMUSG00000025223	Ldb1	LIM domain binding 1 [Source:MGI Symbol;Acc:MGI:894762]	1.74792	0.805637	7.71091e-66	2.09359e-64	yes	up	38.55	43.56	20.55	22.04	41.055	21.295
ENSMUSG00000025224	Gbf1	golgi-specific brefeldin A-resistance factor 1 [Source:MGI Symbol;Acc:MGI:1861607]	1.50935	0.593923	7.8593e-50	1.64916e-48	yes	up	18.35	21.15	10.89	12.34	19.75	11.615
ENSMUSG00000025225	Nfkb2	nuclear factor of kappa light polypeptide gene enhancer in B cells 2, p49/p100 [Source:MGI Symbol;Acc:MGI:1099800]	1.73965	0.798796	1.89678e-31	2.80108e-30	yes	up	10.84	12.28	5.56	6.67	11.56	6.115
ENSMUSG00000025231	Sufu	SUFU negative regulator of hedgehog signaling [Source:MGI Symbol;Acc:MGI:1345643]	1.6655	0.735953	3.08463e-17	3.12397e-16	yes	up	5.4	6.3	2.63	3.66	5.85	3.145
ENSMUSG00000025232	Hexa	hexosaminidase A [Source:MGI Symbol;Acc:MGI:96073]	1.61001	0.687071	5.87276e-56	1.37794e-54	yes	up	42.71	46.81	24.38	26.92	44.76	25.65
ENSMUSG00000025235	Bbs4	Bardet-Biedl syndrome 4 (human) [Source:MGI Symbol;Acc:MGI:2143311]	1.53649	0.619636	1.2567e-08	9.13762e-08	yes	up	4.91	5.89	3.06	3.39	5.4	3.225
ENSMUSG00000025236	Adpgk	ADP-dependent glucokinase [Source:MGI Symbol;Acc:MGI:1919391]	1.58239	0.662104	1.09215e-21	1.26237e-20	yes	up	9.1	12.11	6.06	5.49	10.605	5.775
ENSMUSG00000025239	Limd1	LIM domains containing 1 [Source:MGI Symbol;Acc:MGI:1352502]	1.55052	0.632752	3.42995e-77	1.09323e-75	yes	up	30.5	31	14.89	17.79	30.75	16.34
ENSMUSG00000025240	Sacm1l	SAC1 suppressor of actin mutations 1-like (yeast) [Source:MGI Symbol;Acc:MGI:1933169]	1.57012	0.650875	6.66613e-48	1.3531e-46	yes	up	24.34	23.35	12.94	13.91	23.845	13.425
ENSMUSG00000025246	Tbl1x	transducin (beta)-like 1 X-linked [Source:MGI Symbol;Acc:MGI:1336172]	1.55403	0.636013	6.74729e-32	1.00602e-30	yes	up	10.25	10.11	5.61	6.42	10.18	6.015
ENSMUSG00000025255	Zfhx4	zinc finger homeodomain 4 [Source:MGI Symbol;Acc:MGI:2137668]	1.58194	0.661698	6.93862e-13	6.02598e-12	yes	up	1.41	1.21	0.75	0.79	1.31	0.77
ENSMUSG00000025261	Huwe1	HECT, UBA and WWE domain containing 1 [Source:MGI Symbol;Acc:MGI:1926884]	1.53521	0.618437	2.65793e-181	1.96104e-179	yes	up	28.98	40.6	19.35	27.68	34.79	23.515
ENSMUSG00000025262	Fam120c	family with sequence similarity 120, member C [Source:MGI Symbol;Acc:MGI:2387687]	1.74779	0.805534	7.10427e-26	9.1574e-25	yes	up	5.22	4.78	2.31	2.92	5	2.615
ENSMUSG00000025265	Fgd1	FYVE, RhoGEF and PH domain containing 1 [Source:MGI Symbol;Acc:MGI:104566]	2.34512	1.22966	1.28969e-18	1.36412e-17	yes	up	2.91	3.01	0.97	1.34	2.96	1.155
ENSMUSG00000025266	Gnl3l	guanine nucleotide binding protein-like 3 (nucleolar)-like [Source:MGI Symbol;Acc:MGI:2448557]	1.50808	0.592715	2.08608e-47	4.19122e-46	yes	up	18.66	21.19	10.94	13.12	19.925	12.03
ENSMUSG00000025268	Maged2	MAGE family member D2 [Source:MGI Symbol;Acc:MGI:1933391]	2.23007	1.15709	1.0405e-141	5.86745e-140	yes	up	42.93	49.16	17.7	20.31	46.045	19.005
ENSMUSG00000025271	Pfkfb1	6-phosphofructo-2-kinase/fructose-2,6-biphosphatase 1 [Source:MGI Symbol;Acc:MGI:107816]	0.321814	-1.6357	2.78733e-114	1.28016e-112	yes	down	7.29	13.46	30.76	23.04	10.375	26.9
ENSMUSG00000025272	Tro	trophinin [Source:MGI Symbol;Acc:MGI:1928994]	2.11567	1.08111	3.75623e-19	4.04256e-18	yes	up	3.74	3.7	1.54	1.99	3.72	1.765
ENSMUSG00000025278	Flnb	filamin, beta [Source:MGI Symbol;Acc:MGI:2446089]	2.11605	1.08137	1.2806e-116	5.99713e-115	yes	up	8.75	8.54	3.97	3.45	8.645	3.71
ENSMUSG00000025279	Dnase1l3	deoxyribonuclease 1-like 3 [Source:MGI Symbol;Acc:MGI:1314633]	3.08303	1.62435	1.43192e-06	9.30319e-06	yes	up	0.33	0.48	0.1	0.14	0.405	0.12
ENSMUSG00000025280	Polr3a	polymerase (RNA) III (DNA directed) polypeptide A [Source:MGI Symbol;Acc:MGI:2681836]	1.5937	0.67238	1.14337e-16	1.13602e-15	yes	up	4.85	6.34	3.05	3.66	5.595	3.355
ENSMUSG00000025283	Sat1	spermidine/spermine N1-acetyl transferase 1 [Source:MGI Symbol;Acc:MGI:98233]	1.52293	0.606853	1.85303e-47	3.72822e-46	yes	up	84.39	88.78	50.81	54.98	86.585	52.895
ENSMUSG00000025287	Acot9	acyl-CoA thioesterase 9 [Source:MGI Symbol;Acc:MGI:1928939]	1.70491	0.769695	2.46406e-100	9.84593e-99	yes	up	73.01	83.89	37	49.5	78.45	43.25
ENSMUSG00000025289	Prdx4	peroxiredoxin 4 [Source:MGI Symbol;Acc:MGI:1859815]	1.73934	0.798542	1.01249e-12	8.74269e-12	yes	up	14.66	18.69	8.84	9.2	16.675	9.02
ENSMUSG00000025290	Rps24	ribosomal protein S24 [Source:MGI Symbol;Acc:MGI:98147]	1.55095	0.633153	0	0	yes	up	2691.98	2760.08	1758.22	1811.05	2726.03	1784.63
ENSMUSG00000025314	Ptprj	protein tyrosine phosphatase receptor type J [Source:MGI Symbol;Acc:MGI:104574]	1.60912	0.686275	7.82248e-07	5.16501e-06	yes	up	1.04	1.21	0.67	0.59	1.125	0.63
ENSMUSG00000025321	Itgb8	integrin beta 8 [Source:MGI Symbol;Acc:MGI:1338035]	1.80535	0.852278	3.69258e-08	2.61865e-07	yes	up	0.84	0.81	0.42	0.38	0.825	0.4
ENSMUSG00000025326	Ube3a	ubiquitin protein ligase E3A [Source:MGI Symbol;Acc:MGI:105098]	1.59777	0.676059	2.85285e-177	2.02139e-175	yes	up	28.68	32.67	14.37	17.91	30.675	16.14
ENSMUSG00000025337	Sbds	SBDS ribosome maturation factor [Source:MGI Symbol;Acc:MGI:1913961]	1.76461	0.819345	4.94502e-51	1.06259e-49	yes	up	38.59	44.88	19.91	24.68	41.735	22.295
ENSMUSG00000025348	Itga7	integrin alpha 7 [Source:MGI Symbol;Acc:MGI:102700]	2.10813	1.07596	0	0	yes	up	135.57	159.11	64.5	75.27	147.34	69.885
ENSMUSG00000025350	Rdh5	retinol dehydrogenase 5 [Source:MGI Symbol;Acc:MGI:1201412]	2.25521	1.17326	2.61998e-11	2.13923e-10	yes	up	7.61	11.51	4.32	4.83	9.56	4.575
ENSMUSG00000025351	Cd63	CD63 antigen [Source:MGI Symbol;Acc:MGI:99529]	1.91274	0.935639	0	0	yes	up	422.75	468.3	203.08	236.58	445.525	219.83
ENSMUSG00000025352	Gdf11	growth differentiation factor 11 [Source:MGI Symbol;Acc:MGI:1338027]	1.86067	0.895821	1.21618e-76	3.84206e-75	yes	up	16.65	19.25	8.09	9.54	17.95	8.815
ENSMUSG00000025354	Dnajc14	DnaJ heat shock protein family (Hsp40) member C14 [Source:MGI Symbol;Acc:MGI:1921580]	1.60456	0.682175	3.98566e-43	7.41621e-42	yes	up	19.22	23.11	11.69	12.11	21.165	11.9
ENSMUSG00000025358	Cdk2	cyclin dependent kinase 2 [Source:MGI Symbol;Acc:MGI:104772]	2.16146	1.112	2.21146e-97	8.56136e-96	yes	up	27.05	34.52	11.95	14.85	30.785	13.4
ENSMUSG00000025362	Rps26	ribosomal protein S26 [Source:MGI Symbol;Acc:MGI:1351628]	1.69981	0.765372	3.01932e-274	3.47373e-272	yes	up	727.7	787.73	401.34	467.51	757.715	434.425
ENSMUSG00000025364	Pa2g4	proliferation-associated 2G4 [Source:MGI Symbol;Acc:MGI:894684]	1.67892	0.747533	1.1545e-128	5.89941e-127	yes	up	68.66	76.4	37.91	41.43	72.53	39.67
ENSMUSG00000025366	Esyt1	extended synaptotagmin-like protein 1 [Source:MGI Symbol;Acc:MGI:1344426]	1.76544	0.820026	1.16484e-75	3.64164e-74	yes	up	20.2	24.29	11.42	11.88	22.245	11.65
ENSMUSG00000025372	Baiap2	brain-specific angiogenesis inhibitor 1-associated protein 2 [Source:MGI Symbol;Acc:MGI:2137336]	1.95193	0.964903	4.54253e-17	4.57615e-16	yes	up	4.33	5.38	2.06	2.36	4.855	2.21
ENSMUSG00000025373	Rnf41	ring finger protein 41 [Source:MGI Symbol;Acc:MGI:1914838]	2.05485	1.03903	5.8043e-56	1.363e-54	yes	up	15.62	17.76	6.48	7.79	16.69	7.135
ENSMUSG00000025375	Aatk	apoptosis-associated tyrosine kinase [Source:MGI Symbol;Acc:MGI:1197518]	1.81299	0.858371	7.3393e-19	7.82804e-18	yes	up	4.13	3.92	2.2	1.92	4.025	2.06
ENSMUSG00000025377	Tepsin	TEPSIN, adaptor related protein complex 4 accessory protein [Source:MGI Symbol;Acc:MGI:1926027]	1.72981	0.790616	3.91352e-14	3.58327e-13	yes	up	6.42	7.69	4.3	3.8	7.055	4.05
ENSMUSG00000025381	Cnpy2	canopy FGF signaling regulator 2 [Source:MGI Symbol;Acc:MGI:1928477]	1.62166	0.69747	2.81214e-27	3.77017e-26	yes	up	50.86	44.19	26.21	30.08	47.525	28.145
ENSMUSG00000025395	Prim1	DNA primase, p49 subunit [Source:MGI Symbol;Acc:MGI:97757]	2.05587	1.03975	4.41479e-09	3.27416e-08	yes	up	3.12	4.25	1.61	1.65	3.685	1.63
ENSMUSG00000025402	Nab2	Ngfi-A binding protein 2 [Source:MGI Symbol;Acc:MGI:107563]	2.48976	1.31601	4.79824e-132	2.51019e-130	yes	up	29.42	31.16	9.83	12.03	30.29	10.93
ENSMUSG00000025409	Mbd6	methyl-CpG binding domain protein 6 [Source:MGI Symbol;Acc:MGI:106378]	1.5048	0.589574	5.1312e-15	4.83762e-14	yes	up	8.44	9.98	4.91	5.21	9.21	5.06
ENSMUSG00000025417	Pip4k2c	phosphatidylinositol-5-phosphate 4-kinase, type II, gamma [Source:MGI Symbol;Acc:MGI:2152214]	1.5418	0.624619	6.87585e-19	7.34057e-18	yes	up	9.64	9.67	6	5.42	9.655	5.71
ENSMUSG00000025422	Agap2	ArfGAP with GTPase domain, ankyrin repeat and PH domain 2 [Source:MGI Symbol;Acc:MGI:3580016]	1.76556	0.820125	1.9669e-06	1.26581e-05	yes	up	0.86	1.4	0.82	0.28	1.13	0.55
ENSMUSG00000025425	St8sia5	ST8 alpha-N-acetyl-neuraminide alpha-2,8-sialyltransferase 5 [Source:MGI Symbol;Acc:MGI:109243]	0.429832	-1.21815	4.59263e-23	5.51462e-22	yes	down	3.7	1.86	5.8	5.13	2.78	5.465
ENSMUSG00000025429	Pstpip2	proline-serine-threonine phosphatase-interacting protein 2 [Source:MGI Symbol;Acc:MGI:1335088]	0.550349	-0.861581	4.41826e-46	8.69661e-45	yes	down	11.29	12.57	14.4	26.42	11.93	20.41
ENSMUSG00000025432	Avil	advillin [Source:MGI Symbol;Acc:MGI:1333798]	0.523385	-0.934055	4.13926e-10	3.21274e-09	yes	down	1.44	1.28	2.07	2.75	1.36	2.41
ENSMUSG00000025436	Atp23	ATP23 metallopeptidase and ATP synthase assembly factor homolog [Source:MGI Symbol;Acc:MGI:1916984]	2.00124	1.0009	7.94779e-05	0.000459091	yes	up	2.41	2.72	1.03	1.48	2.565	1.255
ENSMUSG00000025437	Usp33	ubiquitin specific peptidase 33 [Source:MGI Symbol;Acc:MGI:2159711]	1.68892	0.756105	5.65582e-45	1.09036e-43	yes	up	15.82	16.67	8.24	8.55	16.245	8.395
ENSMUSG00000025450	Gm9752	predicted gene 9752 [Source:MGI Symbol;Acc:MGI:3641896]	2.29541	1.19875	5.83703e-08	4.10429e-07	yes	up	1.25	1.79	0.66	0.54	1.52	0.6
ENSMUSG00000025464	Paox	polyamine oxidase (exo-N4-amino) [Source:MGI Symbol;Acc:MGI:1916983]	0.495769	-1.01226	1.62554e-07	1.11542e-06	yes	down	0.96	1.53	2.09	2.61	1.245	2.35
ENSMUSG00000025465	Echs1	enoyl Coenzyme A hydratase, short chain, 1, mitochondrial [Source:MGI Symbol;Acc:MGI:2136460]	0.62535	-0.677264	6.10412e-53	1.36022e-51	yes	down	32.82	36.35	49.01	55.44	34.585	52.225
ENSMUSG00000025473	Adam8	a disintegrin and metallopeptidase domain 8 [Source:MGI Symbol;Acc:MGI:107825]	2.63743	1.39913	4.00762e-06	2.53407e-05	yes	up	1.05	0.67	0.3	0.17	0.86	0.235
ENSMUSG00000025479	Cyp2e1	cytochrome P450, family 2, subfamily e, polypeptide 1 [Source:MGI Symbol;Acc:MGI:88607]	0.0296676	-5.07497	5.20595e-200	4.2586e-198	yes	down	0	0.96	7.33	21.83	0.48	14.58
ENSMUSG00000025484	Bet1l	Bet1 golgi vesicular membrane trafficking protein like [Source:MGI Symbol;Acc:MGI:1913128]	1.92981	0.948459	4.30044e-26	5.56963e-25	yes	up	11.46	12.84	5.57	6.04	12.15	5.805
ENSMUSG00000025485	Ric8a	RIC8 guanine nucleotide exchange factor A [Source:MGI Symbol;Acc:MGI:2141866]	1.9962	0.997256	4.1425e-93	1.54311e-91	yes	up	28.37	35.43	13.68	16.01	31.9	14.845
ENSMUSG00000025499	Hras	Harvey rat sarcoma virus oncogene [Source:MGI Symbol;Acc:MGI:96224]	1.72461	0.786268	5.14953e-103	2.09722e-101	yes	up	108.53	112.11	60.06	60.17	110.32	60.115
ENSMUSG00000025507	Pidd1	p53 induced death domain protein 1 [Source:MGI Symbol;Acc:MGI:1889507]	2.57341	1.36368	1.85455e-10	1.46347e-09	yes	up	1.57	1.78	0.62	0.92	1.675	0.77
ENSMUSG00000025508	Rplp2	ribosomal protein, large P2 [Source:MGI Symbol;Acc:MGI:1914436]	1.74503	0.803254	3.50994e-176	2.47776e-174	yes	up	525.6	563.29	361	334.38	544.445	347.69
ENSMUSG00000025509	Pnpla2	patatin-like phospholipase domain containing 2 [Source:MGI Symbol;Acc:MGI:1914103]	0.55013	-0.862156	1.02034e-117	4.84176e-116	yes	down	37.01	34.38	51.71	62.21	35.695	56.96
ENSMUSG00000025511	Tspan4	tetraspanin 4 [Source:MGI Symbol;Acc:MGI:1928097]	1.61189	0.688758	2.47725e-16	2.433e-15	yes	up	19.36	20.75	12.87	11.33	20.055	12.1
ENSMUSG00000025512	Chid1	chitinase domain containing 1 [Source:MGI Symbol;Acc:MGI:1915288]	1.67616	0.745162	6.95097e-15	6.52317e-14	yes	up	5.9	9.01	2.82	3.96	7.455	3.39
ENSMUSG00000025534	Gusb	glucuronidase, beta [Source:MGI Symbol;Acc:MGI:95872]	1.89608	0.923022	7.77856e-35	1.22901e-33	yes	up	12.81	14.65	6.72	6.04	13.73	6.38
ENSMUSG00000025537	Phkg1	phosphorylase kinase gamma 1 [Source:MGI Symbol;Acc:MGI:97579]	0.537185	-0.896508	0	0	yes	down	166.96	134.2	237.43	252.55	150.58	244.99
ENSMUSG00000025555	Farp1	FERM, RhoGEF (Arhgef) and pleckstrin domain protein 1 (chondrocyte-derived) [Source:MGI Symbol;Acc:MGI:2446173]	2.2801	1.1891	9.83624e-66	2.6681e-64	yes	up	8.38	9.57	3.91	3.09	8.975	3.5
ENSMUSG00000025571	Tnrc6c	trinucleotide repeat containing 6C [Source:MGI Symbol;Acc:MGI:2443265]	1.56617	0.647239	2.94338e-35	4.69988e-34	yes	up	7.6	7.42	4.33	3.84	7.51	4.085
ENSMUSG00000025572	Tmc6	transmembrane channel-like gene family 6 [Source:MGI Symbol;Acc:MGI:1098686]	2.08504	1.06007	4.8296e-28	6.56891e-27	yes	up	12.73	11.11	4.23	5.72	11.92	4.975
ENSMUSG00000025580	Eif4a3	eukaryotic translation initiation factor 4A3 [Source:MGI Symbol;Acc:MGI:1923731]	1.88711	0.91618	3.58388e-106	1.5046e-104	yes	up	69.8	79.85	36.7	39.12	74.825	37.91
ENSMUSG00000025582	Nptx1	neuronal pentraxin 1 [Source:MGI Symbol;Acc:MGI:107811]	2.29697	1.19973	4.89167e-21	5.55302e-20	yes	up	2.06	2.35	0.9	0.84	2.205	0.87
ENSMUSG00000025583	Rptor	regulatory associated protein of MTOR, complex 1 [Source:MGI Symbol;Acc:MGI:1921620]	1.64503	0.718116	1.81597e-58	4.42991e-57	yes	up	12.43	14.88	6.31	7.98	13.655	7.145
ENSMUSG00000025584	Pde8a	phosphodiesterase 8A [Source:MGI Symbol;Acc:MGI:1277116]	0.512893	-0.96327	5.17249e-14	4.70735e-13	yes	down	1.24	1.83	3.77	1.96	1.535	2.865
ENSMUSG00000025592	Dach2	dachshund family transcription factor 2 [Source:MGI Symbol;Acc:MGI:1890446]	0.0337206	-4.89023	2.02924e-08	1.46025e-07	yes	down	0	0.02	0.24	0.28	0.01	0.26
ENSMUSG00000025602	Zfp202	zinc finger protein 202 [Source:MGI Symbol;Acc:MGI:1933401]	1.97416	0.981238	9.25739e-18	9.52218e-17	yes	up	3.32	4.07	1.63	1.81	3.695	1.72
ENSMUSG00000025607	Copg2	coatomer protein complex, subunit gamma 2 [Source:MGI Symbol;Acc:MGI:1858683]	1.81236	0.857869	5.48108e-60	1.368e-58	yes	up	17.16	15.84	8.1	8.73	16.5	8.415
ENSMUSG00000025613	Cct8	chaperonin containing Tcp1, subunit 8 (theta) [Source:MGI Symbol;Acc:MGI:107183]	1.57199	0.65259	3.10982e-220	2.80472e-218	yes	up	195.07	213.01	110.65	131.83	204.04	121.24
ENSMUSG00000025626	Phf6	PHD finger protein 6 [Source:MGI Symbol;Acc:MGI:1918248]	1.58248	0.662186	1.39053e-12	1.19511e-11	yes	up	3.89	4.38	2.26	2.49	4.135	2.375
ENSMUSG00000025630	Hprt	hypoxanthine guanine phosphoribosyl transferase [Source:MGI Symbol;Acc:MGI:96217]	1.82029	0.864168	5.5459e-121	2.6806e-119	yes	up	104.51	118.37	53.71	60.57	111.44	57.14
ENSMUSG00000025645	Ccdc51	coiled-coil domain containing 51 [Source:MGI Symbol;Acc:MGI:1913908]	1.558	0.639695	1.78499e-06	1.15159e-05	yes	up	5.79	7.02	3.29	4.35	6.405	3.82
ENSMUSG00000025656	Arhgef9	CDC42 guanine nucleotide exchange factor (GEF) 9 [Source:MGI Symbol;Acc:MGI:2442233]	0.526264	-0.92614	2.43551e-19	2.63904e-18	yes	down	1.92	2.02	3.01	3.92	1.97	3.465
ENSMUSG00000025658	Cnksr2	connector enhancer of kinase suppressor of Ras 2 [Source:MGI Symbol;Acc:MGI:2661175]	1.91859	0.940043	5.76333e-09	4.25387e-08	yes	up	1.07	1.27	0.56	0.53	1.17	0.545
ENSMUSG00000025666	Tmem47	transmembrane protein 47 [Source:MGI Symbol;Acc:MGI:2177570]	2.08581	1.0606	2.61532e-205	2.17677e-203	yes	up	37.27	39.09	15.75	17.97	38.18	16.86
ENSMUSG00000025722	Wdr73	WD repeat domain 73 [Source:MGI Symbol;Acc:MGI:1919218]	2.04751	1.03387	1.21618e-21	1.40317e-20	yes	up	6.85	9.24	2.95	4.68	8.045	3.815
ENSMUSG00000025723	Nmb	neuromedin B [Source:MGI Symbol;Acc:MGI:1915289]	0.366959	-1.44631	2.75758e-08	1.97049e-07	yes	down	2.07	2.58	8.57	3.87	2.325	6.22
ENSMUSG00000025724	Sec11a	SEC11 homolog A, signal peptidase complex subunit [Source:MGI Symbol;Acc:MGI:1929464]	1.73999	0.799082	1.05717e-40	1.89021e-39	yes	up	40.83	42	20.95	22.75	41.415	21.85
ENSMUSG00000025735	Rhbdl1	rhomboid like 1 [Source:MGI Symbol;Acc:MGI:2384891]	0.288098	-1.79537	3.32386e-28	4.53167e-27	yes	down	1.67	1.84	5.59	5.93	1.755	5.76
ENSMUSG00000025742	Prps2	phosphoribosyl pyrophosphate synthetase 2 [Source:MGI Symbol;Acc:MGI:97776]	1.74972	0.807128	9.00938e-14	8.10759e-13	yes	up	3.43	4.45	1.95	2.05	3.94	2
ENSMUSG00000025743	Sdc3	syndecan 3 [Source:MGI Symbol;Acc:MGI:1349163]	1.71514	0.778327	1.78853e-43	3.35415e-42	yes	up	9.11	12.22	5.67	5.44	10.665	5.555
ENSMUSG00000025747	Tyms	thymidylate synthase [Source:MGI Symbol;Acc:MGI:98878]	2.45838	1.29771	1.68379e-16	1.66257e-15	yes	up	5.81	5.42	1.74	1.24	5.615	1.49
ENSMUSG00000025757	Hspa4l	heat shock protein 4 like [Source:MGI Symbol;Acc:MGI:107422]	2.27274	1.18443	4.33128e-219	3.89406e-217	yes	up	24.2	26.32	9.29	10.95	25.26	10.12
ENSMUSG00000025758	Plk4	polo like kinase 4 [Source:MGI Symbol;Acc:MGI:101783]	1.88699	0.916084	3.23158e-08	2.29942e-07	yes	up	2.19	2.51	0.74	1.36	2.35	1.05
ENSMUSG00000025787	Tgm4	transglutaminase 4 (prostate) [Source:MGI Symbol;Acc:MGI:3027002]	0.272184	-1.87734	0.000126685	0.000722074	yes	down	0.38	0.33	1.1	1.42	0.355	1.26
ENSMUSG00000025789	St8sia2	ST8 alpha-N-acetyl-neuraminide alpha-2,8-sialyltransferase 2 [Source:MGI Symbol;Acc:MGI:106020]	2.58234	1.36868	5.11936e-232	4.87875e-230	yes	up	20.64	21.83	6.54	8.17	21.235	7.355
ENSMUSG00000025791	Pgm1	phosphoglucomutase 1 [Source:MGI Symbol;Acc:MGI:97565]	0.279702	-1.83804	0	0	yes	down	160.75	121.35	395.7	536.18	141.05	465.94
ENSMUSG00000025793	Hgs	HGF-regulated tyrosine kinase substrate [Source:MGI Symbol;Acc:MGI:104681]	1.87184	0.904455	3.27028e-53	7.31305e-52	yes	up	21.17	26.38	9.35	9.82	23.775	9.585
ENSMUSG00000025794	Rpl14	ribosomal protein L14 [Source:MGI Symbol;Acc:MGI:1914365]	1.69889	0.764594	0	0	yes	up	503.43	552.32	290.91	294.27	527.875	292.59
ENSMUSG00000025795	Rassf3	Ras association (RalGDS/AF-6) domain family member 3 [Source:MGI Symbol;Acc:MGI:2179722]	2.07208	1.05108	0	0	yes	up	70.85	81.06	31.61	34.11	75.955	32.86
ENSMUSG00000025809	Itgb1	integrin beta 1 (fibronectin receptor beta) [Source:MGI Symbol;Acc:MGI:96610]	2.05102	1.03634	0	0	yes	up	428.77	464.34	207.51	238.03	446.555	222.77
ENSMUSG00000025812	Pard3	par-3 family cell polarity regulator [Source:MGI Symbol;Acc:MGI:2135608]	1.50824	0.592868	1.87836e-36	3.07838e-35	yes	up	20.73	19.58	13.58	15.62	20.155	14.6
ENSMUSG00000025813	Homer2	homer scaffolding protein 2 [Source:MGI Symbol;Acc:MGI:1347354]	0.370271	-1.43335	8.60072e-74	2.61312e-72	yes	down	1.03	2.79	5.15	6.34	1.91	5.745
ENSMUSG00000025817	Nudt5	nudix hydrolase 5 [Source:MGI Symbol;Acc:MGI:1858232]	1.84141	0.880808	6.69927e-33	1.01689e-31	yes	up	8.64	11.37	4.61	4.1	10.005	4.355
ENSMUSG00000025821	Zfp282	zinc finger protein 282 [Source:MGI Symbol;Acc:MGI:2141413]	1.82507	0.86795	2.46921e-35	3.95267e-34	yes	up	5.7	6.66	3.2	2.96	6.18	3.08
ENSMUSG00000025823	Pdia4	protein disulfide isomerase associated 4 [Source:MGI Symbol;Acc:MGI:104864]	1.89284	0.920549	1.26618e-77	4.06286e-76	yes	up	30.91	30.95	13.85	16.08	30.93	14.965
ENSMUSG00000025854	Fam20c	FAM20C, golgi associated secretory pathway kinase [Source:MGI Symbol;Acc:MGI:2136853]	2.3927	1.25864	4.04101e-119	1.93846e-117	yes	up	32.55	33.32	13.64	15	32.935	14.32
ENSMUSG00000025855	Prkar1b	protein kinase, cAMP dependent regulatory, type I beta [Source:MGI Symbol;Acc:MGI:97759]	2.39836	1.26205	5.18418e-35	8.23192e-34	yes	up	10.36	9.21	2.57	5.03	9.785	3.8
ENSMUSG00000025856	Pdgfa	platelet derived growth factor, alpha [Source:MGI Symbol;Acc:MGI:97527]	1.66714	0.737378	1.10734e-27	1.49299e-26	yes	up	20.27	22.31	12.08	13.02	21.29	12.55
ENSMUSG00000025858	Get4	golgi to ER traffic protein 4 [Source:MGI Symbol;Acc:MGI:1914854]	1.63457	0.708913	3.38756e-38	5.74779e-37	yes	up	40	41.57	21.06	25.31	40.785	23.185
ENSMUSG00000025867	Cplx2	complexin 2 [Source:MGI Symbol;Acc:MGI:104726]	2.27157	1.18369	5.80682e-24	7.12825e-23	yes	up	2.47	3.04	1.13	1.07	2.755	1.1
ENSMUSG00000025873	Faf2	Fas associated factor family member 2 [Source:MGI Symbol;Acc:MGI:1923827]	1.8672	0.900873	5.55673e-46	1.09149e-44	yes	up	16.66	12.84	5.71	6.82	14.75	6.265
ENSMUSG00000025875	Tspan17	tetraspanin 17 [Source:MGI Symbol;Acc:MGI:1921507]	1.50976	0.594322	1.37981e-13	1.23162e-12	yes	up	21.99	23.62	13.46	16.12	22.805	14.79
ENSMUSG00000025876	Unc5a	unc-5 netrin receptor A [Source:MGI Symbol;Acc:MGI:894682]	0.3118	-1.68131	9.37752e-26	1.20577e-24	yes	down	0.76	0.9	2.12	2.03	0.83	2.075
ENSMUSG00000025878	Uimc1	ubiquitin interaction motif containing 1 [Source:MGI Symbol;Acc:MGI:103185]	1.67787	0.746628	2.53065e-39	4.39025e-38	yes	up	22.07	24.86	12.7	12.22	23.465	12.46
ENSMUSG00000025894	Aasdhppt	aminoadipate-semialdehyde dehydrogenase-phosphopantetheinyl transferase [Source:MGI Symbol;Acc:MGI:1914868]	1.51274	0.597167	4.57046e-27	6.08897e-26	yes	up	17.15	19.1	10.32	11.74	18.125	11.03
ENSMUSG00000025911	Adhfe1	alcohol dehydrogenase, iron containing, 1 [Source:MGI Symbol;Acc:MGI:1923437]	0.250263	-1.99849	5.98013e-151	3.64546e-149	yes	down	6.46	4.42	17.2	23.37	5.44	20.285
ENSMUSG00000025912	Mybl1	myeloblastosis oncogene-like 1 [Source:MGI Symbol;Acc:MGI:99925]	2.3911	1.25767	1.44158e-08	1.04473e-07	yes	up	0.86	0.75	0.2	0.4	0.805	0.3
ENSMUSG00000025925	Terf1	telomeric repeat binding factor 1 [Source:MGI Symbol;Acc:MGI:109634]	1.78612	0.836825	3.15376e-10	2.46288e-09	yes	up	5.23	6.38	2.84	2.7	5.805	2.77
ENSMUSG00000025931	Paqr8	progestin and adipoQ receptor family member VIII [Source:MGI Symbol;Acc:MGI:1921479]	2.00791	1.00569	1.82944e-16	1.80327e-15	yes	up	2.46	1.87	1.08	0.9	2.165	0.99
ENSMUSG00000025934	Gsta3	glutathione S-transferase, alpha 3 [Source:MGI Symbol;Acc:MGI:95856]	0.168603	-2.5683	8.80654e-12	7.33729e-11	yes	down	0.38	0.3	0.87	2.78	0.34	1.825
ENSMUSG00000025939	Ube2w	ubiquitin-conjugating enzyme E2W (putative) [Source:MGI Symbol;Acc:MGI:1914049]	1.59862	0.676828	3.98926e-27	5.32088e-26	yes	up	20.09	19.68	10.95	12.2	19.885	11.575
ENSMUSG00000025949	Pikfyve	phosphoinositide kinase, FYVE type zinc finger containing [Source:MGI Symbol;Acc:MGI:1335106]	2.00862	1.00621	8.91684e-52	1.9416e-50	yes	up	5.01	4.58	1.84	2.27	4.795	2.055
ENSMUSG00000025958	Creb1	cAMP responsive element binding protein 1 [Source:MGI Symbol;Acc:MGI:88494]	1.58653	0.665876	1.96757e-32	2.96614e-31	yes	up	6.6	7.72	3.9	4.13	7.16	4.015
ENSMUSG00000025964	Adam23	a disintegrin and metallopeptidase domain 23 [Source:MGI Symbol;Acc:MGI:1345162]	1.88792	0.916801	4.6777e-11	3.7789e-10	yes	up	2.4	3.45	1.3	1.33	2.925	1.315
ENSMUSG00000025967	Eef1b2	eukaryotic translation elongation factor 1 beta 2 [Source:MGI Symbol;Acc:MGI:1929520]	1.83187	0.873315	0	0	yes	up	607.74	698.38	305.86	374.15	653.06	340.005
ENSMUSG00000025969	Nrp2	neuropilin 2 [Source:MGI Symbol;Acc:MGI:1100492]	1.74191	0.800667	2.34591e-32	3.52719e-31	yes	up	5.55	5.29	3.11	2.54	5.42	2.825
ENSMUSG00000025978	Rftn2	raftlin family member 2 [Source:MGI Symbol;Acc:MGI:1921263]	2.19356	1.13327	6.31706e-84	2.16682e-82	yes	up	15.87	20.62	7.91	7.02	18.245	7.465
ENSMUSG00000025981	Coq10b	coenzyme Q10B [Source:MGI Symbol;Acc:MGI:1915126]	1.53219	0.615597	4.60406e-31	6.73645e-30	yes	up	35.38	34.81	21.97	20.93	35.095	21.45
ENSMUSG00000025982	Sf3b1	splicing factor 3b, subunit 1 [Source:MGI Symbol;Acc:MGI:1932339]	1.70399	0.768918	0	0	yes	up	84.31	90.81	49.22	43.54	87.56	46.38
ENSMUSG00000025986	Slc39a10	solute carrier family 39 (zinc transporter), member 10 [Source:MGI Symbol;Acc:MGI:1914515]	1.9391	0.955385	5.23584e-36	8.49561e-35	yes	up	4.78	5.99	2.2	2.85	5.385	2.525
ENSMUSG00000025993	Slc40a1	solute carrier family 40 (iron-regulated transporter), member 1 [Source:MGI Symbol;Acc:MGI:1315204]	0.448548	-1.15667	2.88751e-51	6.24226e-50	yes	down	6.71	4.52	8.75	8.6	5.615	8.675
ENSMUSG00000025995	Wdr75	WD repeat domain 75 [Source:MGI Symbol;Acc:MGI:1920924]	1.97753	0.983702	7.64594e-60	1.90333e-58	yes	up	24.22	22.39	9.77	12.27	23.305	11.02
ENSMUSG00000026014	Raph1	Ras association (RalGDS/AF-6) and pleckstrin homology domains 1 [Source:MGI Symbol;Acc:MGI:1924550]	1.94572	0.960306	3.63285e-105	1.51404e-103	yes	up	11.01	15.03	5.33	5.39	13.02	5.36
ENSMUSG00000026020	Nop58	NOP58 ribonucleoprotein [Source:MGI Symbol;Acc:MGI:1933184]	2.12328	1.08629	4.41421e-162	2.88792e-160	yes	up	87.65	94.44	31.52	40.35	91.045	35.935
ENSMUSG00000026029	Casp8	caspase 8 [Source:MGI Symbol;Acc:MGI:1261423]	1.90604	0.930575	7.73732e-12	6.45868e-11	yes	up	4.51	4.73	2.41	1.95	4.62	2.18
ENSMUSG00000026036	Nif3l1	Ngg1 interacting factor 3-like 1 (S. pombe) [Source:MGI Symbol;Acc:MGI:1929485]	1.70459	0.769426	2.0553e-26	2.69114e-25	yes	up	12.35	14.06	6.99	7.74	13.205	7.365
ENSMUSG00000026039	Sgo2a	shugoshin 2A [Source:MGI Symbol;Acc:MGI:1098767]	1.99665	0.99758	4.39188e-06	2.76908e-05	yes	up	0.83	0.67	0.39	0.3	0.75	0.345
ENSMUSG00000026042	Col5a2	collagen, type V, alpha 2 [Source:MGI Symbol;Acc:MGI:88458]	1.90586	0.930439	3.31766e-142	1.88012e-140	yes	up	17.67	21.5	10.54	7.8	19.585	9.17
ENSMUSG00000026047	Poglut2	protein O-glucosyltransferase 2 [Source:MGI Symbol;Acc:MGI:1919300]	1.67817	0.74689	1.77907e-19	1.93434e-18	yes	up	10.06	12.31	6.6	5.57	11.185	6.085
ENSMUSG00000026048	Ercc5	excision repair cross-complementing rodent repair deficiency, complementation group 5 [Source:MGI Symbol;Acc:MGI:103582]	1.61711	0.693419	2.58295e-32	3.87748e-31	yes	up	13.35	14.43	6.58	7.31	13.89	6.945
ENSMUSG00000026064	Ptp4a1	protein tyrosine phosphatase 4a1 [Source:MGI Symbol;Acc:MGI:1277096]	8.69206	3.1197	2.83354e-09	2.12182e-08	yes	up	0.32	0.69	0.33	0	0.505	0.165
ENSMUSG00000026074	Map4k4	mitogen-activated protein kinase kinase kinase kinase 4 [Source:MGI Symbol;Acc:MGI:1349394]	2.37301	1.24672	0	0	yes	up	86.94	95.11	32.16	38.85	91.025	35.505
ENSMUSG00000026094	Stk17b	serine/threonine kinase 17b (apoptosis-inducing) [Source:MGI Symbol;Acc:MGI:2138162]	2.32407	1.21665	0	0	yes	up	104.5	113.55	39.71	46.34	109.025	43.025
ENSMUSG00000026098	Pms1	PMS1 homolog 1, mismatch repair system component [Source:MGI Symbol;Acc:MGI:1202302]	1.80721	0.853767	2.03445e-11	1.66948e-10	yes	up	4.3	3.83	1.42	2.65	4.065	2.035
ENSMUSG00000026100	Mstn	myostatin [Source:MGI Symbol;Acc:MGI:95691]	0.289831	-1.78671	0	0	yes	down	13.38	11.06	34.4	41.51	12.22	37.955
ENSMUSG00000026104	Stat1	signal transducer and activator of transcription 1 [Source:MGI Symbol;Acc:MGI:103063]	0.62812	-0.670887	1.95258e-16	1.92398e-15	yes	down	3.96	5.26	4.33	7.57	4.61	5.95
ENSMUSG00000026111	Unc50	unc-50 homolog [Source:MGI Symbol;Acc:MGI:1914637]	1.56488	0.646054	1.55549e-13	1.38562e-12	yes	up	20.45	24.04	12	14.18	22.245	13.09
ENSMUSG00000026116	Tmem131	transmembrane protein 131 [Source:MGI Symbol;Acc:MGI:1927110]	1.68822	0.755502	4.11924e-79	1.3467e-77	yes	up	16.7	16.51	7.36	9.71	16.605	8.535
ENSMUSG00000026117	Zap70	zeta-chain (TCR) associated protein kinase [Source:MGI Symbol;Acc:MGI:99613]	3.58665	1.84264	6.14484e-09	4.52728e-08	yes	up	1.32	2.86	0.25	0.32	2.09	0.285
ENSMUSG00000026121	Sema4c	sema domain, immunoglobulin domain (Ig), transmembrane domain (TM) and short cytoplasmic domain, (semaphorin) 4C [Source:MGI Symbol;Acc:MGI:109252]	1.92249	0.942978	5.64042e-35	8.94893e-34	yes	up	8.75	9.51	3.86	4.05	9.13	3.955
ENSMUSG00000026127	Imp4	IMP4, U3 small nucleolar ribonucleoprotein [Source:MGI Symbol;Acc:MGI:106572]	1.70093	0.766325	2.11709e-27	2.843e-26	yes	up	7.94	11.49	3.91	3.99	9.715	3.95
ENSMUSG00000026134	Prim2	DNA primase, p58 subunit [Source:MGI Symbol;Acc:MGI:97758]	2.32212	1.21544	1.15041e-06	7.51945e-06	yes	up	1.61	1.7	0.51	0.81	1.655	0.66
ENSMUSG00000026135	Zfp142	zinc finger protein 142 [Source:MGI Symbol;Acc:MGI:1924514]	1.75912	0.81485	1.77437e-23	2.14909e-22	yes	up	3.63	3.8	1.7	2.39	3.715	2.045
ENSMUSG00000026153	Fam135a	family with sequence similarity 135, member A [Source:MGI Symbol;Acc:MGI:1915437]	1.62581	0.701163	5.12828e-42	9.37451e-41	yes	up	13.94	16.53	8.55	9.9	15.235	9.225
ENSMUSG00000026159	Agfg1	ArfGAP with FG repeats 1 [Source:MGI Symbol;Acc:MGI:1333754]	1.54834	0.630718	6.10743e-47	1.21935e-45	yes	up	21.29	23.59	10.72	12.79	22.44	11.755
ENSMUSG00000026167	Wnt10a	wingless-type MMTV integration site family, member 10A [Source:MGI Symbol;Acc:MGI:108071]	2.84031	1.50605	1.10347e-06	7.22589e-06	yes	up	0.79	1.08	0.29	0.31	0.935	0.3
ENSMUSG00000026170	Cyp27a1	cytochrome P450, family 27, subfamily a, polypeptide 1 [Source:MGI Symbol;Acc:MGI:88594]	0.646457	-0.629374	1.39696e-30	2.01865e-29	yes	down	34.25	34.75	47.27	38.94	34.5	43.105
ENSMUSG00000026171	Rnf25	ring finger protein 25 [Source:MGI Symbol;Acc:MGI:1890215]	1.5057	0.590437	3.97205e-15	3.75968e-14	yes	up	21.15	22.01	13.96	14.19	21.58	14.075
ENSMUSG00000026173	Plcd4	phospholipase C, delta 4 [Source:MGI Symbol;Acc:MGI:107469]	0.622618	-0.683582	1.45736e-49	3.04464e-48	yes	down	23.3	17.95	23.94	29.55	20.625	26.745
ENSMUSG00000026181	Ppm1f	protein phosphatase 1F (PP2C domain containing) [Source:MGI Symbol;Acc:MGI:1918464]	1.89536	0.922472	2.90972e-72	8.661e-71	yes	up	12.59	13.6	6.08	6.54	13.095	6.31
ENSMUSG00000026185	Igfbp5	insulin-like growth factor binding protein 5 [Source:MGI Symbol;Acc:MGI:96440]	1.55676	0.63855	0	0	yes	up	114.37	116.81	58.45	77.44	115.59	67.945
ENSMUSG00000026189	Pecr	peroxisomal trans-2-enoyl-CoA reductase [Source:MGI Symbol;Acc:MGI:2148199]	0.662282	-0.594482	6.4039e-10	4.92899e-09	yes	down	11.26	10.7	13.15	19.81	10.98	16.48
ENSMUSG00000026192	Atic	5-aminoimidazole-4-carboxamide ribonucleotide formyltransferase/IMP cyclohydrolase [Source:MGI Symbol;Acc:MGI:1351352]	1.53923	0.622213	9.24329e-38	1.55359e-36	yes	up	21.85	26.29	12.84	15.79	24.07	14.315
ENSMUSG00000026193	Fn1	fibronectin 1 [Source:MGI Symbol;Acc:MGI:95566]	2.32609	1.21791	0	0	yes	up	103.69	122.3	42.22	48.15	112.995	45.185
ENSMUSG00000026196	Bard1	BRCA1 associated RING domain 1 [Source:MGI Symbol;Acc:MGI:1328361]	3.57679	1.83867	6.19053e-11	4.97504e-10	yes	up	0.51	0.52	0.14	0.12	0.515	0.13
ENSMUSG00000026202	Tuba4a	tubulin, alpha 4A [Source:MGI Symbol;Acc:MGI:1095410]	0.60313	-0.72946	1.01671e-304	1.31826e-302	yes	down	192.6	163.45	235.84	315.78	178.025	275.81
ENSMUSG00000026204	Ptprn	protein tyrosine phosphatase receptor type N [Source:MGI Symbol;Acc:MGI:102765]	2.50029	1.32209	7.76934e-45	1.49278e-43	yes	up	7.29	7.43	2.39	2.64	7.36	2.515
ENSMUSG00000026211	Obsl1	obscurin-like 1 [Source:MGI Symbol;Acc:MGI:2138628]	2.03917	1.02798	0	0	yes	up	123.97	145.9	61.83	63.52	134.935	62.675
ENSMUSG00000026213	Stk11ip	serine/threonine kinase 11 interacting protein [Source:MGI Symbol;Acc:MGI:1918978]	1.63377	0.708204	6.58148e-29	9.1453e-28	yes	up	18.4	18.73	9.18	9.67	18.565	9.425
ENSMUSG00000026219	Trip12	thyroid hormone receptor interactor 12 [Source:MGI Symbol;Acc:MGI:1309481]	1.55331	0.635344	5.59631e-215	4.92303e-213	yes	up	79.72	91.75	48.1	54.89	85.735	51.495
ENSMUSG00000026223	Itm2c	integral membrane protein 2C [Source:MGI Symbol;Acc:MGI:1927594]	1.59075	0.669708	9.25351e-38	1.55485e-36	yes	up	26.1	28.76	16.48	15.27	27.43	15.875
ENSMUSG00000026228	Htr2b	5-hydroxytryptamine (serotonin) receptor 2B [Source:MGI Symbol;Acc:MGI:109323]	2.24244	1.16507	2.67882e-05	0.000160091	yes	up	1.41	1.49	0.49	0.53	1.45	0.51
ENSMUSG00000026234	Ncl	nucleolin [Source:MGI Symbol;Acc:MGI:97286]	1.52755	0.611221	3.61151e-266	4.00983e-264	yes	up	117.59	141.88	64.5	76.69	129.735	70.595
ENSMUSG00000026235	Epha4	Eph receptor A4 [Source:MGI Symbol;Acc:MGI:98277]	1.98711	0.990669	1.03487e-11	8.58588e-11	yes	up	1.25	1.31	0.63	0.56	1.28	0.595
ENSMUSG00000026238	Ptma	prothymosin alpha [Source:MGI Symbol;Acc:MGI:97803]	1.94652	0.960894	0	0	yes	up	329.34	376.53	166	172.47	352.935	169.235
ENSMUSG00000026240	Cops7b	COP9 signalosome subunit 7B [Source:MGI Symbol;Acc:MGI:1349388]	1.57812	0.65821	3.90427e-15	3.69796e-14	yes	up	9.67	10.84	5.35	6.38	10.255	5.865
ENSMUSG00000026251	Chrnd	cholinergic receptor, nicotinic, delta polypeptide [Source:MGI Symbol;Acc:MGI:87893]	2.45812	1.29756	0	0	yes	up	77.38	82.2	28.26	33.41	79.79	30.835
ENSMUSG00000026253	Chrng	cholinergic receptor, nicotinic, gamma polypeptide [Source:MGI Symbol;Acc:MGI:87895]	2.53421	1.34154	2.33657e-293	2.91079e-291	yes	up	93.09	107.78	25.9	33.91	100.435	29.905
ENSMUSG00000026254	Eif4e2	eukaryotic translation initiation factor 4E member 2 [Source:MGI Symbol;Acc:MGI:1914440]	1.75824	0.814132	2.81598e-135	1.5176e-133	yes	up	111.27	114.05	43.26	55.32	112.66	49.29
ENSMUSG00000026259	Ngef	neuronal guanine nucleotide exchange factor [Source:MGI Symbol;Acc:MGI:1858414]	4.33551	2.1162	2.35129e-08	1.68776e-07	yes	up	0.6	0.77	0.12	0.17	0.685	0.145
ENSMUSG00000026270	Capn10	calpain 10 [Source:MGI Symbol;Acc:MGI:1344392]	1.81075	0.856588	9.9039e-12	8.22759e-11	yes	up	4.65	5.93	3.06	3.49	5.29	3.275
ENSMUSG00000026273	Mterf4	mitochondrial transcription termination factor 4 [Source:MGI Symbol;Acc:MGI:1918355]	1.62992	0.704798	5.75391e-25	7.25167e-24	yes	up	18.39	20.38	10.79	11.67	19.385	11.23
ENSMUSG00000026276	Septin2	septin 2 [Source:MGI Symbol;Acc:MGI:97298]	1.59293	0.671684	3.21511e-87	1.13552e-85	yes	up	47.6	51.08	17.72	30.76	49.34	24.24
ENSMUSG00000026277	Stk25	serine/threonine kinase 25 (yeast) [Source:MGI Symbol;Acc:MGI:1891699]	1.56544	0.646569	1.58044e-103	6.46884e-102	yes	up	83.67	96.1	50.99	56.8	89.885	53.895
ENSMUSG00000026278	Bok	BCL2-related ovarian killer [Source:MGI Symbol;Acc:MGI:1858494]	2.8162	1.49375	1.13981e-76	3.60678e-75	yes	up	24.36	26.63	7.94	8.67	25.495	8.305
ENSMUSG00000026280	Atg4b	autophagy related 4B, cysteine peptidase [Source:MGI Symbol;Acc:MGI:1913865]	1.5263	0.610039	1.97232e-30	2.84145e-29	yes	up	23.92	27.78	13.13	16.16	25.85	14.645
ENSMUSG00000026281	Dtymk	deoxythymidylate kinase [Source:MGI Symbol;Acc:MGI:108396]	1.86892	0.902206	8.38691e-19	8.92045e-18	yes	up	21.35	21.21	10.41	10.92	21.28	10.665
ENSMUSG00000026283	Ing5	inhibitor of growth family, member 5 [Source:MGI Symbol;Acc:MGI:1922816]	1.58669	0.666017	1.41762e-08	1.02763e-07	yes	up	2.22	2.79	1.43	1.44	2.505	1.435
ENSMUSG00000026289	Atg16l1	autophagy related 16-like 1 (S. cerevisiae) [Source:MGI Symbol;Acc:MGI:1924290]	1.6174	0.69368	1.29655e-30	1.87545e-29	yes	up	13.54	15.51	7.7	9	14.525	8.35
ENSMUSG00000026305	Lrrfip1	leucine rich repeat (in FLII) interacting protein 1 [Source:MGI Symbol;Acc:MGI:1342770]	1.55263	0.634719	6.60982e-212	5.7092e-210	yes	up	154.64	177.1	87.95	103.31	165.87	95.63
ENSMUSG00000026308	Klhl30	kelch-like 30 [Source:MGI Symbol;Acc:MGI:1918038]	1.76546	0.820041	8.48592e-178	6.05019e-176	yes	up	62.58	69.15	30.67	37.87	65.865	34.27
ENSMUSG00000026309	Ilkap	integrin-linked kinase-associated serine/threonine phosphatase 2C [Source:MGI Symbol;Acc:MGI:1914694]	1.80132	0.849054	9.83094e-110	4.25536e-108	yes	up	98.82	111.18	55.34	53.07	105	54.205
ENSMUSG00000026315	Serpinb8	serine (or cysteine) peptidase inhibitor, clade B, member 8 [Source:MGI Symbol;Acc:MGI:894657]	1.74965	0.807069	1.06421e-08	7.76169e-08	yes	up	2.77	1.89	1.27	1.4	2.33	1.335
ENSMUSG00000026317	Cln8	CLN8 transmembrane ER and ERGIC protein [Source:MGI Symbol;Acc:MGI:1349447]	1.55656	0.638359	3.36633e-20	3.73398e-19	yes	up	4.84	6.87	2.62	3.01	5.855	2.815
ENSMUSG00000026319	Relch	RAB11 binding and LisH domain, coiled-coil and HEAT repeat containing [Source:MGI Symbol;Acc:MGI:1922832]	1.89246	0.92026	1.13115e-49	2.3666e-48	yes	up	12.13	11.27	5.53	5.61	11.7	5.57
ENSMUSG00000026339	Ccdc93	coiled-coil domain containing 93 [Source:MGI Symbol;Acc:MGI:1918079]	1.52074	0.604775	1.23013e-19	1.34337e-18	yes	up	4.99	4.95	2.72	3.33	4.97	3.025
ENSMUSG00000026341	Actr3	ARP3 actin-related protein 3 [Source:MGI Symbol;Acc:MGI:1921367]	1.91933	0.940606	1.86296e-230	1.75493e-228	yes	up	84.69	99.71	42.81	47.09	92.2	44.95
ENSMUSG00000026342	Slc35f5	solute carrier family 35, member F5 [Source:MGI Symbol;Acc:MGI:1921400]	1.52961	0.613169	5.71188e-38	9.64291e-37	yes	up	27.06	31.38	16.32	19.19	29.22	17.755
ENSMUSG00000026349	Ccnt2	cyclin T2 [Source:MGI Symbol;Acc:MGI:1920199]	1.53704	0.620155	2.12635e-68	5.96296e-67	yes	up	21.21	20.4	12.77	12.42	20.805	12.595
ENSMUSG00000026353	Ubxn4	UBX domain protein 4 [Source:MGI Symbol;Acc:MGI:1915062]	1.66896	0.738952	1.07414e-136	5.86623e-135	yes	up	51.13	59.6	25.85	29.47	55.365	27.66
ENSMUSG00000026355	Mcm6	minichromosome maintenance complex component 6 [Source:MGI Symbol;Acc:MGI:1298227]	1.7125	0.776104	1.10946e-13	9.94341e-13	yes	up	5.05	4.78	2.8	2.52	4.915	2.66
ENSMUSG00000026360	Rgs2	regulator of G-protein signaling 2 [Source:MGI Symbol;Acc:MGI:1098271]	1.50816	0.592792	1.12882e-07	7.80862e-07	yes	up	4.89	5.89	3.36	2.63	5.39	2.995
ENSMUSG00000026361	Cdc73	cell division cycle 73, Paf1/RNA polymerase II complex component [Source:MGI Symbol;Acc:MGI:2384876]	1.58099	0.660831	1.09774e-74	3.3765e-73	yes	up	18.37	21.76	8.49	8.06	20.065	8.275
ENSMUSG00000026365	Cfh	complement component factor h [Source:MGI Symbol;Acc:MGI:88385]	0.447266	-1.16079	5.27636e-22	6.15718e-21	yes	down	1.34	1.62	2.45	3.67	1.48	3.06
ENSMUSG00000026377	Nifk	nucleolar protein interacting with the FHA domain of MKI67 [Source:MGI Symbol;Acc:MGI:1915199]	1.55339	0.635419	3.75396e-30	5.37032e-29	yes	up	27.69	29.67	16.2	17.94	28.68	17.07
[truncated: 4,975 more rows]

## Sheet: Non-differential genes 
Table S1. Transcriptomic changes upon TA from control and exercise mice.
Non-differential genes
Gene id	Gene name	Gene description	FC(exe8/con8)	Log2FC(exe8/con8)	Pvalue	Padjust	Significant	Regulate	Exercise_1	Exercise_2	Control_1	Control_2	Exercise	Control
ENSMUSG00000000003	Pbsn	probasin [Source:MGI Symbol;Acc:MGI:1860484]	1	0	1	1	no	no change	0	0	0	0	0	0
ENSMUSG00000000037	Scml2	Scm polycomb group protein like 2 [Source:MGI Symbol;Acc:MGI:1340042]	0.650326	-0.620766	0.308025	1	no	down	0.3	0.2	0.14	0.29	0.25	0.215
ENSMUSG00000000049	Apoh	apolipoprotein H [Source:MGI Symbol;Acc:MGI:88058]	0.183931	-2.44277	0.00951439	0.0443927	no	down	0	0.13	0.21	0.4	0.065	0.305
ENSMUSG00000000056	Narf	nuclear prelamin A recognition factor [Source:MGI Symbol;Acc:MGI:1914858]	0.86583	-0.207845	1.28307e-11	1.06082e-10	no	down	27.73	27.89	25.95	33.48	27.81	29.715
ENSMUSG00000000058	Cav2	caveolin 2 [Source:MGI Symbol;Acc:MGI:107571]	1.15298	0.20537	6.78756e-05	0.000394383	no	up	19.57	18.49	15.88	14.45	19.03	15.165
ENSMUSG00000000078	Klf6	Kruppel-like transcription factor 6 [Source:MGI Symbol;Acc:MGI:1346318]	1.31182	0.391569	9.895e-22	1.14557e-20	no	up	21.21	20.73	15.72	12.59	20.97	14.155
ENSMUSG00000000085	Scmh1	sex comb on midleg homolog 1 [Source:MGI Symbol;Acc:MGI:1352762]	1.0187	0.0267298	0.700827	1	no	up	14.44	18.45	13.17	17.04	16.445	15.105
ENSMUSG00000000088	Cox5a	cytochrome c oxidase subunit 5A [Source:MGI Symbol;Acc:MGI:88474]	1.08405	0.116436	1.06318e-07	7.37149e-07	no	up	608.14	659.2	643.94	506.32	633.67	575.13
ENSMUSG00000000094	Tbx4	T-box 4 [Source:MGI Symbol;Acc:MGI:102556]	1.32775	0.408982	0.0549768	0.222601	no	up	1	1.2	0.83	0.67	1.1	0.75
ENSMUSG00000000103	Zfy2	zinc finger protein 2, Y-linked [Source:MGI Symbol;Acc:MGI:99213]	1	0	1	1	no	no change	0	0	0	0	0	0
ENSMUSG00000000120	Ngfr	nerve growth factor receptor (TNFR superfamily, member 16) [Source:MGI Symbol;Acc:MGI:97323]	0.933801	-0.0988128	0.766877	1	no	down	0.35	0.28	0.23	0.4	0.315	0.315
ENSMUSG00000000125	Wnt3	wingless-type MMTV integration site family, member 3 [Source:MGI Symbol;Acc:MGI:98955]	5.05809	2.33859	0.0865285	0.338027	no	up	0.06	0.04	0	0.02	0.05	0.01
ENSMUSG00000000149	Gna12	guanine nucleotide binding protein, alpha 12 [Source:MGI Symbol;Acc:MGI:95767]	1.28542	0.362245	3.94801e-07	2.64962e-06	no	up	7.75	8.69	5.7	5.99	8.22	5.845
ENSMUSG00000000154	Slc22a18	solute carrier family 22 (organic cation transporter), member 18 [Source:MGI Symbol;Acc:MGI:1336884]	2.52904	1.33859	0.243328	0.844368	no	up	0.09	0.16	0.04	0.09	0.125	0.065
ENSMUSG00000000157	Itgb2l	integrin beta 2-like [Source:MGI Symbol;Acc:MGI:1277979]	1	0	1	1	no	no change	0	0	0	0	0	0
ENSMUSG00000000159	Igsf5	immunoglobulin superfamily, member 5 [Source:MGI Symbol;Acc:MGI:1919308]	1	0	1	1	no	no change	0	0	0	0	0	0
ENSMUSG00000000167	Pih1d2	PIH1 domain containing 2 [Source:MGI Symbol;Acc:MGI:1919864]	2.44918	1.2923	0.000573312	0.00309176	no	up	1.96	1.39	0.99	0.46	1.675	0.725
ENSMUSG00000000168	Dlat	dihydrolipoamide S-acetyltransferase (E2 component of pyruvate dehydrogenase complex) [Source:MGI Symbol;Acc:MGI:2385311]	0.948135	-0.0768353	0.00208241	0.0105785	no	down	64.55	71.35	59.82	65.18	67.95	62.5
ENSMUSG00000000171	Sdhd	succinate dehydrogenase complex, subunit D, integral membrane protein [Source:MGI Symbol;Acc:MGI:1914175]	0.997996	-0.0028938	0.904006	1	no	down	198.66	215.26	189.84	197.81	206.96	193.825
ENSMUSG00000000182	Fgf23	fibroblast growth factor 23 [Source:MGI Symbol;Acc:MGI:1891427]	1	0	1	1	no	no change	0	0	0	0	0	0
ENSMUSG00000000183	Fgf6	fibroblast growth factor 6 [Source:MGI Symbol;Acc:MGI:95520]	0.843978	-0.244722	0.00862359	0.0404908	no	down	2.94	2.64	2.26	3.88	2.79	3.07
ENSMUSG00000000197	Nalcn	sodium leak channel, non-selective [Source:MGI Symbol;Acc:MGI:2444306]	0.7842	-0.350707	0.627904	1	no	down	0.03	0.03	0.04	0.04	0.03	0.04
ENSMUSG00000000202	Btbd17	BTB (POZ) domain containing 17 [Source:MGI Symbol;Acc:MGI:1919264]	2.41909	1.27446	0.000195066	0.00109588	no	up	0.52	1.65	0.41	0.38	1.085	0.395
ENSMUSG00000000204	Slfn4	schlafen 4 [Source:MGI Symbol;Acc:MGI:1329010]	0.595069	-0.74887	0.185053	0.662865	no	down	0.11	0.11	0.09	0.17	0.11	0.13
ENSMUSG00000000214	Th	tyrosine hydroxylase [Source:MGI Symbol;Acc:MGI:98735]	0.126452	-2.98334	0.0139258	0.0632972	no	down	0.03	0	0.1	0.33	0.015	0.215
ENSMUSG00000000215	Ins2	insulin II [Source:MGI Symbol;Acc:MGI:96573]	1	0	1	1	no	no change	0.08	0	0	0	0.04	0
ENSMUSG00000000216	Scnn1g	sodium channel, nonvoltage-gated 1 gamma [Source:MGI Symbol;Acc:MGI:104695]	1	0	1	1	no	no change	0	0.02	0	0	0.01	0
ENSMUSG00000000247	Lhx2	LIM homeobox protein 2 [Source:MGI Symbol;Acc:MGI:96785]	2.19184	1.13214	0.0991337	0.380255	no	up	0.08	0.28	0.09	0.02	0.18	0.055
ENSMUSG00000000248	Clec2g	C-type lectin domain family 2, member g [Source:MGI Symbol;Acc:MGI:1918059]	1	0	1	1	no	no change	0	0	0	0.02	0	0.01
ENSMUSG00000000263	Glra1	glycine receptor, alpha 1 subunit [Source:MGI Symbol;Acc:MGI:95747]	1	0	1	1	no	no change	0.05	0	0	0	0.025	0
ENSMUSG00000000290	Itgb2	integrin beta 2 [Source:MGI Symbol;Acc:MGI:96611]	0.505809	-0.983336	0.00415977	0.0203801	no	down	0.25	0.33	0.32	0.7	0.29	0.51
ENSMUSG00000000295	Hddc2	HD domain containing 2 [Source:MGI Symbol;Acc:MGI:1916942]	1.23035	0.299064	0.0132372	0.0602967	no	up	13.05	16	13	9.61	14.525	11.305
ENSMUSG00000000301	Pemt	phosphatidylethanolamine N-methyltransferase [Source:MGI Symbol;Acc:MGI:104535]	1.14131	0.190694	0.547466	1	no	up	3.27	2.83	2.87	1.74	3.05	2.305
ENSMUSG00000000303	Cdh1	cadherin 1 [Source:MGI Symbol;Acc:MGI:88354]	1.88443	0.914129	0.0140616	0.063818	no	up	0.38	0.16	0.21	0.05	0.27	0.13
ENSMUSG00000000305	Cdh4	cadherin 4 [Source:MGI Symbol;Acc:MGI:99218]	0.798325	-0.324952	0.0531008	0.215662	no	down	0.47	0.96	0.75	1.19	0.715	0.97
ENSMUSG00000000308	Ckmt1	creatine kinase, mitochondrial 1, ubiquitous [Source:MGI Symbol;Acc:MGI:99441]	0.505809	-0.983336	0.417615	1	no	down	0	0.12	0.34	0.36	0.06	0.35
ENSMUSG00000000320	Alox12	arachidonate 12-lipoxygenase [Source:MGI Symbol;Acc:MGI:87998]	2.02324	1.01666	0.0326314	0.138767	no	up	0.37	0.17	0.21	0.07	0.27	0.14
ENSMUSG00000000339	Rtca	RNA 3'-terminal phosphate cyclase [Source:MGI Symbol;Acc:MGI:1913618]	1.34732	0.430094	1.15016e-11	9.52854e-11	no	up	25.83	26.36	19.34	17.42	26.095	18.38
ENSMUSG00000000340	Dbt	dihydrolipoamide branched chain transacylase E2 [Source:MGI Symbol;Acc:MGI:105386]	0.804904	-0.313111	2.32668e-07	1.58155e-06	no	down	11.15	9.1	10.39	11.67	10.125	11.03
ENSMUSG00000000346	Dazap2	DAZ associated protein 2 [Source:MGI Symbol;Acc:MGI:1344344]	1.09762	0.134379	0.000179774	0.00101306	no	up	48.98	53	40.36	48.3	50.99	44.33
ENSMUSG00000000355	Mcts1	malignant T cell amplified sequence 1 [Source:MGI Symbol;Acc:MGI:1916245]	1.18462	0.244423	6.08869e-05	0.000354931	no	up	72.42	62.83	47.26	59.89	67.625	53.575
ENSMUSG00000000359	Rem1	rad and gem related GTP binding protein 1 [Source:MGI Symbol;Acc:MGI:1097696]	2.69765	1.4317	0.00189416	0.00966777	no	up	0.68	0.65	0.39	0.05	0.665	0.22
ENSMUSG00000000365	Rnf17	ring finger protein 17 [Source:MGI Symbol;Acc:MGI:1353419]	1	0	1	1	no	no change	0.03	0	0	0	0.015	0
ENSMUSG00000000374	Trappc10	trafficking protein particle complex 10 [Source:MGI Symbol;Acc:MGI:1336209]	1.3335	0.415214	8.15172e-19	8.67675e-18	no	up	12.9	14.29	8.63	9.48	13.595	9.055
ENSMUSG00000000381	Wap	whey acidic protein [Source:MGI Symbol;Acc:MGI:98943]	1	0	1	1	no	no change	0	0	0	0	0	0
ENSMUSG00000000384	Tbrg4	transforming growth factor beta regulated gene 4 [Source:MGI Symbol;Acc:MGI:1100868]	1.20468	0.268649	9.01041e-06	5.57231e-05	no	up	19.96	23.7	16.26	18.53	21.83	17.395
ENSMUSG00000000385	Tmprss2	transmembrane protease, serine 2 [Source:MGI Symbol;Acc:MGI:1354381]	0.809294	-0.305264	0.751693	1	no	down	0.01	0.05	0.01	0.05	0.03	0.03
ENSMUSG00000000386	Mx1	MX dynamin-like GTPase 1 [Source:MGI Symbol;Acc:MGI:97243]	0.876735	-0.189786	0.728136	1	no	down	0.24	0.26	0.16	0.15	0.25	0.155
ENSMUSG00000000392	Fap	fibroblast activation protein [Source:MGI Symbol;Acc:MGI:109608]	0.908617	-0.138256	0.273966	0.934186	no	down	3.67	3.09	3.62	3.43	3.38	3.525
ENSMUSG00000000394	Gcg	glucagon [Source:MGI Symbol;Acc:MGI:95674]	1	0	1	1	no	no change	0	0	0	0	0	0
ENSMUSG00000000399	Ndufa9	NADH:ubiquinone oxidoreductase subunit A9 [Source:MGI Symbol;Acc:MGI:1913358]	0.8051	-0.312759	3.51765e-38	5.96322e-37	no	down	148.84	150.94	174.34	171.76	149.89	173.05
ENSMUSG00000000402	Egfl6	EGF-like-domain, multiple 6 [Source:MGI Symbol;Acc:MGI:1858599]	1.01162	0.0166644	0.979394	1	no	up	0.11	0.12	0.2	0	0.115	0.1
ENSMUSG00000000409	Lck	lymphocyte protein tyrosine kinase [Source:MGI Symbol;Acc:MGI:96756]	0.252904	-1.98334	0.169207	0.612398	no	down	0	0.18	0.34	0.18	0.09	0.26
ENSMUSG00000000411	Tssk3	testis-specific serine kinase 3 [Source:MGI Symbol;Acc:MGI:1929914]	1	0	1	1	no	no change	0	0	0	0	0	0
ENSMUSG00000000416	Cttnbp2	cortactin binding protein 2 [Source:MGI Symbol;Acc:MGI:1353467]	1.06486	0.090665	0.78142	1	no	up	0.3	1.07	0.2	0.27	0.685	0.235
ENSMUSG00000000420	Galnt1	polypeptide N-acetylgalactosaminyltransferase 1 [Source:MGI Symbol;Acc:MGI:894693]	1.22087	0.287907	7.00194e-16	6.7848e-15	no	up	30.16	30.32	21.38	23.39	30.24	22.385
ENSMUSG00000000439	Mkrn2	makorin, ring finger protein, 2 [Source:MGI Symbol;Acc:MGI:1914277]	0.698883	-0.516878	1.32959e-29	1.88323e-28	no	down	7.83	7.9	9.1	11.9	7.865	10.5
ENSMUSG00000000441	Raf1	v-raf-leukemia viral oncogene 1 [Source:MGI Symbol;Acc:MGI:97847]	1.10904	0.149311	2.98654e-06	1.90041e-05	no	up	50.61	55.55	39.25	44.06	53.08	41.655
ENSMUSG00000000530	Acvrl1	activin A receptor, type II-like 1 [Source:MGI Symbol;Acc:MGI:1338946]	1.10358	0.142195	0.181435	0.651009	no	up	3.49	3.67	3.84	2.41	3.58	3.125
ENSMUSG00000000532	Acvr1b	activin A receptor, type 1B [Source:MGI Symbol;Acc:MGI:1338944]	0.796069	-0.329035	1.04734e-11	8.68552e-11	no	down	12.05	9.12	13.86	10.51	10.585	12.185
ENSMUSG00000000538	Tom1l2	target of myb1-like 2 (chicken) [Source:MGI Symbol;Acc:MGI:2443306]	0.999	-0.00144306	0.96834	1	no	down	24.22	25.03	21.14	22.08	24.625	21.61
ENSMUSG00000000544	Gpa33	glycoprotein A33 (transmembrane) [Source:MGI Symbol;Acc:MGI:1891703]	1	0	1	1	no	no change	0	0	0	0	0	0
ENSMUSG00000000560	Gabra2	gamma-aminobutyric acid (GABA) A receptor, subunit alpha 2 [Source:MGI Symbol;Acc:MGI:95614]	0.669946	-0.577884	0.65702	1	no	down	0.02	0	0.01	0.03	0.01	0.02
ENSMUSG00000000562	Adora3	adenosine A3 receptor [Source:MGI Symbol;Acc:MGI:104847]	1.01162	0.0166644	0.990784	1	no	up	0	0.1	0.05	0.06	0.05	0.055
ENSMUSG00000000563	Atp5pb	ATP synthase peripheral stalk-membrane subunit b [Source:MGI Symbol;Acc:MGI:1100495]	0.905752	-0.142812	3.57856e-22	4.19996e-21	no	down	404.59	418.93	435.53	413.07	411.76	424.3
ENSMUSG00000000568	Hnrnpd	heterogeneous nuclear ribonucleoprotein D [Source:MGI Symbol;Acc:MGI:101947]	1.38637	0.471311	4.74873e-34	7.36059e-33	no	up	98.85	107.77	60.02	69.21	103.31	64.615
ENSMUSG00000000579	Dynlt1c	dynein light chain Tctex-type 1C [Source:MGI Symbol;Acc:MGI:3807476]	1.44919	0.535247	1.26463e-05	7.74714e-05	no	up	7.85	6.67	4.28	6.3	7.26	5.29
ENSMUSG00000000581	C1d	C1D nuclear receptor co-repressor [Source:MGI Symbol;Acc:MGI:1927354]	1.04583	0.0646479	0.161282	0.59033	no	up	37.14	51.67	27.32	28.89	44.405	28.105
ENSMUSG00000000594	Gm2a	GM2 ganglioside activator protein [Source:MGI Symbol;Acc:MGI:95762]	1.07342	0.102216	0.204746	0.724644	no	up	4.64	4.99	4.22	3.96	4.815	4.09
ENSMUSG00000000605	Clcn4	chloride channel, voltage-sensitive 4 [Source:MGI Symbol;Acc:MGI:104571]	1.23404	0.303384	6.83114e-16	6.62603e-15	no	up	21.3	22.61	16.01	16.02	21.955	16.015
ENSMUSG00000000606	Vmn2r88	vomeronasal 2, receptor 88 [Source:MGI Symbol;Acc:MGI:1316662]	1	0	1	1	no	no change	0	0	0	0	0	0
ENSMUSG00000000617	Grm6	glutamate receptor, metabotropic 6 [Source:MGI Symbol;Acc:MGI:1351343]	1	0	1	1	no	no change	0	0	0	0	0	0
ENSMUSG00000000627	Sema4f	sema domain, immunoglobulin domain (Ig), TM domain, and short cytoplasmic domain [Source:MGI Symbol;Acc:MGI:1340055]	8.59875	3.10413	0.000238908	0.00133185	no	up	0.1	0.16	0.03	0	0.13	0.015
ENSMUSG00000000631	Myo18a	myosin XVIIIA [Source:MGI Symbol;Acc:MGI:2667185]	1.45625	0.54226	3.66771e-139	2.03217e-137	no	up	88.86	101.11	52.03	73.01	94.985	62.52
ENSMUSG00000000632	Sez6	seizure related gene 6 [Source:MGI Symbol;Acc:MGI:104745]	0.933801	-0.0988128	0.864096	1	no	down	0.13	0.08	0.17	0.03	0.105	0.1
ENSMUSG00000000673	Haao	3-hydroxyanthranilate 3,4-dioxygenase [Source:MGI Symbol;Acc:MGI:1349444]	0.758713	-0.398373	0.716297	1	no	down	0.21	0.02	0.58	0.05	0.115	0.315
ENSMUSG00000000682	Cd52	CD52 antigen [Source:MGI Symbol;Acc:MGI:1346088]	0.657552	-0.604824	0.233896	0.816196	no	down	1.04	1.75	2.55	1.74	1.395	2.145
ENSMUSG00000000686	Abhd15	abhydrolase domain containing 15 [Source:MGI Symbol;Acc:MGI:1914727]	0.821673	-0.283364	0.56589	1	no	down	0.15	0.21	0.14	0.26	0.18	0.2
ENSMUSG00000000701	Tcl1b5	T cell leukemia/lymphoma 1B, 5 [Source:MGI Symbol;Acc:MGI:1351635]	1	0	1	1	no	no change	0	0	0	0	0	0
ENSMUSG00000000706	Btn1a1	butyrophilin, subfamily 1, member A1 [Source:MGI Symbol;Acc:MGI:103118]	2.27614	1.18659	0.154275	0.567881	no	up	0.07	0.09	0.07	0	0.08	0.035
ENSMUSG00000000708	Kat2b	K(lysine) acetyltransferase 2B [Source:MGI Symbol;Acc:MGI:1343094]	0.669206	-0.579477	7.5805e-52	1.65314e-50	no	down	16.17	14.66	18.32	22.74	15.415	20.53
ENSMUSG00000000711	Rab5b	RAB5B, member RAS oncogene family [Source:MGI Symbol;Acc:MGI:105938]	1.07261	0.101129	0.000101657	0.000583026	no	up	60.97	62.84	44.91	60.67	61.905	52.79
ENSMUSG00000000724	Cryba1	crystallin, beta A1 [Source:MGI Symbol;Acc:MGI:88518]	1	0	1	1	no	no change	0	0	0	0.05	0	0.025
ENSMUSG00000000730	Dnmt3l	DNA (cytosine-5-)-methyltransferase 3-like [Source:MGI Symbol;Acc:MGI:1859287]	1	0	1	1	no	no change	0	0	0.12	0.08	0	0.1
ENSMUSG00000000731	Aire	autoimmune regulator (autoimmune polyendocrinopathy candidiasis ectodermal dystrophy) [Source:MGI Symbol;Acc:MGI:1338803]	1	0	1	1	no	no change	0	0	0	0	0	0
ENSMUSG00000000732	Icosl	icos ligand [Source:MGI Symbol;Acc:MGI:1354701]	1.19838	0.261083	0.281781	0.957921	no	up	0.81	1.26	0.72	0.74	1.035	0.73
ENSMUSG00000000738	Spg7	SPG7, paraplegin matrix AAA peptidase subunit [Source:MGI Symbol;Acc:MGI:2385906]	0.815327	-0.294549	4.69614e-11	3.79327e-10	no	down	31.27	25.07	27.96	35.97	28.17	31.965
ENSMUSG00000000739	Sult5a1	sulfotransferase family 5A, member 1 [Source:MGI Symbol;Acc:MGI:1931463]	1.06719	0.0938111	0.694579	1	no	up	1.42	2.08	1.41	1.56	1.75	1.485
ENSMUSG00000000743	Chmp1a	charged multivesicular body protein 1A [Source:MGI Symbol;Acc:MGI:1920159]	1.36691	0.450921	1.14781e-23	1.3979e-22	no	up	36.2	38.27	24.91	25.75	37.235	25.33
ENSMUSG00000000751	Rpa1	replication protein A1 [Source:MGI Symbol;Acc:MGI:1915525]	0.734565	-0.445038	1.22529e-25	1.5709e-24	no	down	23.49	22.12	25.21	29.87	22.805	27.54
ENSMUSG00000000766	Oprm1	opioid receptor, mu 1 [Source:MGI Symbol;Acc:MGI:97441]	1	0	1	1	no	no change	0	0	0	0	0	0
ENSMUSG00000000776	Polr3d	polymerase (RNA) III (DNA directed) polypeptide D [Source:MGI Symbol;Acc:MGI:1914315]	1.30499	0.384035	1.11167e-07	7.6965e-07	no	up	14.65	17.65	11.45	10.17	16.15	10.81
ENSMUSG00000000787	Ddx3x	DEAD box helicase 3, X-linked [Source:MGI Symbol;Acc:MGI:103064]	1.1196	0.162985	4.72795e-18	4.91535e-17	no	up	77.2	84.56	61.35	68.66	80.88	65.005
ENSMUSG00000000791	Il12rb1	interleukin 12 receptor, beta 1 [Source:MGI Symbol;Acc:MGI:104579]	1.30065	0.379234	0.600509	1	no	up	0.02	0.18	1.03	0.04	0.1	0.535
ENSMUSG00000000792	Slc5a5	solute carrier family 5 (sodium iodide symporter), member 5 [Source:MGI Symbol;Acc:MGI:2149330]	1	0	1	1	no	no change	0	0	0	0	0	0
ENSMUSG00000000805	Car4	carbonic anhydrase 4 [Source:MGI Symbol;Acc:MGI:1096574]	0.785335	-0.34862	0.0154424	0.0695599	no	down	4.42	5.8	5.61	6.74	5.11	6.175
ENSMUSG00000000817	Fasl	Fas ligand (TNF superfamily, member 6) [Source:MGI Symbol;Acc:MGI:99255]	1	0	1	1	no	no change	0	0	0	0	0	0
ENSMUSG00000000823	Zfp512b	zinc finger protein 512B [Source:MGI Symbol;Acc:MGI:2685478]	1.32351	0.404372	5.10936e-11	4.12006e-10	no	up	8.65	11.68	7.1	6.61	10.165	6.855
ENSMUSG00000000827	Tpd52l2	tumor protein D52-like 2 [Source:MGI Symbol;Acc:MGI:1913564]	1.34065	0.422934	5.39143e-24	6.62972e-23	no	up	57.8	68.71	49.35	47.94	63.255	48.645
ENSMUSG00000000861	Bcl11a	B cell CLL/lymphoma 11A (zinc finger protein) [Source:MGI Symbol;Acc:MGI:106190]	1	0	1	1	no	no change	0.01	0	0	0	0.005	0
ENSMUSG00000000869	Il4	interleukin 4 [Source:MGI Symbol;Acc:MGI:96556]	1	0	1	1	no	no change	0	0.2	0	0	0.1	0
ENSMUSG00000000876	Pxmp4	peroxisomal membrane protein 4 [Source:MGI Symbol;Acc:MGI:1891701]	0.771275	-0.374682	0.000598695	0.00322348	no	down	4.15	6.3	5.78	6.46	5.225	6.12
ENSMUSG00000000884	Gnb1l	guanine nucleotide binding protein (G protein), beta polypeptide 1-like [Source:MGI Symbol;Acc:MGI:1338057]	1.06284	0.0879231	0.698173	1	no	up	1.54	3.06	1.05	1.08	2.3	1.065
ENSMUSG00000000903	Vpreb3	V-set pre-B cell surrogate light chain 3 [Source:MGI Symbol;Acc:MGI:98938]	3.03485	1.60163	0.301542	1	no	up	0.34	0	0	0.15	0.17	0.075
ENSMUSG00000000934	Top1mt	DNA topoisomerase 1, mitochondrial [Source:MGI Symbol;Acc:MGI:1920210]	0.982622	-0.0252909	0.827378	1	no	down	4.65	5.94	5.07	4.71	5.295	4.89
ENSMUSG00000000942	Hoxa4	homeobox A4 [Source:MGI Symbol;Acc:MGI:96176]	1.24615	0.317479	0.0668268	0.266915	no	up	3.58	2.84	2.64	2.16	3.21	2.4
ENSMUSG00000000959	Oxa1l	oxidase assembly 1-like [Source:MGI Symbol;Acc:MGI:1916339]	1.31484	0.394891	6.32206e-16	6.13848e-15	no	up	26.08	27.86	17.13	19.83	26.97	18.48
ENSMUSG00000000976	Heatr6	HEAT repeat containing 6 [Source:MGI Symbol;Acc:MGI:1919790]	1.41912	0.505001	1.46771e-10	1.16286e-09	no	up	3.83	5.29	2.79	2.95	4.56	2.87
ENSMUSG00000000982	Ccl3	chemokine (C-C motif) ligand 3 [Source:MGI Symbol;Acc:MGI:98260]	1.01162	0.0166644	0.990784	1	no	up	0	0.23	0.2	0	0.115	0.1
ENSMUSG00000000983	Wfdc18	WAP four-disulfide core domain 18 [Source:MGI Symbol;Acc:MGI:107506]	1	0	1	1	no	no change	0	0	0	0	0	0
ENSMUSG00000001014	Icam4	intercellular adhesion molecule 4, Landsteiner-Wiener blood group [Source:MGI Symbol;Acc:MGI:1925619]	0.939359	-0.0902508	0.870933	1	no	down	0.73	0.24	0.2	0.83	0.485	0.515
ENSMUSG00000001016	Ilf2	interleukin enhancer binding factor 2 [Source:MGI Symbol;Acc:MGI:1915031]	1.48232	0.567852	2.04568e-28	2.80509e-27	no	up	30.96	32	19.47	19.45	31.48	19.46
ENSMUSG00000001017	Chtop	chromatin target of PRMT1 [Source:MGI Symbol;Acc:MGI:1913761]	1.34891	0.431791	3.20098e-59	7.89271e-58	no	up	90.53	100.59	61.27	71.22	95.56	66.245
ENSMUSG00000001018	Snapin	SNAP-associated protein [Source:MGI Symbol;Acc:MGI:1333745]	0.826235	-0.275377	1.9856e-10	1.56451e-09	no	down	38.62	40	42.02	52.57	39.31	47.295
ENSMUSG00000001021	S100a3	S100 calcium binding protein A3 [Source:MGI Symbol;Acc:MGI:1338849]	5.7325	2.51916	0.000968176	0.00510704	no	up	0.84	2.24	0.26	0.22	1.54	0.24
ENSMUSG00000001023	S100a5	S100 calcium binding protein A5 [Source:MGI Symbol;Acc:MGI:1338915]	1	0	1	1	no	no change	0.32	0	0	0	0.16	0
ENSMUSG00000001036	Epn2	epsin 2 [Source:MGI Symbol;Acc:MGI:1333766]	1.21635	0.282558	6.58266e-07	4.36705e-06	no	up	10.77	11.38	7.87	8.3	11.075	8.085
ENSMUSG00000001052	Sec24b	SEC24 homolog B, COPII coat complex component [Source:MGI Symbol;Acc:MGI:2139764]	1.36172	0.445431	1.36526e-14	1.26791e-13	no	up	14.88	14.65	8.87	11.14	14.765	10.005
ENSMUSG00000001062	Vps9d1	VPS9 domain containing 1 [Source:MGI Symbol;Acc:MGI:1914143]	1.0009	0.00129721	0.988536	1	no	up	4.84	6.14	4.9	5.9	5.49	5.4
ENSMUSG00000001076	C1ql4	complement component 1, q subcomponent-like 4 [Source:MGI Symbol;Acc:MGI:3579909]	1	0	1	1	no	no change	0	0	0	0	0	0
ENSMUSG00000001082	Mfsd10	major facilitator superfamily domain containing 10 [Source:MGI Symbol;Acc:MGI:1915544]	1.43218	0.518211	0.00895588	0.041958	no	up	4.04	3.98	2.75	2.27	4.01	2.51
ENSMUSG00000001095	Slc13a2	solute carrier family 13 (sodium-dependent dicarboxylate transporter), member 2 [Source:MGI Symbol;Acc:MGI:1276558]	1	0	1	1	no	no change	0	0	0.02	0	0	0.01
ENSMUSG00000001100	Poldip2	polymerase (DNA-directed), delta interacting protein 2 [Source:MGI Symbol;Acc:MGI:1915061]	1.11184	0.152943	9.25578e-05	0.000532601	no	up	49.06	49.6	36.5	42.94	49.33	39.72
ENSMUSG00000001103	Sebox	SEBOX homeobox [Source:MGI Symbol;Acc:MGI:108012]	1.01162	0.0166644	0.993483	1	no	up	0	0.06	0	0.05	0.03	0.025
ENSMUSG00000001105	Ift20	intraflagellar transport 20 [Source:MGI Symbol;Acc:MGI:1915585]	1.38638	0.471319	1.58045e-07	1.08513e-06	no	up	19.97	22.75	15.35	14.66	21.36	15.005
ENSMUSG00000001119	Col6a1	collagen, type VI, alpha 1 [Source:MGI Symbol;Acc:MGI:88459]	1.15282	0.205164	1.24157e-06	8.10235e-06	no	up	15.23	21.52	18.8	9.68	18.375	14.24
ENSMUSG00000001120	Pcbp3	poly(rC) binding protein 3 [Source:MGI Symbol;Acc:MGI:1890470]	1.79843	0.846739	0.000429076	0.00234175	no	up	1.83	1.71	0.8	1.16	1.77	0.98
ENSMUSG00000001127	Araf	Araf proto-oncogene, serine/threonine kinase [Source:MGI Symbol;Acc:MGI:88065]	1.23694	0.306774	9.83044e-23	1.17105e-21	no	up	93.32	97.3	67.4	77.08	95.31	72.24
ENSMUSG00000001128	Cfp	complement factor properdin [Source:MGI Symbol;Acc:MGI:97545]	0.82848	-0.271461	0.172812	0.621939	no	down	2.58	2.35	2.37	2.36	2.465	2.365
ENSMUSG00000001134	Uxt	ubiquitously expressed prefoldin like chaperone [Source:MGI Symbol;Acc:MGI:1277988]	1.10939	0.149772	0.14259	0.529917	no	up	23.13	33.12	21.92	20.86	28.125	21.39
ENSMUSG00000001138	Cnnm3	cyclin M3 [Source:MGI Symbol;Acc:MGI:2151055]	1.38984	0.474923	2.11192e-08	1.5188e-07	no	up	5.01	4.68	3.28	2.73	4.845	3.005
ENSMUSG00000001151	Pcnt	pericentrin (kendrin) [Source:MGI Symbol;Acc:MGI:102722]	0.845696	-0.241789	7.70062e-09	5.65166e-08	no	down	21.34	24.2	23.02	29.01	22.77	26.015
ENSMUSG00000001155	Ftcd	formiminotransferase cyclodeaminase [Source:MGI Symbol;Acc:MGI:1339962]	1	0	1	1	no	no change	0.02	0	0	0	0.01	0
ENSMUSG00000001156	Mxd1	MAX dimerization protein 1 [Source:MGI Symbol;Acc:MGI:96908]	1.23601	0.305694	0.0089939	0.042112	no	up	2.1	2.23	1.65	1.52	2.165	1.585
ENSMUSG00000001158	Snrnp27	small nuclear ribonucleoprotein 27 (U4/U6.U5) [Source:MGI Symbol;Acc:MGI:1913868]	1.08265	0.114571	0.00261274	0.0131384	no	up	130.61	133.96	109.75	123.45	132.285	116.6
ENSMUSG00000001166	Oas1c	2'-5' oligoadenylate synthetase 1C [Source:MGI Symbol;Acc:MGI:2149633]	0.569035	-0.813411	0.167259	0.606381	no	down	0.16	0.09	0.22	0.18	0.125	0.2
ENSMUSG00000001168	Oas1h	2'-5' oligoadenylate synthetase 1H [Source:MGI Symbol;Acc:MGI:2180853]	1	0	1	1	no	no change	0	0	0	0	0	0
ENSMUSG00000001173	Ocrl	OCRL, inositol polyphosphate-5-phosphatase [Source:MGI Symbol;Acc:MGI:109589]	0.85082	-0.233074	0.000158667	0.000897299	no	down	8.38	9.61	10.1	9.43	8.995	9.765
ENSMUSG00000001175	Calm1	calmodulin 1 [Source:MGI Symbol;Acc:MGI:88251]	0.740383	-0.433657	1.83184e-162	1.20258e-160	no	down	107.95	109.13	121.9	139.19	108.54	130.545
ENSMUSG00000001211	Agpat3	1-acylglycerol-3-phosphate O-acyltransferase 3 [Source:MGI Symbol;Acc:MGI:1336186]	1.3516	0.434673	4.48505e-35	7.12573e-34	no	up	30.17	37.99	21.62	24.89	34.08	23.255
ENSMUSG00000001225	Slc26a3	solute carrier family 26, member 3 [Source:MGI Symbol;Acc:MGI:107181]	0.144517	-2.79069	0.00165288	0.00850079	no	down	0	0.2	0.04	0.24	0.1	0.14
ENSMUSG00000001229	Dpp9	dipeptidylpeptidase 9 [Source:MGI Symbol;Acc:MGI:2443967]	1.15884	0.212682	0.000218359	0.0012217	no	up	11.19	12.6	8.1	10.8	11.895	9.45
ENSMUSG00000001240	Ramp2	receptor (calcitonin) activity modifying protein 2 [Source:MGI Symbol;Acc:MGI:1859650]	1.37027	0.454463	1.20868e-07	8.3459e-07	no	up	30.29	29.77	26.87	14.25	30.03	20.56
ENSMUSG00000001247	Lsr	lipolysis stimulated lipoprotein receptor [Source:MGI Symbol;Acc:MGI:1927471]	0.469768	-1.08998	0.0293077	0.12551	no	down	0.17	0.2	0.35	0.39	0.185	0.37
ENSMUSG00000001249	Hpn	hepsin [Source:MGI Symbol;Acc:MGI:1196620]	0.660124	-0.599192	0.00413984	0.0202876	no	down	2.08	2.25	3.04	2.6	2.165	2.82
ENSMUSG00000001260	Gabrg1	gamma-aminobutyric acid (GABA) A receptor, subunit gamma 1 [Source:MGI Symbol;Acc:MGI:103156]	1	0	1	1	no	no change	0	0	0	0	0	0
ENSMUSG00000001281	Itgb7	integrin beta 7 [Source:MGI Symbol;Acc:MGI:96616]	0.794843	-0.331259	0.567352	1	no	down	0.35	0.82	0.18	0.31	0.585	0.245
ENSMUSG00000001285	Myg1	melanocyte proliferating gene 1 [Source:MGI Symbol;Acc:MGI:1929864]	1.2097	0.274644	0.00982651	0.0457743	no	up	12.95	15.05	9.99	9.63	14	9.81
ENSMUSG00000001288	Rarg	retinoic acid receptor, gamma [Source:MGI Symbol;Acc:MGI:97858]	1.17824	0.23663	0.0263056	0.113779	no	up	4.35	4.9	4.19	3.33	4.625	3.76
ENSMUSG00000001289	Pfdn5	prefoldin 5 [Source:MGI Symbol;Acc:MGI:1928753]	1.26206	0.335775	4.05175e-22	4.74655e-21	no	up	154.23	185.59	117.57	114.26	169.91	115.915
ENSMUSG00000001300	Efnb2	ephrin B2 [Source:MGI Symbol;Acc:MGI:105097]	1.25757	0.33064	0.000197946	0.00111129	no	up	3.43	3.9	3.05	2.24	3.665	2.645
ENSMUSG00000001313	Rnd2	Rho family GTPase 2 [Source:MGI Symbol;Acc:MGI:1338755]	1.30119	0.379835	0.0358859	0.151492	no	up	3.56	3.7	2.87	2.12	3.63	2.495
ENSMUSG00000001323	Srr	serine racemase [Source:MGI Symbol;Acc:MGI:1351636]	1.39618	0.481489	2.72497e-13	2.40342e-12	no	up	9.47	10.91	6.15	6.92	10.19	6.535
ENSMUSG00000001366	Fbxo9	f-box protein 9 [Source:MGI Symbol;Acc:MGI:1918788]	0.728077	-0.457838	2.21479e-17	2.25181e-16	no	down	21.59	24.65	24.56	34.92	23.12	29.74
ENSMUSG00000001376	Vps50	VPS50 EARP/GARPII complex subunit [Source:MGI Symbol;Acc:MGI:1920538]	1.22486	0.292613	3.16814e-08	2.25597e-07	no	up	18.04	18.73	14.65	15.61	18.385	15.13
ENSMUSG00000001383	Zmat2	zinc finger, matrin type 2 [Source:MGI Symbol;Acc:MGI:1913742]	1.20642	0.270735	4.5324e-14	4.13535e-13	no	up	52.39	67.08	40.76	42.73	59.735	41.745
ENSMUSG00000001419	Mef2d	myocyte enhancer factor 2D [Source:MGI Symbol;Acc:MGI:99533]	1.32105	0.401687	8.70508e-69	2.45563e-67	no	up	69.6	72.41	42.91	51.72	71.005	47.315
ENSMUSG00000001420	Tmem79	transmembrane protein 79 [Source:MGI Symbol;Acc:MGI:1919163]	0.293587	-1.76814	0.00178462	0.00913148	no	down	0.4	0.33	0.16	1.46	0.365	0.81
ENSMUSG00000001424	Snd1	staphylococcal nuclease and tudor domain containing 1 [Source:MGI Symbol;Acc:MGI:1929266]	1.38798	0.472991	6.97293e-28	9.44815e-27	no	up	24.23	23.64	16.34	16.53	23.935	16.435
ENSMUSG00000001436	Slc19a1	solute carrier family 19 (folate transporter), member 1 [Source:MGI Symbol;Acc:MGI:103182]	1.4651	0.551001	0.00572075	0.0275023	no	up	1.84	1.98	1.27	0.9	1.91	1.085
ENSMUSG00000001444	Tbx21	T-box 21 [Source:MGI Symbol;Acc:MGI:1888984]	2.02324	1.01666	0.235952	0.822616	no	up	0.14	0.05	0.02	0.07	0.095	0.045
ENSMUSG00000001445	Mrpl10	mitochondrial ribosomal protein L10 [Source:MGI Symbol;Acc:MGI:1333801]	1.25904	0.332328	2.72666e-08	1.9501e-07	no	up	25	25.29	18.08	18.94	25.145	18.51
ENSMUSG00000001472	Tcf25	transcription factor 25 (basic helix-loop-helix) [Source:MGI Symbol;Acc:MGI:1914105]	1.18624	0.246398	2.55917e-27	3.43344e-26	no	up	83.59	83.88	59.32	64.52	83.735	61.92
ENSMUSG00000001482	Def8	differentially expressed in FDCP 8 [Source:MGI Symbol;Acc:MGI:1346331]	1.10621	0.145621	0.00951812	0.0443993	no	up	13.23	15.84	10.48	12.45	14.535	11.465
ENSMUSG00000001496	Nkx2-1	NK2 homeobox 1 [Source:MGI Symbol;Acc:MGI:108067]	1	0	1	1	no	no change	0	0.03	0	0	0.015	0
ENSMUSG00000001497	Pax9	paired box 9 [Source:MGI Symbol;Acc:MGI:97493]	0.505809	-0.983336	0.320838	1	no	down	0.04	0	0.08	0	0.02	0.04
ENSMUSG00000001507	Itga3	integrin alpha 3 [Source:MGI Symbol;Acc:MGI:96602]	1.42028	0.50618	2.69032e-06	1.71649e-05	no	up	2.83	2.8	1.68	1.91	2.815	1.795
ENSMUSG00000001508	Sgca	sarcoglycan, alpha (dystrophin-associated glycoprotein) [Source:MGI Symbol;Acc:MGI:894698]	0.868754	-0.20298	3.6383e-10	2.83199e-09	no	down	96.74	104.07	99.99	104.48	100.405	102.235
ENSMUSG00000001518	Itfg2	integrin alpha FG-GAP repeat containing 2 [Source:MGI Symbol;Acc:MGI:1915450]	1.23827	0.308331	0.00208244	0.0105778	no	up	6.97	7.96	5.24	4.64	7.465	4.94
ENSMUSG00000001520	Nrip2	nuclear receptor interacting protein 2 [Source:MGI Symbol;Acc:MGI:1891884]	1.15999	0.21411	0.346979	1	no	up	0.83	1.18	1.2	0.7	1.005	0.95
ENSMUSG00000001524	Gtf2h4	general transcription factor II H, polypeptide 4 [Source:MGI Symbol;Acc:MGI:1338799]	1.14917	0.200598	0.0565076	0.228347	no	up	9.46	8.74	8.9	7.95	9.1	8.425
ENSMUSG00000001542	Ell2	elongation factor for RNA polymerase II 2 [Source:MGI Symbol;Acc:MGI:2183438]	1.12373	0.168293	0.00400226	0.0196387	no	up	8.78	9.01	7.19	8.07	8.895	7.63
ENSMUSG00000001552	Jup	junction plakoglobin [Source:MGI Symbol;Acc:MGI:96650]	1.36455	0.44843	3.86068e-41	6.95069e-40	no	up	45.03	51.06	28.48	28.74	48.045	28.61
ENSMUSG00000001558	Klhl10	kelch-like 10 [Source:MGI Symbol;Acc:MGI:2181067]	1.79843	0.846739	0.150532	0.555856	no	up	0.31	0.27	0.16	0.15	0.29	0.155
ENSMUSG00000001566	Mnx1	motor neuron and pancreas homeobox 1 [Source:MGI Symbol;Acc:MGI:109160]	1	0	1	1	no	no change	0	0	0	0	0	0
ENSMUSG00000001583	Tnk1	tyrosine kinase, non-receptor, 1 [Source:MGI Symbol;Acc:MGI:1930958]	1.68603	0.75363	0.645693	1	no	up	0.07	0.04	0	0.03	0.055	0.015
ENSMUSG00000001588	Acap1	ArfGAP with coiled-coil, ankyrin repeat and PH domains 1 [Source:MGI Symbol;Acc:MGI:2388270]	1.77033	0.824019	0.188886	0.674906	no	up	0.22	0.16	0.08	0.15	0.19	0.115
ENSMUSG00000001622	Csn3	casein kappa [Source:MGI Symbol;Acc:MGI:107461]	1	0	1	1	no	no change	0	0	0.06	0.04	0	0.05
ENSMUSG00000001627	Ifrd1	interferon-related developmental regulator 1 [Source:MGI Symbol;Acc:MGI:1316717]	1.28989	0.367244	1.76074e-12	1.50672e-11	no	up	46.92	71.73	49.91	44.78	59.325	47.345
ENSMUSG00000001630	Stk38l	serine/threonine kinase 38 like [Source:MGI Symbol;Acc:MGI:1922250]	1.03575	0.0506737	0.531253	1	no	up	4.08	4.78	3.65	3.8	4.43	3.725
ENSMUSG00000001632	Brpf1	bromodomain and PHD finger containing, 1 [Source:MGI Symbol;Acc:MGI:1926033]	1.45253	0.538564	2.05632e-12	1.75624e-11	no	up	6.2	6.39	3.96	4.51	6.295	4.235
ENSMUSG00000001642	Akr1b1	aldo-keto reductase family 1 member B [Source:MGI Symbol;Acc:MGI:1353494]	0.758285	-0.399188	4.58761e-41	8.24645e-40	no	down	103.9	107.46	121	125.63	105.68	123.315
ENSMUSG00000001655	Hoxc13	homeobox C13 [Source:MGI Symbol;Acc:MGI:99560]	1	0	1	1	no	no change	0	0.03	0	0	0.015	0
ENSMUSG00000001657	Hoxc8	homeobox C8 [Source:MGI Symbol;Acc:MGI:96198]	0.739678	-0.435032	0.057244	0.231225	no	down	1.29	0.72	0.68	2.31	1.005	1.495
ENSMUSG00000001661	Hoxc6	homeobox C6 [Source:MGI Symbol;Acc:MGI:96197]	0.606971	-0.720301	0.000182894	0.00102993	no	down	2.11	1.62	1.97	4.45	1.865	3.21
ENSMUSG00000001663	Gstt1	glutathione S-transferase, theta 1 [Source:MGI Symbol;Acc:MGI:107379]	0.598541	-0.740479	0.000488687	0.00265367	no	down	2.32	2.78	3.97	5.28	2.55	4.625
ENSMUSG00000001665	Gstt3	glutathione S-transferase, theta 3 [Source:MGI Symbol;Acc:MGI:2143526]	0.601849	-0.732527	0.00506839	0.0246145	no	down	0.99	0.85	1.24	1.25	0.92	1.245
ENSMUSG00000001666	Ddt	D-dopachrome tautomerase [Source:MGI Symbol;Acc:MGI:1298381]	1.3424	0.424816	7.29897e-05	0.000422938	no	up	28.66	30.61	21.73	21.44	29.635	21.585
ENSMUSG00000001670	Tat	tyrosine aminotransferase [Source:MGI Symbol;Acc:MGI:98487]	1	0	1	1	no	no change	0	0	0	0.11	0	0.055
ENSMUSG00000001672	Marveld3	MARVEL (membrane-associating) domain containing 3 [Source:MGI Symbol;Acc:MGI:1920858]	1.01162	0.0166644	0.986967	1	no	up	0.02	0.08	0	0.1	0.05	0.05
ENSMUSG00000001674	Ddx18	DEAD box helicase 18 [Source:MGI Symbol;Acc:MGI:1914192]	1.37792	0.462495	1.52366e-12	1.30815e-11	no	up	16.33	16.51	10.54	12.79	16.42	11.665
ENSMUSG00000001687	Ubl3	ubiquitin-like 3 [Source:MGI Symbol;Acc:MGI:1344373]	0.872111	-0.197416	1.77843e-06	1.14749e-05	no	down	30.38	33.75	30.08	39.07	32.065	34.575
ENSMUSG00000001707	Eef1e1	eukaryotic translation elongation factor 1 epsilon 1 [Source:MGI Symbol;Acc:MGI:1913393]	1.44075	0.526822	7.16012e-16	6.93572e-15	no	up	19.15	21.96	9.66	15.49	20.555	12.575
ENSMUSG00000001739	Cldn15	claudin 15 [Source:MGI Symbol;Acc:MGI:1913103]	0.571784	-0.806458	0.00101141	0.00532035	no	down	0.81	1.01	0.96	1.98	0.91	1.47
ENSMUSG00000001741	Il16	interleukin 16 [Source:MGI Symbol;Acc:MGI:1270855]	0.762142	-0.391868	0.0463756	0.190637	no	down	0.83	0.82	1.18	0.72	0.825	0.95
ENSMUSG00000001755	Coasy	Coenzyme A synthase [Source:MGI Symbol;Acc:MGI:1918993]	1.28407	0.360728	0.000171247	0.000966341	no	up	7.73	9.58	6.16	6.22	8.655	6.19
ENSMUSG00000001767	Crnkl1	crooked neck pre-mRNA splicing factor 1 [Source:MGI Symbol;Acc:MGI:1914127]	1.45701	0.543007	1.83405e-23	2.22043e-22	no	up	15.69	15.22	8.75	10.4	15.455	9.575
ENSMUSG00000001773	Folh1	folate hydrolase 1 [Source:MGI Symbol;Acc:MGI:1858193]	1	0	1	1	no	no change	0	0	0.04	0.04	0	0.04
ENSMUSG00000001785	Pwp1	PWP1 homolog, endonuclein [Source:MGI Symbol;Acc:MGI:1914735]	1.34389	0.426419	6.6066e-13	5.74199e-12	no	up	16.3	16.85	10.72	12.7	16.575	11.71
ENSMUSG00000001786	Fbxo7	F-box protein 7 [Source:MGI Symbol;Acc:MGI:1917004]	1.07154	0.099685	0.401066	1	no	up	5.71	4.81	4.64	4.28	5.26	4.46
ENSMUSG00000001794	Capns1	calpain, small subunit 1 [Source:MGI Symbol;Acc:MGI:88266]	1.11586	0.15815	3.90922e-09	2.90978e-08	no	up	144.55	153.48	121.11	129.29	149.015	125.2
ENSMUSG00000001802	Lrp3	low density lipoprotein receptor-related protein 3 [Source:MGI Symbol;Acc:MGI:3584516]	0.910068	-0.135954	0.280675	0.954672	no	down	2.06	3.68	4.11	4.51	2.87	4.31
ENSMUSG00000001804	Dsg4	desmoglein 4 [Source:MGI Symbol;Acc:MGI:2661061]	1	0	1	1	no	no change	0	0	0	0	0	0
ENSMUSG00000001815	Evx2	even-skipped homeobox 2 [Source:MGI Symbol;Acc:MGI:95462]	1	0	1	1	no	no change	0.01	0	0	0	0.005	0
ENSMUSG00000001819	Hoxd13	homeobox D13 [Source:MGI Symbol;Acc:MGI:96205]	1	0	1	1	no	no change	0.02	0	0	0	0.01	0
ENSMUSG00000001823	Hoxd12	homeobox D12 [Source:MGI Symbol;Acc:MGI:96204]	1	0	1	1	no	no change	0	0	0	0	0	0
ENSMUSG00000001829	Clpb	ClpB caseinolytic peptidase B [Source:MGI Symbol;Acc:MGI:1100517]	0.869311	-0.202056	0.000115442	0.000659967	no	down	13.02	14.72	15.22	17.54	13.87	16.38
ENSMUSG00000001833	Septin7	septin 7 [Source:MGI Symbol;Acc:MGI:1335094]	1.42615	0.51213	3.24493e-99	1.28405e-97	no	up	101.48	106.02	60.47	73.8	103.75	67.135
ENSMUSG00000001844	Zdhhc4	zinc finger, DHHC domain containing 4 [Source:MGI Symbol;Acc:MGI:1920131]	0.940913	-0.0878662	0.317768	1	no	down	15.61	16.33	15.82	14.95	15.97	15.385
ENSMUSG00000001847	Rac1	Rac family small GTPase 1 [Source:MGI Symbol;Acc:MGI:97845]	1.10181	0.139875	7.96802e-09	5.84492e-08	no	up	148.02	141.09	105.36	124.04	144.555	114.7
ENSMUSG00000001865	Cpa3	carboxypeptidase A3, mast cell [Source:MGI Symbol;Acc:MGI:88479]	0.272359	-1.87642	0.000730099	0.00390159	no	down	0.27	0.05	0.88	0.22	0.16	0.55
ENSMUSG00000001901	Kcnh6	potassium voltage-gated channel, subfamily H (eag-related), member 6 [Source:MGI Symbol;Acc:MGI:2684139]	1	0	1	1	no	no change	0.02	0	0	0	0.01	0
ENSMUSG00000001909	Trmt1	tRNA methyltransferase 1 [Source:MGI Symbol;Acc:MGI:1289155]	1.25665	0.329586	4.08501e-09	3.03549e-08	no	up	30.42	36.6	20.42	26.74	33.51	23.58
ENSMUSG00000001911	Nfix	nuclear factor I/X [Source:MGI Symbol;Acc:MGI:97311]	1.02726	0.0388064	0.168091	0.609207	no	up	30.57	56.26	42.09	35.16	43.415	38.625
ENSMUSG00000001930	Vwf	Von Willebrand factor [Source:MGI Symbol;Acc:MGI:98941]	0.860509	-0.216737	0.0174116	0.0776595	no	down	4.76	8.72	10.02	4.28	6.74	7.15
ENSMUSG00000001942	Siae	sialic acid acetylesterase [Source:MGI Symbol;Acc:MGI:104803]	0.753384	-0.408543	0.0037045	0.0182685	no	down	1.13	1.1	1.75	1.64	1.115	1.695
ENSMUSG00000001943	Vsig2	V-set and immunoglobulin domain containing 2 [Source:MGI Symbol;Acc:MGI:1928009]	1.15999	0.21411	0.346979	1	no	up	3.63	5.28	3.96	2.44	4.455	3.2
ENSMUSG00000001946	Esam	endothelial cell-specific adhesion molecule [Source:MGI Symbol;Acc:MGI:1916774]	1.25902	0.332306	3.05428e-06	1.94265e-05	no	up	19.26	19.57	17.03	10.05	19.415	13.54
ENSMUSG00000001948	Spa17	sperm autoantigenic protein 17 [Source:MGI Symbol;Acc:MGI:1333778]	0.806004	-0.31114	0.110062	0.418357	no	down	6.58	5.8	8.07	6.86	6.19	7.465
ENSMUSG00000001962	Fam50a	family with sequence similarity 50, member A [Source:MGI Symbol;Acc:MGI:1351626]	1.47533	0.561035	3.29828e-18	3.44467e-17	no	up	28.04	32.7	18.19	19.66	30.37	18.925
ENSMUSG00000001964	Emd	emerin [Source:MGI Symbol;Acc:MGI:108117]	1.24965	0.321523	5.38885e-07	3.59299e-06	no	up	26.31	24.38	17.92	20.83	25.345	19.375
ENSMUSG00000001983	Taco1	translational activator of mitochondrially encoded cytochrome c oxidase I [Source:MGI Symbol;Acc:MGI:1917457]	0.906816	-0.141118	0.0912363	0.352374	no	down	14.74	13.3	11.81	17.29	14.02	14.55
ENSMUSG00000001985	Grik3	glutamate receptor, ionotropic, kainate 3 [Source:MGI Symbol;Acc:MGI:95816]	1.98952	0.992417	0.00160489	0.00826286	no	up	0.22	0.16	0.09	0.09	0.19	0.09
ENSMUSG00000001986	Gria3	glutamate receptor, ionotropic, AMPA3 (alpha 3) [Source:MGI Symbol;Acc:MGI:95810]	1.49936	0.584349	0.000824599	0.00438039	no	up	0.68	1.25	0.8	0.35	0.965	0.575
ENSMUSG00000001988	Npas1	neuronal PAS domain protein 1 [Source:MGI Symbol;Acc:MGI:109205]	0.674412	-0.568298	0.662879	1	no	down	0.03	0.04	0.03	0.06	0.035	0.045
ENSMUSG00000001998	Ap4e1	adaptor-related protein complex AP-4, epsilon 1 [Source:MGI Symbol;Acc:MGI:1336993]	1.49966	0.584634	8.09167e-17	8.0846e-16	no	up	7.2	7.83	3.87	4.93	7.515	4.4
ENSMUSG00000001999	Blvra	biliverdin reductase A [Source:MGI Symbol;Acc:MGI:88170]	1.07051	0.0983029	0.403684	1	no	up	9.07	10.35	8.86	8.46	9.71	8.66
ENSMUSG00000002007	Srpk3	serine/arginine-rich protein specific kinase 3 [Source:MGI Symbol;Acc:MGI:1891338]	1.29052	0.367951	3.7473e-15	3.55223e-14	no	up	34.48	38.94	24.48	29.7	36.71	27.09
ENSMUSG00000002010	Idh3g	isocitrate dehydrogenase 3 (NAD+), gamma [Source:MGI Symbol;Acc:MGI:1099463]	0.85546	-0.225228	2.74709e-17	2.78805e-16	no	down	142.58	153.24	153.24	163.34	147.91	158.29
ENSMUSG00000002012	Pnck	pregnancy upregulated non-ubiquitously expressed CaM kinase [Source:MGI Symbol;Acc:MGI:1347357]	0.703734	-0.506898	0.00398902	0.0195804	no	down	3.16	2.27	2.64	4.41	2.715	3.525
ENSMUSG00000002014	Ssr4	signal sequence receptor, delta [Source:MGI Symbol;Acc:MGI:1099464]	1.32248	0.40325	6.95022e-15	6.52353e-14	no	up	85.7	92.97	64.79	67.27	89.335	66.03
ENSMUSG00000002028	Kmt2a	lysine (K)-specific methyltransferase 2A [Source:MGI Symbol;Acc:MGI:96995]	1.48499	0.570457	4.72241e-32	7.054e-31	no	up	3.69	4.1	2.23	2.36	3.895	2.295
ENSMUSG00000002032	Tmem25	transmembrane protein 25 [Source:MGI Symbol;Acc:MGI:1918937]	1.02916	0.0414678	0.788328	1	no	up	1.98	2.27	2.07	2.43	2.125	2.25
ENSMUSG00000002055	Spag5	sperm associated antigen 5 [Source:MGI Symbol;Acc:MGI:1927470]	1.3541	0.437334	0.017554	0.0782643	no	up	1.79	1.14	0.7	1.09	1.465	0.895
ENSMUSG00000002057	Foxn1	forkhead box N1 [Source:MGI Symbol;Acc:MGI:102949]	1	0	1	1	no	no change	0	0	0	0	0	0
ENSMUSG00000002058	Unc119	unc-119 lipid binding chaperone [Source:MGI Symbol;Acc:MGI:1328357]	1.3784	0.462998	0.00134529	0.00698989	no	up	5.89	7.74	4.05	5.14	6.815	4.595
ENSMUSG00000002064	Sdf2	stromal cell derived factor 2 [Source:MGI Symbol;Acc:MGI:108019]	1.19478	0.256743	2.51828e-08	1.80423e-07	no	up	63.35	60.21	47.08	47.62	61.78	47.35
ENSMUSG00000002100	Mybpc3	myosin binding protein C, cardiac [Source:MGI Symbol;Acc:MGI:102844]	4.04647	2.01666	0.162156	0.593337	no	up	0	0.06	0.01	0	0.03	0.005
ENSMUSG00000002102	Psmc3	proteasome (prosome, macropain) 26S subunit, ATPase 3 [Source:MGI Symbol;Acc:MGI:1098754]	1.40337	0.48889	1.8278e-155	1.15869e-153	no	up	342.57	361.41	217.85	285.44	351.99	251.645
ENSMUSG00000002103	Acp2	acid phosphatase 2, lysosomal [Source:MGI Symbol;Acc:MGI:87882]	1.35613	0.439495	5.75366e-17	5.77588e-16	no	up	10.96	12.09	8.44	8.49	11.525	8.465
ENSMUSG00000002105	Slc39a13	solute carrier family 39 (metal ion transporter), member 13 [Source:MGI Symbol;Acc:MGI:1915677]	1.40476	0.490322	3.4792e-14	3.19122e-13	no	up	22.33	25.25	12.09	13.93	23.79	13.01
ENSMUSG00000002109	Ddb2	damage specific DNA binding protein 2 [Source:MGI Symbol;Acc:MGI:1355314]	1.3635	0.44732	0.0016224	0.00834928	no	up	3.7	4.24	2.75	2.59	3.97	2.67
ENSMUSG00000002111	Spi1	spleen focus forming virus (SFFV) proviral integration oncogene [Source:MGI Symbol;Acc:MGI:98282]	0.370927	-1.43079	0.0027993	0.014021	no	down	0.31	0.4	1.01	0.72	0.355	0.865
ENSMUSG00000002147	Stat6	signal transducer and activator of transcription 6 [Source:MGI Symbol;Acc:MGI:103034]	1.27874	0.354728	1.34433e-07	9.26018e-07	no	up	8.94	9.27	6.35	6.96	9.105	6.655
ENSMUSG00000002190	Clgn	calmegin [Source:MGI Symbol;Acc:MGI:107472]	1	0	1	1	no	no change	0.04	0	0	0	0.02	0
ENSMUSG00000002204	Napsa	napsin A aspartic peptidase [Source:MGI Symbol;Acc:MGI:109365]	0.101162	-3.30526	0.0416434	0.17334	no	down	0	0	0.19	0	0	0.095
ENSMUSG00000002205	Vrk3	vaccinia related kinase 3 [Source:MGI Symbol;Acc:MGI:2182465]	1.0316	0.0448904	0.584728	1	no	up	11.4	12.61	11.01	11.65	12.005	11.33
ENSMUSG00000002210	Smg9	SMG9 nonsense mediated mRNA decay factor [Source:MGI Symbol;Acc:MGI:1919247]	1.21013	0.275167	0.00651958	0.0311281	no	up	7.71	9.41	6.98	6.36	8.56	6.67
ENSMUSG00000002222	Rmnd5a	required for meiotic nuclear division 5 homolog A [Source:MGI Symbol;Acc:MGI:1915727]	0.690947	-0.533353	1.08875e-93	4.06892e-92	no	down	31.45	27.05	37.57	50.05	29.25	43.81
ENSMUSG00000002227	Mov10	Mov10 RISC complex RNA helicase [Source:MGI Symbol;Acc:MGI:97054]	1.33758	0.419629	0.0364101	0.15358	no	up	1.24	1.2	1.37	0.63	1.22	1
ENSMUSG00000002240	Prr27	proline rich 27 [Source:MGI Symbol;Acc:MGI:1921029]	1	0	1	1	no	no change	0	0	0	0	0	0
ENSMUSG00000002250	Ppard	peroxisome proliferator activator receptor delta [Source:MGI Symbol;Acc:MGI:101884]	1.04116	0.0581979	0.441063	1	no	up	7.41	7.46	6.22	6.78	7.435	6.5
ENSMUSG00000002257	Def6	differentially expressed in FDCP 6 [Source:MGI Symbol;Acc:MGI:1346328]	2.16834	1.11659	0.000179718	0.00101284	no	up	1.12	1.12	1.23	1.18	1.12	1.205
ENSMUSG00000002280	Ciao3	cytosolic iron-sulfur assembly component 3 [Source:MGI Symbol;Acc:MGI:1914813]	1.21123	0.276468	3.89689e-06	2.46706e-05	no	up	22.63	17.26	11.71	15.46	19.945	13.585
ENSMUSG00000002308	Cd320	CD320 antigen [Source:MGI Symbol;Acc:MGI:1860083]	1.08943	0.12358	0.239105	0.831329	no	up	11.32	10.33	8.89	11.6	10.825	10.245
ENSMUSG00000002319	Ipo4	importin 4 [Source:MGI Symbol;Acc:MGI:1923001]	1.49893	0.583937	6.34318e-42	1.15695e-40	no	up	33.7	38.68	23.07	23.14	36.19	23.105
ENSMUSG00000002324	Rec8	REC8 meiotic recombination protein [Source:MGI Symbol;Acc:MGI:1929645]	0.433551	-1.20573	0.205842	0.728301	no	down	0.08	0	0.13	0.06	0.04	0.095
ENSMUSG00000002325	Irf9	interferon regulatory factor 9 [Source:MGI Symbol;Acc:MGI:107587]	1.36446	0.448325	8.36966e-06	5.18839e-05	no	up	5.44	6.05	4.28	3.9	5.745	4.09
ENSMUSG00000002326	Gmpr2	guanosine monophosphate reductase 2 [Source:MGI Symbol;Acc:MGI:1917903]	1.5032	0.588037	0.000247881	0.00137985	no	up	3.86	4.96	1.93	2.64	4.41	2.285
ENSMUSG00000002329	Mdp1	magnesium-dependent phosphatase 1 [Source:MGI Symbol;Acc:MGI:1915131]	1.32199	0.40271	6.94744e-11	5.57003e-10	no	up	23.46	25.32	16.95	17.35	24.39	17.15
ENSMUSG00000002332	Dhrs1	dehydrogenase/reductase (SDR family) member 1 [Source:MGI Symbol;Acc:MGI:1196314]	1.02137	0.0305033	0.665913	1	no	up	21.95	22.47	18.64	19.72	22.21	19.18
ENSMUSG00000002341	Ncan	neurocan [Source:MGI Symbol;Acc:MGI:104694]	1	0	1	1	no	no change	0	0.01	0	0	0.005	0
ENSMUSG00000002342	Tmem161a	transmembrane protein 161A [Source:MGI Symbol;Acc:MGI:2384577]	1.11795	0.160859	0.000695385	0.0037227	no	up	28.66	30.54	22.33	24.06	29.6	23.195
ENSMUSG00000002343	Armc6	armadillo repeat containing 6 [Source:MGI Symbol;Acc:MGI:1924063]	1.45631	0.542315	1.54762e-07	1.06285e-06	no	up	9.58	8.09	4.37	6.07	8.835	5.22
[truncated: 49,944 more rows]
